# Supplementary material for: A stem cell roadmap of ribosome heterogeneity reveals a function for RPL10A in mesoderm production
Source: Nat Commun. 2022 Sep 19;13:5491. doi: 10.1038/s41467-022-33263-3 (PMC9485161; doi:10.1038/s41467-022-33263-3)
Supplement: Supplementary file 3 — Supplementary Data 1 [file 41467_2022_33263_MOESM3_ESM.xlsx]

## Sheet: Sheet1
Contents:
Sheet A: median values, peptide counts, and ANOVA p values for polysome TMT mass spectrometry
Sheet B: median values and ANOVA p values for cytoplasmic TMT mass spectrometry
Sheet C: median values and ANOVA p values for whole cell TMT mass spectrometry
Sheet D: median values for sclerotome and hESC TMT mass spectrometry from monosomes (80S)
Sheet E: median values for sclerotome and hESC TMT mass spectrometry from free subunits (40S or 60S)
Sheet F: values for each individual TMT mass spectrometry replicate
Sheet G: linear regression p values for mesoderm lineage
Sheet H: RNA-seq analysis of RP mRNA abundance in each differentiated cell type relative to hESCs
Abbreviations:
poly = polysomes
cyto = cytoplasmic extract
WC = whole cell extract
APS = anterior primitive streak
PXM = paraxial mesoderm
Esom = early somite
Scler = sclerotome
AmPS = anterior-most primitive streak
DE = definitive endoderm
MHG = mid/hindgut

## Sheet: Sheet A-poly
Ribosomal Protein	Uniprot ID	MHG poly	DE poly	AmPS poly	APS poly	PXM poly	Esom poly	Scler poly	ANOVA p value	peptide count
RPS10	P46783	0.844897	1.06822	0.945211	0.880941	1.10998	0.971592	0.674893	5.28e-06	9
RPS11	P62280	0.942101	1.00943	1.00679	0.990188	0.967954	1.01329	1.08544	0.0269891	9
RPS12	P25398	0.951476	1.03292	1.05917	0.998571	1.12123	0.99211	0.952199	0.0332371	6
RPS13	P62277	0.989255	0.997204	0.998126	0.923821	1.00691	0.988235	1.05506	0.759401	10
RPS14	P62263	0.999156	0.941555	1.04522	0.972217	1.00568	0.995045	0.967632	0.102352	7
RPS15	P62841	0.999228	0.987257	0.964046	1.09314	0.994141	1.01904	1.00197	0.234157	5
RPS15A	P62244	1.02981	0.993405	1.05293	1.01617	1.02928	1.00276	1.00314	0.507925	9
RPS16	P62249	1.05401	0.955544	1.09526	0.966087	0.943984	0.98115	0.931768	0.0389194	11
RPS17	P08708	1.01613	0.998582	0.986538	1.11041	1.01979	0.956273	1.03733	0.0538857	7
RPS18	P62269	1.07598	1.03532	1.0095	0.999815	0.989127	1.00091	1.03233	0.102105	10
RPS19	P39019	1.00998	0.985067	1.0733	1.09614	0.977451	0.989837	1.11664	0.0793331	10
RPS2	P15880	0.99993	1.04588	0.991999	1.06942	1.02099	1.01522	0.998038	0.111864	15
RPS20	P60866	0.934123	1.04287	1.05911	1.08954	0.953424	0.936873	0.971615	0.0163313	4
RPS21	P63220	1.01562	0.946136	0.959633	0.822867	0.995849	0.982635	0.871714	0.00797649	3
RPS23	P62266	0.967561	0.989182	0.999345	0.986701	0.999771	1.02565	1.02755	0.96776	7
RPS24	P62847	0.99611	1.06702	0.956546	1.06186	0.996178	0.981048	1.02573	0.00564564	6
RPS25	P62851	0.941057	0.930615	1.02542	0.844274	0.762642	0.76231	0.505554	0.00903699	5
RPS26	P62854	1.10867	1.09005	0.948589	1.12204	1.12273	1.00817	1.04874	0.289011	4
RPS27	P42677	0.877686	0.962593	0.910677	1.11033	1.14163	0.953902	0.883694	0.00056295	3
RPS28	P62857	1.0197	0.969502	1.0862	1.00736	1.00824	0.928196	1.0102	0.233855	5
RPS29	P62273	1.22043	0.951145	0.954889	0.856461	1.06913	1.16327	0.984645	0.00509662	1
RPS3	P23396	0.999574	1.05442	0.988357	0.999777	1.00413	0.967916	1.02239	0.0805934	20
RPS30	P62861	1.05816	0.774442	1.07035	1.06738	1.00791	0.997445	1.00114	0.169793	3
RPS3A	P61247	1.00996	1.00069	0.937169	0.971797	1.02249	1.00742	1.03657	0.0138863	18
RPS4	P62701	0.970068	1.01476	0.937407	0.988651	0.974511	0.992723	1.0357	0.0365643	15
RPS5	P46782	0.998815	1.02755	0.937548	0.986947	1.0148	1.09586	0.964034	0.419171	9
RPS6	P62753	1.01217	0.955634	0.969267	1.02678	1.00474	0.992871	0.990653	0.549124	12
RPS7	P62081	1.02406	1.06723	0.990704	1.13367	1.01284	0.993974	1.04981	0.0183751	11
RPS8	P62241	0.996612	1.0415	0.998229	0.987528	0.982068	1.02193	1.0923	0.327976	9
RPS9	P46781	1.00171	0.949643	1.05573	0.99047	0.996031	1.00794	0.980342	0.431529	15
RPSA	P08865	0.99307	1.10002	1.01094	1.05697	1.00218	0.961155	1.02696	0.115192	13
RACK1	P63244	1.02197	1.06436	0.941863	0.920388	0.952938	1.04011	0.900777	0.00432595	18
RPS27A	P62979	1.04129	0.891586	1.34654	0.794349	0.949709	1.32113	1.05563	0.000151029	2
RPLP0	P05388	0.910967	1.07605	1.02223	1.10473	1.05216	0.946403	1.0721	0.00090516	13
RPLP1	P05386	1.30045	0.519905	0.971201	1.06625	0.801366	0.758948	0.437284	0.000415804	1
RPLP2	P05387	1.06544	0.861614	1.04532	0.989822	1.02554	0.841376	0.493918	0.00206306	5
RPL10	P27635	1.01555	0.941127	0.975872	0.933879	1.05402	0.931582	0.951386	0.123569	11
RPL10A	P62906	1.05182	1.01254	1.09601	1.08794	0.96865	0.887899	0.721018	1.02e-05	10
RPL11	P62913	0.960611	0.996562	1.10016	1.04693	1.0495	0.960106	1.00614	0.0477011	6
RPL12	P30050	0.948496	1.00147	1.01453	0.962117	1.02038	0.976347	0.894138	0.0121852	7
RPL13	P26373	0.994691	0.954192	1.05279	0.953624	0.992015	0.991699	1.06173	0.467114	10
RPL13A	P40429	1.00021	0.964039	1.0139	0.996125	0.977031	0.997484	0.969317	0.903545	13
RPL14	P50914	0.948379	1.00154	0.947617	0.956808	0.991433	1.00862	0.99105	0.497122	6
RPL15	P61313	1.05718	1.02114	0.989244	1.00516	1.01365	1.01952	1.13124	0.0698162	9
RPL17	P18621	0.941389	0.976998	1.01654	1.13872	1.004	1.00203	1.0219	0.0156022	9
RPL18	Q07020	0.968105	0.938754	0.952698	1.00294	0.977624	0.962019	0.955779	0.0728924	6
RPL18A	Q02543	0.996236	1.0602	0.973531	0.944711	1.0491	1.02123	0.949402	0.10301	10
RPL19	P84098	1.09626	0.986841	1.0018	0.9054	0.939069	0.998757	0.945269	0.0056074	8
RPL21	P46778	1.02253	1.00644	0.947224	1.04008	0.964201	0.982687	0.962809	0.779478	9
RPL22	P35268	1.00526	1.06032	1.00991	0.904575	1.03066	1.00097	1.04291	0.118547	5
RPL22L	Q6P5R6	0.233435	0.535501	0.737078	0.744824	0.513929	0.41285	0.476964	6.42e-09	2
RPL23	P62829	0.969448	0.932107	1.00636	0.999453	1.00793	0.982063	0.970784	0.215441	8
RPL23A	P62750	0.986037	1.10448	0.954524	1.04279	0.990772	0.961049	1.1099	0.000630867	9
RPL24	P83731	0.937813	1.00684	1.05188	1.04239	0.978912	0.996412	0.982455	0.167917	9
RPL26	P61254	1.00656	1.07207	0.941651	1.00847	1.05479	1.07853	1.11667	0.985249	4
RPL27	P61353	1.01135	0.992808	0.972227	0.87627	0.967554	0.948596	1.07324	0.370102	6
RPL27A	P46776	1.0225	0.984039	0.967009	1.0298	1.04949	0.972389	1.02424	0.64187	6
RPL28	P46779	1.01602	1.01158	0.994718	0.987684	0.933544	1.03375	1.07588	0.182817	9
RPL29	P47914	1.03331	1.02506	0.974077	0.90441	0.955093	1.08689	0.874769	0.171457	2
RPL3	P39023	1.0226	0.999891	0.969177	0.988359	0.981077	1.00369	0.994235	0.925682	17
RPL30	P62888	1.00055	0.958873	1.01325	0.940653	1.00817	0.992776	1.03032	0.260289	7
RPL31	P62899	1.03406	1.0474	0.973163	0.938074	0.927507	0.993757	0.976768	0.468102	7
RPL32	P62910	0.975975	1.01354	0.960332	1.12478	1.14275	0.988568	0.979539	0.00743642	6
RPL34	P49207	1.00643	1.03094	0.971079	0.991683	0.990278	1.06151	0.981488	0.47366	6
RPL35	P42766	0.968187	1.03207	1.02701	1.09959	0.978291	1.00017	1.06325	0.766088	4
RPL35A	P18077	0.948975	1.15045	1.06028	1.0077	1.02565	1.03597	1.16882	0.0256195	6
RPL36	Q9Y3U8	1.02243	0.988215	1.00506	0.934388	0.989332	0.978883	1.03228	0.0608311	5
RPL36A	P83881	0.937453	1.07101	1.1011	1.2829	1.26199	1.07601	1.15392	0.0730161	2
RPL37	P61927	1.03363	1.0063	1.04432	0.925177	1.00923	1.063	1.02939	0.394874	3
RPL37A	P61513	1.13996	1.12499	1.03871	1.06502	1.05537	1.18981	0.850619	0.0157836	3
RPL38	P63173	0.974257	1.00432	0.987957	1.42906	1.03229	0.922444	1.18325	0.00132703	4
RPL4	P36578	0.980383	0.96927	0.986326	0.989156	1.02363	1.00357	1.04966	0.0789623	21
RPL5	P46777	1.02584	1.03075	0.945188	0.998232	0.990327	1.02957	1.0513	0.0510932	13
RPL6	Q02878	1.06724	0.997258	0.994817	1.02569	1.05307	1.03866	0.9634	0.0420553	14
RPL7	P18124	0.987378	0.955502	1.00167	1.02925	0.960757	1.01071	0.9665	0.25414	16
RPL7A	P62424	0.998048	1.01098	1.02181	1.0131	0.9889	0.998976	0.995197	0.563346	15
RPL8	P62917	1.00406	1.01012	0.983411	0.904949	0.99117	1.00167	0.962086	0.638179	9
RPL9	P32969	0.979907	0.990703	0.963442	1.06497	1.06551	0.961303	1.06013	0.00165603	9

## Sheet: Sheet B-cyto
Ribosomal Protein	Uniprot ID	MHG cyto	DE cyto	AmPS cyto	APS cyto	PXM cyto	Esom cyto	Scler cyto	ANOVA p value
RPS10	P46783	1.01955	1.06091	1.03126	0.974557	0.979567	1.06091	1.10627	0.615339
RPS11	P62280	0.99783	1.02864	0.882135	0.988412	0.905294	0.941269	0.960503	0.0443933
RPS12	P25398	1.00039	1.07495	1.01275	1.05135	1.01766	1.03184	1.03478	0.954389
RPS13	P62277	0.947301	0.99855	1.0725	1.05803	0.943446	0.985882	0.917096	0.00370678
RPS14	P62263	0.976377	0.953154	0.952141	1.06193	0.930549	0.968918	1.10903	0.0974166
RPS15	P62841	1.12282	0.999353	0.945042	0.992868	0.937735	1.12085	1.02038	0.541072
RPS15A	P62244	1.10751	1.03022	0.912693	0.99961	1.09857	1.00167	1.00963	0.000340097
RPS16	P62249	1.06201	0.978685	1.10542	0.995958	0.953454	1.06042	1	0.00811643
RPS17	P08708	1.01543	0.942448	0.820591	1.01846	1.05776	1.04946	0.972623	0.00105037
RPS18	P62269	1.02045	1.07479	1.03737	0.941035	0.974656	1.03786	0.955577	0.0752712
RPS19	P39019	0.996755	0.883557	1.01547	0.931197	0.934129	1.03791	0.890683	0.408481
RPS2	P15880	0.982326	1.03086	0.9909	1.04351	0.990068	1.01536	0.990676	0.273403
RPS20	P60866	1.02785	1.08726	0.997506	0.963225	1.01606	0.913849	1.0331	0.0488739
RPS21	P63220	1.03225	1.0209	1.00363	1.0326	0.920711	0.983878	0.959716	0.568736
RPS23	P62266	1.01666	0.971204	1.0695	1.01619	0.935138	1.01055	0.992439	0.775743
RPS24	P62847	1.01743	1.01002	0.908909	0.990609	1.07494	1.01259	0.874026	0.0363191
RPS25	P62851	0.907772	1.00412	1.07865	0.969079	0.989324	1.08657	1.00533	0.329945
RPS26	P62854	1.13629	1.02307	1.06182	0.993234	1.034	0.976137	1.09348	0.466776
RPS27	P42677	1.00702	0.880403	1.00438	0.981493	0.936534	0.912236	0.821622	0.113657
RPS28	P62857	0.996409	0.971951	1.0366	0.952605	0.946038	1.03862	1.12256	0.353753
RPS29	P62273	1.1507	0.908383	1.07655	1.09819	1.04452	0.949785	1.07334	0.915376
RPS3	P23396	1.00347	1.03724	0.951521	1.02361	0.966715	1.00764	1.03832	0.134337
RPS30	P62861	0.979269	0.871051	1.16806	1.1355	0.999834	1.00689	0.930162	0.0178379
RPS3A	P61247	1.0131	1.05048	0.990146	1.00634	1.04756	0.990543	1.01562	0.536122
RPS4	P62701	0.956974	0.943997	0.980627	1.02203	1.01218	0.977121	0.983573	0.538294
RPS5	P46782	0.993525	1.04995	1.00628	0.951173	0.983968	1.07774	0.978071	0.102519
RPS6	P62753	0.96228	0.968075	0.959035	0.99088	1.03319	1.06119	1.02157	0.00299687
RPS7	P62081	1.04193	0.927629	0.976043	0.937892	1.05627	1.01917	0.979346	0.112163
RPS8	P62241	0.980149	1.00146	1.01966	0.991089	0.95849	0.997537	0.998643	0.622665
RPS9	P46781	0.949427	0.975909	0.996697	1.00064	0.95899	0.997702	0.997718	0.104246
RPSA	P08865	1.0455	1.06539	1.01987	1.07057	1.06509	1.01431	1.01753	0.941847
RACK1	P63244	0.97133	1.02768	0.98818	1.02409	1.00553	1.0347	1.12724	0.107215
RPS27A	P62979	1.00604	1.09071	1.38871	0.87982	1.02774	1.08285	0.9866	0.176088
RPLP0	P05388	0.958087	1.10622	1.0004	0.948829	1.03482	1.02748	1.03678	0.113308
RPLP1	P05386	0.867322	0.950854	1.06479	0.981815	1.00535	1.33903	0.841103	0.477853
RPLP2	P05387	0.908678	1.04273	1.09476	0.912167	0.950077	1.12156	0.963373	0.83382
RPL10	P27635	1.02417	0.97256	1.04042	1.03239	1.05222	1.03564	1.00828	0.522678
RPL10A	P62906	0.983787	0.956381	1.09653	0.977946	1.00393	1.07489	0.968128	0.819286
RPL11	P62913	0.973709	0.928985	0.977267	0.986628	1.01499	1.01339	1.01832	0.761138
RPL12	P30050	0.975235	0.982274	0.994381	0.973645	1.00576	1.04682	0.992451	0.14295
RPL13	P26373	1.01313	0.858477	1.0237	0.990817	1.0904	1.00751	1.07417	0.0449718
RPL13A	P40429	1.01111	0.982131	0.993495	1.00793	0.977407	0.951937	1.04145	0.201919
RPL14	P50914	1.02367	1.09415	1.01627	0.948685	0.972751	1.01232	1.02124	0.662242
RPL15	P61313	0.958892	0.956005	1.07143	0.893074	0.972863	1.04248	0.956018	0.255445
RPL17	P18621	0.955975	0.970739	1.03191	1.00289	0.905733	1.02237	0.957183	0.0939798
RPL18	Q07020	1.01496	0.981329	0.979333	0.939164	1.04418	1.01046	0.95046	0.703031
RPL18A	Q02543	1.03366	1.06886	1.03909	0.968307	0.950139	1.04709	1.01202	0.224
RPL19	P84098	0.995236	0.949519	1.0089	1.0557	0.95277	0.888585	0.923342	0.130186
RPL21	P46778	1.00166	1.02594	0.998334	1.01462	1.0328	1.03833	0.972629	0.241291
RPL22	P35268	1.09108	1.09074	1.06807	1.13117	1.16539	0.974902	0.987044	0.688229
RPL22L	Q6P5R6	0.671874	0.793983	0.872016	1.03889	1.04719	0.714919	0.701306	9.42e-07
RPL23	P62829	1.03813	0.974328	1.00214	1.07972	1.06957	0.953845	1.06493	0.0566264
RPL23A	P62750	1.04216	0.980937	0.883367	1.11678	0.987377	0.965793	0.993795	0.0362484
RPL24	P83731	0.983825	0.96017	0.971679	1.06113	0.988348	1.02211	0.962733	0.178567
RPL26	P61254	0.935749	0.935756	0.939004	0.926844	0.826878	0.981111	0.897314	0.0120658
RPL27	P61353	0.972854	0.936012	1.0075	0.983786	0.976062	0.976233	1.0567	0.387083
RPL27A	P46776	1.00243	1.05708	0.984964	0.994888	0.971149	1.07372	0.929209	0.112799
RPL28	P46779	0.900102	0.949999	1.07473	0.968015	0.919548	1.01155	1.04413	0.00665024
RPL29	P47914	1.10213	0.945681	1.12823	0.959478	0.901961	0.93675	0.849236	0.00324928
RPL3	P39023	0.999254	1.01364	0.952496	0.989223	1.04089	1.02302	1.01472	0.118916
RPL30	P62888	1.01365	1.09582	1.00891	1.05858	1.08017	1.05579	1.10559	0.17904
RPL31	P62899	1.04639	1.03959	0.984377	1.03962	0.997182	1.02899	1.01047	0.834723
RPL32	P62910	1.01614	1.07329	0.954475	0.965956	0.969363	0.982477	1.06736	0.481861
RPL34	P49207	0.979882	0.981639	0.939134	1.03828	0.898062	0.989197	0.867498	0.0235593
RPL35	P42766	1.06674	1.15182	0.993765	0.962307	0.966853	0.95996	0.909162	0.0297266
RPL35A	P18077	1.00433	1.07038	0.851419	0.95433	1.03883	0.99292	1.03199	0.180648
RPL36	Q9Y3U8	0.974472	1.01779	1.03793	1.01888	1.02541	0.994554	1.01079	0.966749
RPL36A	P83881	0.920865	0.990921	0.884926	1.07762	0.957255	1.187	0.965499	0.0226799
RPL37	P61927	1.01721	0.998471	1.109	0.959761	1.0111	1.0013	0.835034	0.0119901
RPL37A	P61513	1.01608	1.12284	1.01243	1.04024	1.0288	1.05922	0.926484	0.731561
RPL38	P63173	1.13317	0.948069	0.868849	0.97646	1.02578	0.892552	1.22446	0.103927
RPL4	P36578	1.00022	1.0116	0.968255	0.980996	0.999897	1.03849	0.96785	0.172939
RPL5	P46777	1.08864	1.06433	1.03018	1.01201	1.01141	1.07594	1.02065	0.502987
RPL6	Q02878	1.03996	1.0174	0.994023	0.972104	0.967036	1.01356	0.945809	0.195742
RPL7	P18124	1.04077	1.011	0.970531	0.985673	1.01402	1.01958	0.958913	0.172765
RPL7A	P62424	0.986755	1.07924	1.02144	0.983004	1.05444	1.02684	1.01309	0.397711
RPL8	P62917	0.965815	0.962107	1.08107	1.01032	0.962684	1.03615	0.871968	0.0192392
RPL9	P32969	1.04012	1.0132	0.987381	1.05817	1.00013	1.00688	1.06503	0.318556

## Sheet: Sheet C-WC
Ribosomal Protein	Uniprot ID	MHG WC	DE WC	AmPS WC	APS WC	PXM WC	Esom WC	Scler WC	ANOVA p value
RPS10	P46783	1.09819	0.949565	0.938041	0.94755	1.01951	1.11947	1.08942	0.430202
RPS11	P62280	0.997757	1.01877	1.10087	1.00302	0.949708	0.875147	0.923658	0.00509004
RPS12	P25398	1.00434	0.970296	0.892771	0.932559	0.925	0.973268	0.956728	0.959622
RPS13	P62277	1.04539	1.02871	1.03353	1.06645	0.999124	1.00474	1.06083	0.784419
RPS14	P62263	0.971361	1.02699	0.978112	1.00631	1.02694	1.05838	1.02272	0.986382
RPS15	P62841	1.15167	0.913713	0.970755	0.902887	0.993346	0.988809	0.99807	0.0250725
RPS15A	P62244	1.08993	1.02559	1.09131	1.00937	0.973395	1.04613	1.0391	0.117654
RPS16	P62249	0.954263	1.01276	1.06157	1.13923	1.02892	1.07074	1.02117	0.0156632
RPS17	P08708	0.897259	0.938741	1.17125	0.88473	0.9631	0.992781	1.03234	0.0176715
RPS18	P62269	0.989473	0.999004	0.999294	0.98606	1.03632	0.960212	1.08435	0.0264067
RPS19	P39019	0.95925	0.941839	0.959648	0.906608	0.953996	0.929311	0.947878	0.939503
RPS2	P15880	0.959297	0.985601	1.01737	1.09307	1.00667	0.969323	0.974183	0.0433922
RPS20	P60866	1.05776	0.986606	0.976842	1.04252	1.05693	1.04964	1.00386	0.126823
RPS21	P63220	0.936616	0.948589	0.913655	0.915629	0.909968	1.01645	0.965896	0.654579
RPS23	P62266	0.934758	1.05178	0.896953	1.1785	1.09833	1.03522	0.915723	0.00115612
RPS24	P62847	0.935077	1.01577	1.07519	1.02732	1.09037	0.941356	0.906025	0.0194856
RPS25	P62851	0.997864	0.909663	0.939619	0.945602	0.989402	0.958001	1.03027	0.992347
RPS26	P62854	0.999815	0.969543	1.16467	1.1618	0.969994	1.09827	0.957751	0.00127276
RPS27	P42677	0.963375	1.02023	0.968904	1.07921	1.03269	0.969658	1.01031	0.931959
RPS28	P62857	0.94954	0.973299	0.87996	0.911953	0.936195	1.08329	1.01554	0.6588
RPS29	P62273	1.01327	1.01047	0.869393	1.04471	1.0771	1.55592	1.37198	0.00336061
RPS3	P23396	0.959039	0.967933	1.01319	1.0313	0.993925	0.998599	0.929805	0.128281
RPS30	P62861	0.923309	1.28817	0.808768	0.865763	1.15323	1.05347	1.2533	7.7139e-07
RPS3A	P61247	1.01663	0.975487	1.00019	0.966097	0.982298	1.02458	1.03091	0.198481
RPS4	P62701	1.09616	1.00369	1.03975	1.01595	1.01839	0.983438	0.968836	0.0143543
RPS5	P46782	0.987249	0.893919	0.969074	0.916167	0.971261	0.954955	0.995362	0.898806
RPS6	P62753	0.969793	1.05262	1.07338	1.07718	1.00035	0.966654	0.956221	0.034104
RPS7	P62081	1.00898	1.01592	1.06451	1.01489	1.03655	1.00058	0.930704	0.703406
RPS8	P62241	0.929372	1.12728	1.0946	1.1899	1.04634	0.892434	0.847144	1.21255e-05
RPS9	P46781	0.965755	1.07556	1.04134	1.26272	1.00633	0.917747	0.949454	4.49655e-06
RPSA	P08865	1.06275	0.972792	0.986386	0.980675	0.98601	0.95601	1.04294	0.224412
RACK1	P63244	1.03681	0.991771	0.985805	0.979373	1.02607	1.03989	1.03972	0.864638
RPS27A	P62979	1.0123	1.15909	1.01011	0.985104	1.06283	1.00921	1.0515	0.971405
RPLP0	P05388	0.983964	0.942275	0.966114	0.877905	0.948477	1.02006	1.07274	0.385425
RPLP1	P05386	1.01801	0.851532	1.02069	0.758832	0.977487	1.04614	0.994918	0.572717
RPLP2	P05387	1.01853	0.933124	0.835031	0.866403	0.851407	1.05135	1.01837	0.807092
RPL10	P27635	1.03386	0.932357	1.02718	0.887903	1.01852	1.06638	1.09566	0.0289502
RPL10A	P62906	1.05931	0.93101	0.991394	0.961176	0.959328	0.948919	0.93938	0.547824
RPL11	P62913	1.03027	0.905193	0.945193	0.890624	1.0397	0.959881	0.990478	0.0830165
RPL12	P30050	1.05619	0.944546	0.982653	0.906404	0.942682	1.08684	1.00829	0.0570169
RPL13	P26373	0.958767	1.01267	1.05421	1.09704	1.00094	1.0103	0.973251	0.12806
RPL13A	P40429	0.93573	1.06264	1.01888	1.22511	0.902562	0.966148	0.998691	1.22148e-08
RPL14	P50914	1.0401	1.03606	1.08495	1.00128	1.05391	1.0793	1.12802	0.743781
RPL15	P61313	0.878002	1.09499	1.03892	1.29473	0.926288	0.795468	0.914014	3.15873e-05
RPL17	P18621	1.06773	0.959723	0.92568	0.87114	1.02585	0.915206	1.02256	0.00195613
RPL18	Q07020	0.957702	1.09058	0.986059	1.16104	1.07454	1.05924	0.9278	0.0294129
RPL18A	Q02543	0.890192	1.04219	1.10624	1.15178	0.975804	0.835204	0.982438	0.000823725
RPL19	P84098	0.990589	0.96075	0.965167	0.961174	1.01926	0.961401	1.12989	0.0278982
RPL21	P46778	0.985592	1.01685	1.02885	1.00134	0.995552	1.08735	1.07476	0.0586567
RPL22	P35268	1.20182	1.05389	1.02183	1.02896	1.0243	1.08477	1.10183	0.516072
RPL22L	Q6P5R6	0.604765	0.701055	0.743614	0.673005	0.62077	0.528276	0.479089	0.00245908
RPL23	P62829	0.992198	0.951723	1.02248	1.0126	1.08879	1.00801	1.05997	0.0808817
RPL23A	P62750	1.08713	1.02937	0.922873	0.954569	0.931933	0.926872	1.0292	0.367097
RPL24	P83731	0.970905	0.991603	0.9611	0.964858	0.996868	0.982062	1.00044	0.831179
RPL26	P61254	0.929474	0.913703	0.982423	0.932204	0.983046	0.966032	1.02304	0.998274
RPL27	P61353	1.00212	0.940976	1.00964	1.12867	0.959661	1.02902	0.911866	0.0962291
RPL27A	P46776	1.04843	1.05567	1.10845	0.959652	1.04338	1.05879	1.02165	0.618371
RPL28	P46779	0.950866	1.1242	0.946232	1.22201	0.94749	1.0002	0.895454	0.00338472
RPL29	P47914	0.932019	0.876187	0.815098	0.841002	0.928296	1.02618	1.3161	9.30316e-05
RPL3	P39023	1.01221	1.00052	1.05179	1.1836	1.00041	0.944482	1.0321	0.000900854
RPL30	P62888	0.981956	0.914078	1.03179	0.992968	0.942656	1.0071	1.00459	0.568289
RPL31	P62899	1.13116	0.984879	0.99228	0.915362	0.939138	1.00306	1.05924	0.0257647
RPL32	P62910	1.12512	1.00233	1.07962	1.09032	1.019	0.904205	0.945522	0.445095
RPL34	P49207	0.929482	1.01336	1.0041	1.11886	1.05065	0.863117	0.821981	0.00133592
RPL35	P42766	1.06746	0.993657	0.921289	0.946026	1.03761	1.00841	1.1224	0.0153126
RPL35A	P18077	0.963419	1.00688	1.05962	1.23503	1.04449	0.869676	0.960969	0.000823894
RPL36	Q9Y3U8	1.03186	0.993451	0.954725	0.933287	0.975832	1.05498	1.05404	0.802458
RPL36A	P83881	0.956434	1.07828	0.914003	1.11546	0.894099	0.99303	0.977319	0.35121
RPL37	P61927	0.94075	1.03099	0.907309	0.95947	1.01194	0.921773	1.03267	0.624909
RPL37A	P61513	0.972187	1.0417	1.01069	1.11714	1.10029	1.00649	1.00273	0.835553
RPL38	P63173	0.849855	0.950073	1.18247	1.00016	1.03004	1.02725	0.976957	0.215042
RPL4	P36578	0.982657	1.04314	1.06134	1.03432	1.08372	1.05048	0.957314	0.00261952
RPL5	P46777	1.0113	1.01904	0.964477	0.982656	1.06026	0.995533	1.00185	0.705289
RPL6	Q02878	1.0148	1.06867	1.00252	1.10607	0.945639	0.954972	0.957988	0.0363665
RPL7	P18124	1.00071	1.04666	1.05789	1.12002	1.03785	1.01517	0.992288	0.00184771
RPL7A	P62424	1.04944	1.11344	1.03361	1.06056	0.977586	0.969708	0.939288	0.0066633
RPL8	P62917	0.999484	1.01904	0.993864	1.10323	0.978999	1.06797	1.07522	0.156149
RPL9	P32969	1.11077	1.00469	0.993042	0.892344	1.04056	0.96383	1.07421	0.00474971

## Sheet: Sheet D-80S
Ribosomal Protein	Uniprot ID	Scler 80S
RPS10	P46783	0.801972
RPS11	P62280	1.03134
RPS12	P25398	1.65777
RPS13	P62277	1.00498
RPS14	P62263	0.965057
RPS15	P62841	0.999951
RPS15A	P62244	0.978757
RPS16	P62249	0.941674
RPS17	P08708	0.826057
RPS18	P62269	0.904343
RPS19	P39019	0.931426
RPS2	P15880	1.0495
RPS20	P60866	1.0809
RPS21	P63220	1.23384
RPS23	P62266	1.06375
RPS24	P62847	1.04838
RPS25	P62851	0.779408
RPS26	P62854	0.999776
RPS27	P42677	1.15862
RPS28	P62857	1.01855
RPS29	P62273	1.14282
RPS3	P23396	0.972713
RPS30	P62861	0.910644
RPS3A	P61247	0.986742
RPS4	P62701	1.00517
RPS5	P46782	1.14669
RPS6	P62753	1.03647
RPS7	P62081	0.952173
RPS8	P62241	0.950399
RPS9	P46781	0.950718
RPSA	P08865	1.03735
RACK1	P63244	1.11724
RPS27A	P62979	1.05522
RPLP0	P05388	1.04442
RPLP2	P05387	0.904816
RPL10	P27635	1.03621
RPL10A	P62906	0.938123
RPL11	P62913	0.991119
RPL12	P30050	0.936451
RPL13	P26373	0.948361
RPL13A	P40429	1.00652
RPL14	P50914	1.22176
RPL15	P61313	1.03975
RPL17	P18621	0.897408
RPL18	Q07020	1.02826
RPL18A	Q02543	1.08596
RPL19	P84098	0.86405
RPL21	P46778	1.02583
RPL22	P35268	1.02014
RPL22L	Q6P5R6	0.17094
RPL23	P62829	0.965444
RPL23A	P62750	0.93067
RPL24	P83731	1.00043
RPL26	P61254	0.93416
RPL27	P61353	0.950379
RPL27A	P46776	1.02619
RPL28	P46779	1.02019
RPL29	P47914	1.03706
RPL3	P39023	1.02983
RPL30	P62888	1.14592
RPL31	P62899	0.94927
RPL32	P62910	1.12341
RPL34	P49207	1.17558
RPL35	P42766	0.908047
RPL35A	P18077	0.963896
RPL36	Q9Y3U8	1.03007
RPL36A	P83881	1.05872
RPL37	P61927	1.07515
RPL37A	P61513	0.928921
RPL38	P63173	0.943876
RPL4	P36578	0.999687
RPL5	P46777	1.12741
RPL6	Q02878	0.957712
RPL7	P18124	1.03121
RPL7A	P62424	0.947241
RPL8	P62917	1.02053
RPL9	P32969	1.0617

## Sheet: Sheet E-40S,60S
Ribosomal Protein	Uniprot ID	Scler 40S, 60S
RPS10	P46783	1.05358
RPS11	P62280	0.862418
RPS12	P25398	1.09866
RPS13	P62277	0.563124
RPS14	P62263	1.20281
RPS15A	P62244	1.11085
RPS16	P62249	0.898831
RPS17	P08708	1.1718
RPS18	P62269	0.882396
RPS19	P39019	0.899456
RPS2	P15880	0.939415
RPS20	P60866	0.930063
RPS21	P63220	0.797319
RPS23	P62266	0.990116
RPS24	P62847	1.16261
RPS25	P62851	1.39431
RPS26	P62854	1.33031
RPS28	P62857	0.883084
RPS29	P62273	0.865217
RPS3	P23396	0.932646
RPS30	P62861	1.06122
RPS3A	P61247	0.872801
RPS4	P62701	0.801831
RPS5	P46782	0.849535
RPS6	P62753	1.12943
RPS7	P62081	1.35883
RPS8	P62241	1.12489
RPS9	P46781	1.02494
RPSA	P08865	0.721002
RACK1	P63244	1.10387
RPS27A	P62979	1.2097
RPLP0	P05388	1.1581
RPLP1	P05386	0.805584
RPL10	P27635	1.15514
RPL10A	P62906	1.18693
RPL11	P62913	0.971721
RPL12	P30050	1.02706
RPL13	P26373	1.05773
RPL13A	P40429	0.895666
RPL14	P50914	1.49332
RPL15	P61313	0.986824
RPL17	P18621	0.869317
RPL18	Q07020	0.973797
RPL18A	Q02543	1.01923
RPL19	P84098	1.06807
RPL21	P46778	1.18985
RPL22	P35268	1.24505
RPL22L	Q6P5R6	0.183778
RPL23	P62829	0.859154
RPL23A	P62750	0.770751
RPL24	P83731	0.798933
RPL26	P61254	0.907165
RPL27	P61353	1.01588
RPL27A	P46776	0.747058
RPL28	P46779	0.820824
RPL29	P47914	1.09613
RPL3	P39023	0.9591
RPL30	P62888	1.21379
RPL31	P62899	1.01661
RPL32	P62910	1.01566
RPL35	P42766	1.1246
RPL35A	P18077	0.802463
RPL36	Q9Y3U8	1.3907
RPL38	P63173	0.858328
RPL4	P36578	1.14328
RPL5	P46777	1.10484
RPL6	Q02878	0.648512
RPL7	P18124	0.9638
RPL7A	P62424	1.0514
RPL8	P62917	1.42875
RPL9	P32969	0.960333

## Sheet: Sheet F-all
Ribosomal Protein	Uniprot ID	MHG WC #1	MHG WC #2	MHG WC #3	MHG WC #4	MHG WC #5	MHG cyto #1	MHG cyto #2	MHG cyto #3	MHG cyto #4	MHG cyto #5	MHG cyto #6	MHG cyto #7	MHG cyto #8	MHG poly #1	MHG poly #2	MHG poly #3	MHG poly #4	MHG poly #5	MHG poly #6	MHG poly #7	DE WC #1	DE WC #2	DE WC #3	DE WC #4	DE WC #5	DE WC #6	DE cyto #1	DE cyto #2	DE cyto #3	DE cyto #4	DE cyto #5	DE cyto #6	DE poly #1	DE poly #2	DE poly #3	DE poly #4	DE poly #5	DE poly #6	AmPS WC #1	AmPS WC #2	AmPS WC #3	AmPS WC #4	AmPS WC #5	AmPS WC #6	AmPS cyto #1	AmPS cyto #2	AmPS cyto #3	AmPS cyto #4
RPS10	P46783	1.02359	0.943565	1.22921	1.09819	1.18262	1.08318	1.13901	0.897415	0.906649	1.07345	0.933786	0.965655	1.10266	0.844897	0.953492	0.791401	1.12121	0.746517	0.777617	1.00006	0.910076	0.906707	0.985974	1.04648	0.913156	1.14258	1.091	0.979	0.999815	1.20155	1.07405	1.04778	1.06642	1.02114	1.16125	0.926863	1.57143	1.07001	0.911767	1.12142	0.915796	0.942511	0.963334	0.933571	0.884089	1.0247	1.03782	1.31212
RPS11	P62280	1.04112	1.05707	0.86879	0.997757	0.942722	0.883709	1.08703	0.995745	0.96881	1.00453	0.994052	1.08644	0.999915	0.859049	0.893419	0.989372	0.722757	0.988237	0.942101	1.06341	1.14839	1.12967	1.01374	0.953354	0.985671	1.0238	1.109	1.149	0.967762	1.06663	0.990647	0.94198	1.11359	1.12734	0.990679	1.02817	0.960674	0.981079	1.0498	1.10692	1.18689	1.09482	1.05485	1.14357	0.865414	0.898856	0.789054	0.809651
RPS12	P25398	0.962578	1.04485	0.94607	1.00434	1.04927	0.958502	1.02898	1.09125	1.07451	0.971789	0.954094	0.941157	1.13475	1.06915	1.30664	1.20465	0.840456	0.774471	0.735621	0.951476	0.969762	0.971845	0.97083	1.01602	0.863095	0.919872	1.062	1.088	0.905488	0.908571	1.14575	1.1843	1.21197	0.987346	1.13994	1.01758	0.962279	1.04825	0.902078	0.955899	0.84752	0.998133	0.831009	0.883465	1.21397	1.24394	0.717247	0.717025
RPS13	P62277	0.792215	1.0591	1.09008	1.01781	1.04539	0.859224	0.856377	1.22458	1.04935	0.972249	0.917463	0.953962	0.940641	0.989255	1.01183	0.937777	1.06482	0.932785	0.970002	1.04246	1.10955	0.975824	0.982984	1.00399	1.05814	1.05343	0.994	0.929	1.0032	1.02361	0.94544	1.0694	1.11573	1.10866	0.983106	0.942549	1.00482	0.989593	1.03089	0.893367	1.03616	1.06952	1.1341	0.936721	1.028	0.980645	1.10128	1.31989
RPS14	P62263	1.1065	0.931131	1.04855	0.971361	0.95452	0.86471	0.886616	0.99402	0.991241	0.978334	0.971065	1.07837	0.974419	1.05796	0.935413	1.07426	1.21215	0.98984	0.953308	0.999156	1.01687	1.00057	0.959427	1.03712	1.06695	1.09401	0.87	0.939	1.18879	0.966831	0.897896	1.04209	0.855785	0.773495	0.928959	0.954151	1.10514	1.01041	1.11724	1.04623	0.925185	0.986023	0.970201	0.955777	0.908364	0.858646	1.11764	0.894304
RPS15	P62841	1.92337	1.15167	1.18624	1.11129	0.985331	1.26444	1.12989	1.16407	1.21293	1.11576	0.948346	0.99803	1.09927	1.12322	1.07547	0.931587	0.909245	0.999228	1.0231	0.928371	0.922494	0.920103	0.907323	0.856186	1.182	0.891718	1	0.971	0.858643	0.998319	1.20265	1.00228	1.19013	1.11801	0.783571	0.886198	0.994382	0.980132	1.23888	1.1331	0.747419	0.886803	0.957127	0.984383	0.823336	1.03617	0.854022	1.50809
RPS15A	P62244	1.08993	1.15715	1.10481	1.02164	1.08492	1.11646	1.00703	1.12323	0.991279	1.03698	1.13739	1.19207	1.09856	1.09234	0.984972	0.948886	0.935617	1.11897	1.03293	1.02981	1.05392	1.05931	1.05496	0.997267	0.966079	0.987994	1.062	0.96	0.999647	1.06079	0.710055	1.0876	0.988415	1.07177	0.938395	0.998703	0.998395	0.984863	1.01664	1.06982	1.23384	1.1128	1.41078	1.04995	0.917789	0.971506	0.720244	0.689406
RPS16	P62249	0.866965	1.03773	0.954263	0.926798	0.971037	1.07319	1.1224	1.15985	1.18823	1.05083	0.977373	0.990879	0.947081	1.08876	0.987808	1.05394	1.06396	1.06457	1.00708	1.05401	1.01105	1.058	1.01447	0.856841	1.00983	1.12692	0.892	0.957	1.03966	0.951017	1.25643	1	0.845566	0.878914	0.949803	0.961284	1.01605	0.966887	1.0114	1.10357	1.14188	1.03332	1.08983	0.999907	1.07645	1.15889	1.2809	1.1344
RPS17	P08708	1.18982	0.897259	0.836043	0.871601	1.00024	1.17121	0.959172	0.999613	0.978302	1.03992	1.03125	0.929519	1.08603	0.805057	1.05183	1.01613	0.948058	1.10437	1.13515	0.982275	0.84988	0.893765	1.28328	1.06012	0.924705	0.952777	0.949	1.045	0.757074	0.902949	1.15199	0.936291	0.99808	0.985277	0.999083	1.0869	0.938202	1.07379	0.923963	1.25309	1.04624	1.29884	1.1419	1.2006	0.940608	0.773648	0.80796	0.602227
RPS18	P62269	0.989473	0.951469	1.12884	1.02777	0.987181	1.02344	1.01746	1.03329	1.05556	0.987243	0.99328	1.06031	0.868016	1.11637	0.978871	1.06701	1.18136	1.11885	1.07598	1.06216	1.02536	0.907878	0.896498	1.10247	1.01773	0.980279	1.069	1.061	1.093	1.08088	1.09899	0.964733	1.07711	1.083	0.972559	1.01977	1.04414	1.02649	0.961967	0.944284	0.99843	1.00016	1.08558	1.04596	1.04337	1.03573	1.039	1.0269
RPS19	P39019	0.95925	0.985506	0.876118	0.936505	1.01778	1.00055	0.992956	0.99138	1.01408	1.03962	0.863647	0.93779	1.07412	0.851827	1.01834	1.10695	0.901095	1.00998	0.942283	1.03304	0.907397	0.942339	1.01436	1.04811	0.901894	0.941338	0.876	0.89	0.876812	0.799058	1.57366	0.979522	0.93075	0.982486	0.987648	0.998956	1.08266	0.954588	0.832777	0.982734	0.936562	1.05029	0.917921	1.04963	0.999678	1.1124	0.736513	0.897615
RPS2	P15880	0.99999	0.959297	0.950327	0.929231	0.989449	0.949724	0.989906	1.01324	1.00156	0.949798	0.988256	0.976396	0.951848	0.99993	1.0311	0.967757	1.21875	0.977076	0.934319	1.00802	1.0163	1.03503	0.922958	1.03325	0.954904	0.935671	1.065	1.038	1.03148	1.03024	0.960249	1	1.12295	1.10862	1.0467	1.04506	1.01926	0.999054	1.07861	0.993157	1.0028	1.03193	1.04873	0.962084	0.987944	1.0003	0.89602	0.789944
RPS20	P60866	0.982679	1.07313	1.05776	0.970497	1.08012	0.927375	1.13292	1.05037	1.00532	0.975351	1.14946	1.10958	0.874066	0.910814	0.905553	1.10873	0.889751	0.942494	0.934123	0.988671	0.97307	1.00135	1.00348	0.970246	1.00014	0.940004	1.2	1.116	1.02124	0.984506	1.11535	1.05916	1.05887	1.02687	0.983584	0.998298	1.0634	1.08042	1.0006	0.899807	0.965411	0.984045	0.969639	1.01437	1.06578	0.865223	1.17419	1.00026
RPS21	P63220	0.795413	1.02474	0.901855	0.936616	1.08028	1.01261	1.08615	0.94775	1.02878	1.18995	1.03572	1.04345	1.00083	1.39111	0.94917	1.00535	1.45426	0.830416	1.01562	1.03054	0.941767	0.834995	0.95541	1.13854	0.934089	1.04398	1.032	1.01	1.03527	0.835194	1.05534	0.895336	0.812293	0.82955	1.0843	0.9339	1.04173	0.958373	0.932643	0.987221	0.787656	0.933379	0.796394	0.894667	0.564259	0.472242	1.14265	1.35085
RPS23	P62266	1.04738	0.940846	0.917627	0.908444	0.934758	1.0515	0.981833	0.948927	1.08699	0.941791	1.09875	1.05891	0.867284	0.779174	0.944303	1.1706	0.820275	0.967561	1.02032	1.0881	1.0185	1.2299	1.02905	0.881131	1.0745	1.13346	0.823	0.925	1.05975	1.00164	0.940764	1.09443	0.889089	0.911961	0.999023	0.979341	1.08587	1.03879	1.02515	1.2229	0.823612	0.890486	0.804665	0.90342	1.05366	1.18056	1.08534	0.945448
RPS24	P62847	1.01996	0.935077	0.996032	0.913411	0.917579	1.25715	1.00036	1.12247	0.983491	1.10235	0.999844	0.907834	1.0345	0.91539	1.07928	1.05749	0.997574	0.931082	0.884871	0.99611	0.966948	1.13328	1.01146	0.947434	1.02008	1.08057	0.974	0.993	0.974895	1.03426	1.02728	1.13197	1.4466	1.29321	1.07545	1.05858	1	1.03879	1.08059	1.15156	1.19186	0.932806	1.06978	1.02893	0.98232	0.891269	0.896476	0.765528
RPS25	P62851	0.875478	0.997864	1.07326	1.05531	0.971495	0.812859	0.897618	0.914834	0.90071	0.878106	1.00848	1.00052	0.928451	0.871299	1.01305	1.06782	0.655044	0.941057	1.0878	0.881702	0.908047	0.911279	1.01146	1.01391	0.845368	0.8994	0.969	1.016	0.991894	0.940017	1.25097	1.03413	0.659787	0.599942	1.14866	1.09094	0.918941	0.942289	0.916023	0.972303	0.930623	0.948615	0.895796	0.968516	1.18792	1.12558	2.1787	0.602741
RPS26	P62854	1.04409	0.937473	0.999815	1.00435	0.841342	1.22606	1.14907	1.00953	1.13999	1.09313	1.13258	1.14656	1.04963	0.989755	1.02281	1.10867	1.12288	1.17419	1.21675	0.941068	0.955848	0.983238	0.858998	0.912079	1.02605	1.14229	1.02	1.026	1.0356	1.09791	0.961029	0.971559	1.07008	1.01525	1.11002	1.1387	1.11236	0.941343	0.921872	1.10895	1.34974	1.21552	1.2391	1.11381	1.18249	1.03219	1.00071	1.10518
RPS27	P42677	0.937084	0.963375	0.960504	1.1212	1.06602	0.82995	0.875846	1.00927	1.00478	1.04001	1.06037	1.18121	0.851325	0.795366	0.911908	0.877686	1.29726	0.966608	0.775224	0.608372	0.960635	1.04735	0.999711	1.04075	1.04957	0.889224	0.894	0.977			0.866719	0.866894	0.916671	0.878554			1.14366	1.00851	0.935255	1.02318	1.00255	1.00603	0.885884	0.921179	0.938078	1.10914	1.58979	0.963008
RPS28	P62857	0.814084	0.999696	0.922711	0.94954	1.0448	0.877767	0.969341	1.16094	1.26186	0.980387	1.09459	1.01243	0.90975	1.54503	0.952323	1.00007	1.20793	1.0197	0.999526	1.0415	1.00052	0.989445	0.879866	1.03194	0.786969	0.957154	1.035	1	0.86339	0.932072	0.958691	0.98521	0.790853	0.816595	0.989996	0.949007	1.03772	1.10028	1.18554	1.3199	0.822362	0.836542	0.80687	0.923379	1.00917	0.795369	1.06403	1.47883
RPS29	P62273	0.666208		1.2072	0.999695	1.02684	0.799411	0.939722	1.19701	1.15463		1.1507	1.21014	0.820693	2.29995	1.03838	1.09609		1.7263	1.34477	0.714783	1.00062			1.02031	1.14321	0.910747	0.924	0.847	0.994844	0.820934	0.89244	0.956769	0.905696	0.94925	1.00486	0.953039	0.744783	1.1088	1.16189		0.846015	0.750127	0.869393	0.966315	1.10755	1.16239	1.07136	0.671428
RPS3	P23396	0.946233	0.970781	0.940589	0.959039	0.982705	1.00741	1.04404	0.953203	0.969375	0.965997	0.999531	1.06369	1.03401	1.10287	0.999574	0.917271	0.983069	1.0714	1.00176	0.98733	0.963982	1.00299	1.00665	0.879226	0.884302	0.971884	1.027	1.045	1.04487	1.06787	1.02962	0.998862	1.22916	1.11849	1.05696	1.05188	0.9687	1	0.943713	0.999537	1.07237	0.997596	1.02783	1.02684	0.945812	0.928399	0.957229	0.74073
RPS30	P62861	1.20797		0.826624	1.0126	0.834014	1.05483	0.960315	0.923086	0.928545	0.875406	1.2135	1.20155	0.998223	0.823198	0.990461	1.13312	0.858761	1.14112	1.05816	1.06901	0.879827			1.70167	1.34922	1.22711	1.012	0.904	1.02722	0.814164	0.82385	0.838453	0.763543	0.785341	0.690812	0.747502	0.926164	1.01419	0.808768		0.754636	0.810537	0.710756	0.84197	1.04523	1.29089	0.786781	1.31665
RPS3A	P61247	1.17227	1.02136	1.01663	0.979952	1.00412	1.10557	1.05136	0.961037	1.01727	1.00894	0.999893	0.919291	1.03735	0.913153	0.988668	0.909906	1.09445	1.19057	1.0353	1.00996	0.960892	1.00059	0.998493	0.990082	0.934556	0.87732	1.046	1.055	1.02621	1.10217	1.08652	0.969283	1.08371	0.999987	1.02145	1.00139	0.974318	0.990539	0.934929	0.940163	1.0002	1.00017	1.01532	1.03548	1.03368	0.999427	0.980865	0.955125
RPS4	P62701	1.03205	1.08296	1.21388	1.10172	1.09616	0.960643	0.939633	0.99141	0.972639	0.979019	0.951263	0.953305	0.944422	0.992874	0.94999	0.882266	0.970068	0.970041	0.97978	1.03098	1.01886	0.923164	0.94472	0.999717	1.00767	1.15178	0.922	0.909	1.02989	0.939436	0.948558	1.00114	0.934221	0.914224	1.03992	1.05232	1.05377	0.989593	0.996694	0.992648	1.02223	1.05739	1.06261	1.05728	0.973767	0.987487	1.01043	0.973181
RPS5	P46782	0.834547	0.980274	1.06172	0.987249	1.03263	1.00174	1.0159	0.986607	1.00044	1.09826	0.897319	0.933202	0.921544	1.19093	0.998815	0.978115	1.10247	1.03407	0.971808	0.940945	0.888756	0.899083	0.964509	0.945219	0.84945	0.856737	0.885	1.059	0.913125	1.04059	1.5074	1.13993	1.13304	1.05449	1.00061	1.05949	0.952648	0.979186	0.92628	0.906758	0.953583	1.04495	0.999421	0.984566	1.05419	1.01856	0.975899	1.8686
RPS6	P62753	0.844466	1.06137	0.881931	0.969793	0.987305	0.949799	0.974761	0.979644	0.991819	0.928164	0.939181	0.882755	1.01647	0.979332	1.00488	1.01486	0.885502	1.04513	1.01217	1.02039	1.03682	1.13412	1.03385	0.968013	1.06842	1.14447	0.969	0.967	0.882247	0.929765	1.07171	1.01138	0.897615	0.902847	0.954607	0.96498	0.956661	1.01703	1.03428	1.21822	1.12921	1.11249	1.00018	1.00646	0.959392	0.958678	0.828145	0.564219
RPS7	P62081	1.00339	0.991502	1.04271	1.00898	1.02931	0.922747	1.03974	1.07186	0.948636	1.11805	1.0661	1.01189	1.04411	1.02406	1.10741	0.950048	0.771685	1.1398	1.03127	0.982199	1.03104	1.09974	1.05535	0.94045	0.983472	1.0008	0.838	0.942	0.912847	0.952373	0.788776	0.969283	1.16187	1.11089	1.05347	1.0635	0.986356	1.07096	1.06661	0.980726	1.17169	1.06242	1.28832	1.04669	0.980191	1.05207	0.791654	1.41345
RPS8	P62241	1.24129	1.04656	0.831392	0.929372	0.886325	0.850008	0.889007	0.93648	0.939931	1.02942	1.02037	1.06064	1.03395	0.972745	1.03667	0.996612	1.2061	0.981558	0.992226	1.02557	1.17178	1.24776	1.0272	0.949917	1.12119	1.13337	0.998	1.066	1.00541	1.0661	0.996103	0.922639	1.16204	1.03247	1.00979	1.05052	1.05698	0.993377	1.27784	1.33349	1.11594	1.07325	0.942834	0.937912	1.03637	1.05651	0.854189	1.2941
RPS9	P46781	0.930962	0.938497	1.0513	1.00227	0.965755	0.830853	0.923032	0.902411	0.881653	0.994696	0.975822	1.00048	1.00392	1.12598	0.961311	0.95906	1.00171	1.03504	0.991301	1.057	1.06723	1.14383	0.932308	0.877327	1.12681	1.08389	1.001	0.962	0.930897	0.989621	0.904131	1.00341	0.882501	0.861396	0.934949	0.964337	0.980738	1.00189	1.16068	1.06816	1.09859	0.942604	1.01452	0.906333	0.899514	0.934212	1.09783	1.53261
RPSA	P08865	1.25984	1.06275	1.02094	1.07737	1.05744	0.989391	1.04538	1.04563	0.896034	1.08352	1.10523	1.00483	1.26026	1.53981	1.04843	0.944235	1.16095	0.99307	0.934715	0.950748	1.01107	1.00851	1.00063	0.861753	0.85514	0.944955	1.068	1.09	0.922357	1.06594	0.975058	1.06485	0.999814	1.13372	1.14195	1.08447	1.11557	1.02365	1.02866	0.959644	0.979752	0.981138	0.991634	1.05068	1.00658	0.983725	1.06377	1.37591
RACK1	P63244	0.943619	1.08482	1.09448	1.01566	1.03681	1.03486	0.970167	1.06468	0.985453	0.948562	0.956697	0.952734	0.972493	1.31694	1.10277	0.951662	1.11686	1.02197	0.94678	0.956245	1.03651	0.922747	0.982607	1.05865	0.936133	1.00093	1.055	1.118	0.992454	1.09091	1	0.919226	1.3008	1.25885	1.06035	1.06838	0.994382	0.981079	0.967939	0.877959	1.00367	0.963945	1.1534	1.06311	0.926322	0.891755	1.04326	1.15557
RPS27A	P62979	1.23096	1.01912	0.818217	1.0123	0.942868	1.04138	1.10066	0.97071	1.05226	0.96575	1.05017	0.822457	0.893581	1.38764	1.38097	1.56219	0.414599	0.599749	1.04129	0.884154	0.976414	0.829648	1.03103	1.33801	1.43309	1.28716	0.978	1.078	1.10356	1.56707	1.44314	1.05006	0.922152	0.819514	0.954159	0.8967	0.812921	0.886471	0.979554	0.922031	0.918219	1.19768	1.11815	1.04066	1.38795	1.60631	0.674682	2.11906
RPLP0	P05388	1.12233	0.966839	0.983964	0.926652	1.0313	0.908237	0.904995	1.02092	0.936408	0.927977	0.979766	1.00205	1.02602	0.90711	0.968221	0.883266	0.877327	0.977953	0.96595	0.910967	0.984995	0.903862	0.980311	1.00004	0.873685	0.904238	1.22805	1.14749	1.06496	1.19728	1.01258	0.95719	1.4133	1.25822	1.05013	1.04976	1.10198	0.973073	0.861735	0.816108	0.958802	0.973426	1.01384	1.05775	0.990963	0.992341	1.05242	1.04594
RPLP1	P05386	1.00244	0.98843	1.01801	1.03376	1.27999	0.864334	0.957	0.846102	0.830385	0.803064	0.870311	0.985722	1.15184	1.37693	1.59132	1.30045	1.71155	0.833513	0.821623	1.03367	0.889456	0.900114	0.795273	0.999944	0.801765	0.813609	0.866908	0.905002			1.52776	0.996707	0.455776	0.540205			0.499605	1.67131	0.802611	0.974167	0.981487	1.22739	1.0599	1.33885	1.27903	1.47171	0.835195	0.71067
RPLP2	P05387	1.01853	0.961055	1.00963	1.04707	1.18637	0.767037	0.832761	0.911498	0.854045	0.905858	0.961019	0.913924	0.943934	0.999754	1.28109	0.930607	1.34257	0.764977	1.11667	1.06544	0.940395	0.891945	1.04405	1.16634	0.863859	0.925854	1.08546	1.12685	0.857018	0.852971	1.22872	1	0.841227	0.900143	0.757072	0.882002	0.526482	1.65274	0.848995	1.0861	0.73681	0.821066	0.742623	0.89207	1.18044	1.17814	0.553429	0.548861
RPL10	P27635	0.948782	1.00025	1.2312	1.03386	1.09073	1.24155	1.14292	1.08085	1.03616	1.00648	1.01218	0.980741	0.992874	1.2444	0.99834	0.982346	1.15099	1.06006	1.01555	0.898136	0.9006	0.912254	1.02127	0.961451	0.892431	0.952461	0.933316	0.915593	1.05138	1.0118	0.848261	1.02525	0.962397	0.961826	0.912788	0.864579	0.935178	0.947075	0.905529	0.947265	1.0127	1.04167	1.05259	1.07782	1.03792	0.937952	1.33618	1.08336
RPL10A	P62906	1.10879	1.05364	1.04748	1.05931	1.07473	0.973701	0.993873	0.937658	1.08488	0.871531	0.948978	1.06585	1.05233	0.940684	1.06442	1.22766	0.975399	1.05182	1.12105	0.908355	0.919576	0.893982	0.944828	1.03641	0.942443	0.897719	0.943626	1.09295	0.882752	0.954474	1.32198	0.958288	0.702823	0.711888	1.0387	1.03157	1.03478	0.9935	0.871734	0.91399	0.932898	1.06319	1.06981	1.04989	1.1486	1.1151	0.845091	1.17693
RPL11	P62913	1.27677	1.10129	1.00297	0.996412	1.03027	0.958046	0.919331	1.05956	1.03754	0.987102	0.960316	1.03523	0.940162	0.948891	1.03692	0.98421	0.859983	0.97637	0.934521	0.960611	1.04309	0.883345	0.92704	0.843525	0.837994	0.946308	0.88784	0.955665	0.987896	0.880959	1.13175	0.902305	1.05288	1.12567	0.950479	0.993124	1	0.896936	1.0564	0.871268	0.938278	0.893694	1.03084	0.952108	1.18563	1.12298	0.806545	0.853919
RPL12	P30050	1.04757	1.05619	1.08164	0.983783	1.10221	1.13915	1.00917	0.941119	0.972889	0.977582	0.984239	0.934558	0.946746	1.0228	0.993337	0.940369	0.867946	0.945926	0.948496	0.970101	0.956162	0.954842	0.99938	0.93425	0.893158	0.825578	0.982111	0.99634	0.890378	1.0057	0.843079	0.982437	1.06135	0.997803	1.00514	1.06345	0.936759	0.995357	0.946418	0.935589	0.909296	1.01889	1.0319	1.03165	0.996691	0.954326	0.936655	1.22938
RPL13	P26373	1.02544	0.983441	0.821352	0.860878	0.958767	1.2785	1.2154	0.957405	1.00516	0.995495	1.05932	1.0211	1.00033	1.1213	0.937144	1.02348	0.919231	1.0209	0.994691	0.990864	1.04583	0.988647	0.974898	0.939251	1.03669	1.06303	0.848248	0.868707	0.699796	0.701764	1.31754	1.05379	0.876999	0.91391	0.994474	1.01451	0.871146	0.999071	1.0579	1.01181	1.12843	1.05052	1.11742	1.02796	1.10152	1.05374	1.02699	1.02041
RPL13A	P40429	0.844162	0.951084	0.951945	0.93573	0.89702	1.22624	1.31212	0.941123	1.14072	1.04448	0.958448	0.966336	0.977729	0.960353	0.9323	1.0688	1.0731	1.00021	0.964089	1.03417	1.04623	1.22128	1.05716	0.952225	1.06813	1.1232	0.909759	0.887369	0.944854	1.01941	1.03331	1.02634	0.899889	0.996972	0.945216	0.982862	0.928854	1.02136	1.08152	1.17666	1.07162	0.966142	0.962871	0.913406	0.937496	0.916988	1.19883	0.998876
RPL14	P50914	1.26346	1.0401	1.27596	1.00024	0.979792	1.05698	0.921109	1.02714	0.98327	1.00812	1.06549	1.15249	1.02021	1.28062	0.998131	0.980401	0.917293	0.948379	0.943592	0.935185	0.995976	0.995891	1.0176	1.12262	1.11702	1.05451	1.09057	1.24189	1.09004	1.09773	1.13916	0.90011	1.24302	1.202	0.996755	0.995169	1.00632	0.959146	0.990762	0.955106	1.16903	1.00087	1.20529	1.17188	1.03856	1.19253	0.862618	1.07276
RPL15	P61313	0.726065	1.20695	0.813961	0.933199	0.878002	0.914997	0.954202	0.953084	0.963582	1.06072	0.998797	0.976413	0.934748	1.18692	0.945278	1.05306	1.37253	1.11857	1.05718	0.999006	1.16463	1.28052	1.07854	0.79318	1.11144	1.00002	0.965764	0.860044	0.946246	0.980659	1.2154	0.922064	1.13774	1.04117	1.01845	1.02383	0.962846	0.998143	1.17477	1.22092	1.06942	1.00841	0.937171	0.922636	1.30502	1.05015	1.35763	1.09272
RPL17	P18621	1.28407	1.00752	1.03227	1.06773	1.11721	0.853988	0.874462	0.959864	0.90328	0.952086	0.992655	1.01611	1.01374	0.893911	1.01463	0.902749	0.852067	1.03491	1.00266	0.941389	0.932233	0.889479	0.949626	1.01273	0.96982	1.02511	0.907366	0.982288	0.96382	0.977657	0.979275	0.961581	0.917996	0.975997	0.977999	1.01363	0.930435	1.01764	0.881347	0.924752	0.90441	0.960983	0.926607	1.07483	0.987181	1.06748	0.727712	1.25833
RPL18	Q07020	1.03853	1.04224	0.914756	0.916059	0.957702	1.04958	1.11267	0.978482	1.05519	0.854218	1.04485	0.985065	0.932491	0.868459	1.01355	1.00376	0.924032	0.979748	0.968105	0.96703	1.1384	1.0887	1.04127	0.916068	1.09245	1.10371	0.971822	1.04445	0.990837	0.950351	0.971132	1.02964	0.940646	0.983247	0.925672	0.921901	0.966008	0.936862	1.0835	0.999406	1.08684	0.938656	0.965237	0.972712	1.12612	1.08056	0.692205	0.862373
RPL18A	Q02543	0.890192	1.02036	0.769353	0.914273	0.852623	0.932443	0.860503	0.94165	0.994884	1.1147	1.11834	1.07243	1.09105	1.08923	1.05491	0.996236	0.969705	0.935556	0.964123	1.00615	1.04963	0.970568	1.03475	0.825128	1.06855	1.05888	1.09001	1.18377	1.0477	1.11894	1.02887	0.98573	1.39949	1.28366	1.04914	1.07126	1.03478	0.982358	1.28426	1.07581	1.13667	1.03044	1.07215	1.19067	1.14428	1.05155	1.02663	1.09725
RPL19	P84098	1.21359	0.894062	1.16163	0.973654	0.990589	0.987887	1.0043	0.965799	1.07307	1.07127	1.00259	0.97297	0.979372	1.10515	0.946584	1.09626	1.20556	1.17088	1.08667	1.04682	0.863244	1.00104	0.920464	1.0759	1.03345	0.877495	0.886913	0.96051	0.994659	0.892149	0.977794	0.938529	0.799718	0.913308	1.00094	0.973683	1.00791	1	0.98901	0.969625	0.960709	0.941419	0.952399	1.03937	1.1414	0.958196	1.17432	0.886165
RPL21	P46778	0.724428	0.984608	1.0791	1.04454	0.985592	0.865821	0.959028	1.03614	1.04232	0.938351	1.11134	0.967178	1.07874	1.14892	0.9941	1.04397	1.00018	1.02253	1.00995	1.02826	0.987977	1.04924	0.943886	1.04572	0.93505	1.07424	0.96104	1.03576	1.07857	1.01611	0.984456	1.1921	0.994495	1.04834	0.981572	1.00102	1.01186	1.02971	0.994529	1.03682	0.97639	1.02088	1.08537	1.08855	1.07142	0.875441	1.02848	0.884594
RPL22	P35268	1.44443	1.09981	1.20182	1.13843	1.25405	1.30264	1.32617	1.09845	0.969312	1.07649	1.08271	1.13053	1.08371	1.02045	1.12161	1.00526	1.11681	0.987344	0.98329	0.953523	1.06002	0.99946	1.13826	1.04776	0.980253	1.07121	1.12694	1.16709	1.075	1.06585	0.937084	1.10648	1.06847	1.11997	0.937171	0.965085	1.05217	1.07149	0.923595	1.03904	1.00463	0.99745	1.21504	1.06502	0.997176	0.957975	1.17579	1.54376
RPL22L	Q6P5R6	0.375105	0.356662	0.698282	0.604765	0.755331	0.868038	0.769323	0.648867	0.457565	0.694882	0.596535	0.700978	0.582364	0.268096	0.251274	0.233435	0.364229	0.209201	0.216585	0.171859	0.816385	0.70119	0.671126	0.70092	0.557588	0.743611	0.674698	0.793983				0.80022	0.501384	0.535501				0.579387	0.704914	0.646064	0.700648	0.863557	0.782314	0.898988	0.902445	1.06981	0.871937	0.812019
RPL23	P62829	1.32519	0.989174	0.992198	1.02125	0.969911	1.17647	1.16514	1.08337	1.04764	0.961181	0.933457	0.999525	1.02863	0.952888	1.04869	1.07212	0.969448	0.912886	0.986405	0.949792	0.991214	0.940174	0.925362	0.970084	0.963271	0.886037	0.992564	0.954873	1.15233	1.06572	0.783124	0.956092	0.797139	0.862072	0.941667	0.922546	0.952569	1.02136	1.02701	0.875892	0.998221	1.01796	1.15402	1.10132	0.86225	1.03988	0.931867	1.00408
RPL23A	P62750	1.22518	1.08713	1.18745	1.03209	1.02653	1.02277	1.06658	1.03906	1.05442	0.940501	1.07671	1.04526	1.03779	0.715035	0.986037	0.973439	0.801775	1.06674	0.990143	1.02435	1.05618	0.990438	1.14423	1.07902	0.948135	1.00256	1.01813	1.12229	0.852761	0.866225	0.943745	1.1405	1.17529	1.117	1.11489	1.0803	1.09407	1.02414	1.00759	1.18269	0.900108	0.902892	0.91437	0.931376	0.89644	0.88274	0.79423	0.546658
RPL24	P83731	1.04113	1.04834	0.953567	0.94875	0.970905	1.12863	1.13996	1.01017	0.993537	0.90266	0.974112	0.908512	0.962998	0.843017	1.01559	0.919012	0.863356	0.937813	0.992994	1.10478	1.0065	0.967676	0.952966	1.06249	1.02395	0.976702	0.944906	0.916298	0.921516	0.975434	1	1.08562	1.01783	1.07047	1.00068	0.999272	0.992885	1.013	1.01169	0.89991	0.927147	0.963164	0.959037	0.972585	0.890923	0.922387	1.02097	0.681439
RPL26	P61254	0.770017	1.06167	0.927879	0.929474	0.984031	0.979491	0.760432	0.582375	0.95651	1.0587	0.939239	0.93226	0.864167	1.58396	0.962335	0.897635	0.802921	1.08216	1.13588	1.00656	0.99372	0.896211	0.931195	0.859702	1.05801	0.748804	0.908214	0.917832	0.953679	0.885121	3.5248	1.15258	1.02946	1.02983	1.08827	1.05587	1.22292	1.15413	0.905816	0.917175	0.911332	1.0992	1.04767	1.09242	0.878287	0.791477	2.53437	2.37401
RPL27	P61353	0.721009	0.834426	1.00212	1.069	1.04672	0.925238	1.08066	0.87124	1.03688	0.920167	0.95434	1.01853	0.991367	1.08508	1.00423	0.898691	1.19964	1.04495	1.01135	0.931436	0.948974	1.01076	0.924501	0.880449	0.932978	1.04405	0.9834	1.00427	0.900563	0.881753	0.772021	0.97146	0.964854	0.98283	1.01434	0.965805	1.15336	1.00279	1.04194	1.1358	1.04294	0.926213	0.876499	0.977336	0.825304	0.749718	1.09174	1.19502
RPL27A	P46776	0.860489	1.1542	1.11859	1.04358	1.04843	1.00451	0.986614	0.987002	1.01165	0.87614	1.01815	1.04843	1.00035	1.27089	1.09924	1.0225	1.12092	0.983754	0.961155	0.926782	1.13827	1.0773	1.01739	1.03403	1.10495	1.03155	1.07177	1.20005	1.08423	1.04239	0.894152	1.01866	0.876424	0.976046	0.992031	1.02922	0.900395	1.09192	1.17612	1.02339	1.31002	0.927694	1.28604	1.04077	1.00948	1.08022	1.02097	0.656041
RPL28	P46779	0.850616	1.01183	0.723026	0.964552	0.950866	0.854852	0.880706	0.842312	0.925039	0.962902	0.950879	0.886669	0.913535	0.933549	1.0023	1.07631	1.18531	0.970864	1.03121	1.01602	1.1923	1.11834	1.01286	1.08642	1.13006	1.13618	0.952367	0.947632	0.999744	0.788423	1.14952	0.891328	0.886389	1.00268	1.01574	1.05533	1.06798	1.00743	1.17945	1.0412	0.906496	0.815299	0.81349	0.985967	1.18895	1.14531	0.980477	2.14458
RPL29	P47914	1.12969	0.817897	0.847853	0.932019	0.961538	1.04746	1.14788	1.43364	0.899651	1.00262	1.44606	1.51461	1.05639	0.588424	0.80057	1.03331	1.03233	1.2046	1.3387	1.39602	0.798024	0.835759	1.12532	1.14901	0.89641	0.855964	0.918912	0.972451	0.830935	0.789434	1.11399	1.36114	1.07822	1.10615	1.00032	0.951733	1.0498	0.995357	1.00935	0.777817	0.723181	0.83202	0.798175	0.904201	1.2172	0.626896	1.03926	1.29827
RPL3	P39023	1.01221	1.07828	1.03442	0.989665	0.973472	0.899145	1.02844	1.05879	1.02115	0.977358	0.963587	1.02731	0.965469	0.849928	0.952741	1.04379	1.01166	1.09418	1.04974	1.0226	0.99546	1.18575	1.08953	0.964692	0.975313	1.00558	1.00663	0.969168	1.0752	1.02065	0.943745	1.05818	0.978438	0.970736	1.02481	1.06378	1.02134	0.951718	1.06754	1.12192	1.07011	1.00044	1.02068	1.03604	0.998041	0.860178	0.924064	0.8215
RPL30	P62888	1.11447	0.946154	0.92611	0.981956	0.999784	1.45567	1.17288	1.01649	1.06363	1.01081	0.961266	0.989881	0.999681	1.1735	1.06325	0.945517	1.00055	0.99083	1.00033	1.04828	0.911336	0.916821	0.988783	0.919195	0.681692	0.842739	1.03831	1.13836	1.20424	1.24996	1.05329	1.04391	0.942942	1.03781	0.95863	0.959117	0.948617	1.02228	0.870415	0.954221	1.02037	1.0608	1.0432	1.07377	0.850011	0.925546	1.00235	1.11151
RPL31	P62899	1.14236	1.1792	1.08015	0.967457	1.13116	1.04331	0.995593	1.10958	1.04946	1.05001	0.847889	1.09289	0.944697	1.03406	0.944543	1.02058	1.24804	1.12029	1.06054	0.907031	1.00407	0.906382	0.967652	1.00211	1.04239	0.921185	1.11702	0.877227			1.10881	0.970362	1.04085	1.05394			1.05534	1.039	0.987084	0.872961	1.00022	0.909281	1.05838	0.997476	0.87279	0.794385	1.01047	1.11557
RPL32	P62910	0.867633		1.12796	1.1745	1.12228	1.01842	1.05523	1.14958	1.20481	0.979636	0.964069	0.926429	1.01386	1.42387	1.01534	0.975975	0.819364	0.987837	0.967252	0.966631	1.00446			0.935043	1.0002	1.08031	1.05047	1.1234	1.06948	1.07711	1.10141	1.05818	1.52664	1.34336	1.01687	1.00662	0.979447	1.01021	1.12155		1.09352	1.03144	1.07962	0.991621	1.05631	1.02117	0.798467	0.967471
RPL34	P49207	0.968509	0.932336	0.85555	0.928193	0.929482	0.976504	0.955557	0.975733	0.98326	1.11467	1.068	0.80689	1.03575	0.810356	0.904744	1.01605	1.00643	0.968914	1.16639	1.10183	1.01021	1.20116	1.0282	0.953669	1.0165	1.00864	1.08208	0.98814	0.975139	0.884471	1.04589	0.82876	0.94147	1.08446	1.03909	1.02279	1.11067	0.970288	1.05197	1.14849	1.00955	0.998638	0.878167	0.965098	0.999772	0.874868	0.878496	0.457496
RPL35	P42766	0.953094	1.06746	1.14623	1.08234	0.975421	1.25726	1.19706	0.887875	0.837685	0.915762	1.06841	1.15383	1.06506	0.926428	0.950245	0.981517	0.870941	1.05211	0.968187	1.11502	0.962845	0.962811	0.996075	1.06648	1.06414	0.99124			1.2023	1.18447	1.11917	1.01427			1.06822	0.995917	1.20553	0.938719	0.899468	0.868595	0.989572	0.897191	0.946822	0.943109	1.302	1.12822	0.884985	0.842191
RPL35A	P18077	0.963419	0.915833	0.946926	1.17258	1.16264	1.02329	0.985359	1.03566	0.949095	1.06662	1.05511	0.9711	0.976908	0.999165	0.927959	0.869584	0.693177	0.948975	0.971471	1.02075	0.961559	1.17518	0.951527	0.973082	1.04069	1.07093	1.08504	1.05572	1.1299	0.962108	1.25019	1.01317	1.49253	1.34583	1.08587	1.02069	1.21502	1.00464	0.94786	1.49102	1.09651	1.07692	1.04232	0.976391			0.805586	0.559002
RPL36	Q9Y3U8	0.887361	0.973615	1.09505	1.07719	1.03186	1.16573	0.957342	0.886363	0.927264	0.991603	0.856224	1.0047	1.02029	1.1348	0.968143	1.178	1.26639	1.02243	1.00284	0.950374	0.874615	1.02737	1.05084	1.03692	0.95953	0.893052	1.04394	0.876873	1.05407	0.991648	1.20207	0.970362	1.00543	0.99066	0.932329	0.92644	0.985771	1.00186	0.95297	0.94688	0.872372	0.982893	0.956481	1.02761	0.809755	0.828018	1.20082	1.20061
RPL36A	P83881	0.997666	0.956434	0.856507	0.952745	0.980636	0.82802	0.906331	1.09348	0.708125	1.10283	0.96696	0.935398	0.735473	0.610389	0.892579	0.716809	0.937453	1.14715	1.16291	1.16682	1.07828	1.11424	1.06356				0.950009	0.890996	1.07617	1.13922	0.872687	1.03183	1.19123	1.13915	1.00033	0.964811	1.12253	1.0195	0.98694	1.14767	0.82774	1.01655	0.722342	0.841065	0.797674	0.972177	0.762702	0.505378
RPL37	P61927	0.826018		0.959689	0.937146	0.944354	0.839444	1.05445	1.04876	0.97373	1.03404	1.00038	1.08078	0.835215	0.921116	0.930492	1.05546	0.954137	1.03363	1.19576	1.24976	0.994038			1.06795	1.08402	0.915163	1.23138	1.15323	1.00024	0.944359	0.980015	0.996707	1.02374	1.06723	0.859648	0.91685	1.05929	0.988858	0.907309		0.756973	1.0287	0.833473	0.973449			1.04044	1.27053
RPL37A	P61513	0.874103	0.793532	0.972187	1.07099	1.07161	1.16667	1.00026	0.811159	1.05602	1.03191	1.04964	0.978787	0.967689	1.46624	1.11268	1.13996	1.41018	1.06857	1.29125	0.983157	0.983331	1.04997	1.04852	1.03488	1.09971	0.934621	1.10186	1.06843	1.12284	1.19178		1.26564	1.26747	1.31721	1.1237	1.12499		0.744661	0.984584	1.33111	1.0368	1.0728	0.966679	0.91443	1.01542	1.12551	1.04481	0.860247
RPL38	P63173	0.796775	0.949599	0.771093	0.876882	0.849855	1.36764	0.962897	1.00579	0.890732	1.14225	1.20014	1.35243	1.12409	0.665838	1.0946	0.915488	1.12067	0.974257	1.01482	0.913067	0.950073	1.13086	0.802689				1.00897	0.830382	0.961999	1.09896	0.88527	0.934138	1.03157	0.95918	1.12517	1.1228	0.977075	0.970288	0.867774	1.32565	1.41688	1.57258	0.986007	1.03929	0.908746	0.644074	0.885592	0.560708
RPL4	P36578	1.0496	0.980312	0.982657	0.985687	0.959989	0.970175	0.999056	0.991793	1.02287	1.00139	1.01739	0.977216	1.02758	1.04458	1.00551	1.03397	0.95544	0.980383	0.976718	0.962111	1.11928	1.00913	0.999874	0.993416	1.07715	1.11632	1.03741	1.02128	0.929942	1.00235	0.901554	1.02086	0.889719	0.927712	0.961753	0.977429	1.00553	0.976787	1.13483	0.933243	1.10269	1.00301	1.11729	1.01998	0.959543	1.11039	1.10381	0.902393
RPL5	P46777	1.10097	1.00021	0.976872	1.0113	1.04668	1.15982	1.09692	1.03611	1.10994	1.02165	1.0939	1.00782	1.08338	0.978598	1.02584	0.981831	1.04629	1.12904	1.09291	0.990065	1.0636	1.02951	1.07693	1.00856	0.93777	0.935813	1.05505	1.05834	1.00708	1.14297	1.07032	1.07903	1.06785	1.02343	0.942138	0.934518	1.04348	1.03807	0.985028	1.04228	0.808667	1.00445	0.874924	0.943926	1.07936	0.950448	1.09943	1.23846
RPL6	Q02878	0.975396	0.991802	1.08679	1.0148	1.03157	0.990369	1.02913	1.0527	0.950308	1.175	1.17465	1.05078	0.982839	1.0058	1.14072	1.06724	1.58397	1.06841	1.02316	0.999505	1.11826	1.11504	1.03695	1.00365	0.999376	1.10039	0.993364	1.04143	1.05148	0.992422	0.991118	1.08013	1.02324	0.97468	0.999258	0.986287	0.995257	1.01114	1.02134	1.07944	1.0054	0.973536	0.943062	0.999637	0.988231	0.999814	0.909941	0.966375
RPL7	P18124	0.986742	0.943673	1.04869	1.0744	1.00071	0.99028	0.957963	1.06484	1.0049	1.04602	1.08029	1.07605	1.03551	0.945889	0.992113	1.00661	0.807458	0.987378	0.952011	1.07475	1.09312	0.988642	0.943876	1.00021	1.11624	1.10181	1.10509	1.1782	0.929504	1.02858	0.933383	0.993414	0.947115	0.960214	0.995415	0.965827	0.944664	0.950789	1.1482	0.993022	1.06388	1.00983	1.05385	1.06194	0.949808	1.06743	0.998942	0.853691
RPL7A	P62424	1.04944	1.09168	0.935625	1.06775	1.04103	0.993796	0.960039	1.03898	1.04687	0.950693	1.00289	0.928951	0.979713	0.744657	1.0066	1.06661	0.816902	0.998048	0.938421	1.00032	1.04931	1.2344	1.12338	0.854862	1.10349	1.13831	1.12355	1.1123	1.04618	1.137	0.963731	0.901207	1.0357	1.04747	0.994373	1.02197	0.925692	1	1.16825	1.15999	1.01659	1.05063	0.937642	0.887821	0.988906	1.08092	0.98368	0.925376
RPL8	P62917	0.737915	1.11423	0.999484	1.04363	0.9282	0.978257	0.984933	0.923858	1.03676	0.999872	0.953373	0.846797	0.912416	0.97889	0.925373	0.993355	1.07837	1.08967	1.00406	1.00793	1.16825	1.02611	0.943887	0.964373	1.03099	1.01196	0.831707	0.895142	0.96802	0.956194	0.994078	0.981339	0.815359	0.885548	1.06767	1.03051	0.989723	1.03807	1.22272	1.01039	0.987522	0.956314	1.00021	0.920316	1.1455	1.16508	1.11441	0.999385
RPL9	P32969	1.27206	1.0669	1.11077	1.07258	1.16929	1.07914	1.02781	1.06583	1.01838	0.953641	1.08611	1.03446	1.04577	1.02354	1.01156	0.972691	0.857137	0.960157	0.979907	1.00031	0.926391	1.05159	1.04728	1.12731	0.940015	0.962108	1.01948	1.05141	1.00692	0.998362	0.843819	1.02854	0.984306	0.996263	1.03626	1.05917	0.937549	0.985144	0.959994	0.952186	1.01877	0.967314	1.11414	1.10243	1.01213	0.974511	0.708526	1.21005
[truncated: 88 more columns]

## Sheet: Sheet G-linear
Ribosomal Protein	coefficient	p value
RPS10	-0.0582483	0.114295
RPS11	0.0105709	0.488847
RPS12	-0.0699152	0.0948331
RPS13	0.0241696	0.0822044
RPS14	0.0139088	0.320474
RPS15	-0.0585934	0.044726
RPS15A	-0.0176875	0.383962
RPS16	-0.00305479	0.799353
RPS17	-0.032369	0.115508
RPS18	0.017109	0.235202
RPS19	-0.00842034	0.620302
RPS2	-0.0178587	0.0893102
RPS20	-0.0333874	0.0683045
RPS21	0.0445194	0.0829266
RPS23	0.0115864	0.520937
RPS24	-0.0111632	0.439188
RPS25	-0.0743176	0.199092
RPS26	-0.00896606	0.666092
RPS27	-0.0909097	0.00569796
RPS28	0.0112294	0.566148
RPS29	0.0686304	0.0693349
RPS3	-0.00215327	0.863943
RPS30	-0.00881358	0.630033
RPS3A	0.0201511	0.193539
RPS4	0.000726537	0.958272
RPS5	0.0187494	0.268547
RPS6	-0.0169348	0.360977
RPS7	-0.0450521	0.0504264
RPS8	0.0370478	0.00241419
RPS9	0.0103253	0.413403
RPSA	-0.0335893	0.197318
RACK1	-0.00579826	0.780162
RPS27A	0.0896678	0.409625
RPLP0	-0.0247432	0.301899
RPLP1	-0.162313	0.000742578
RPLP2	-0.128278	0.00276516
RPL10	0.000572442	0.979006
RPL10A	-0.107367	0.000668783
RPL11	-0.0595116	0.0347043
RPL12	-0.0176135	0.360598
RPL13	0.0272103	0.0229182
RPL13A	0.00220859	0.79315
RPL14	0.0182708	0.415654
RPL15	0.0299259	0.130267
RPL17	-0.0349712	0.0152779
RPL18	-0.0377992	0.081885
RPL18A	-0.024512	0.254457
RPL19	0.0240342	0.112497
RPL21	-0.0279264	0.0292693
RPL22	0.0226078	0.646706
RPL22L	-0.087616	0.0105978
RPL23	-0.0164554	0.221417
RPL23A	-0.0315965	0.281319
RPL24	-0.0129933	0.204196
RPL26	0.0560454	0.133723
RPL27	0.0384133	0.048041
RPL27A	-0.0188426	0.342773
RPL28	0.0127499	0.505429
RPL29	-0.00619604	0.82797
RPL3	0.00648003	0.62783
RPL30	0.0386992	0.0482076
RPL31	0.00555884	0.772017
RPL32	-0.0581476	0.0290181
RPL34	0.0115987	0.3927
RPL35	-0.00428433	0.790657
RPL35A	0.0101802	0.698312
RPL36	0.0306135	0.422794
RPL36A	-0.00138039	0.970965
RPL37	0.0284151	0.247844
RPL37A	0.000394754	0.991133
RPL38	-0.112394	0.0653339
RPL4	0.000541919	0.965039
RPL5	0.034118	0.205183
RPL6	-0.011456	0.420324
RPL7	-0.0184285	0.0359544
RPL7A	-0.00127331	0.921643
RPL8	-0.0139359	0.509816
RPL9	-0.0382443	0.0429294

## Sheet: Sheet H-RNA
Ribosomal Protein	Uniprot ID	MHG RNA	DE RNA	AmPS RNA	APS RNA	PXM RNA	Esom RNA	Scler RNA
RPS10	P46783	1.03111	1.13549	1.02657	0.893336	0.589268	1.088	0.947124
RPS11	P62280	0.954576	1.0142	0.967528	0.8554	0.851318	0.979372	0.925328
RPS12	P25398	0.94368	0.961936	1.14364	1.24499	0.94479	1.00252	1.32981
RPS13	P62277	0.881943	0.810755	1.00428	1.21056	1.23753	1.09244	1.24513
RPS14	P62263	1.06181	1.13195	0.987773	1.4359	1.29558	1.21249	1.0057
RPS15	P62841	1.02629	1.14802	1.14994	0.652358	1.78715	1.90299	2.17619
RPS15A	P62244	1	0.947352	0.90166	1.11482	1.12245	0.8989	1.25394
RPS16	P62249	0.954163	0.961248	1.06808	1.44308	1.15717	0.821813	0.702101
RPS17	P08708	1.00576	1.03789	0.94519	0.9224	0.903762	0.839114	0.872093
RPS18	P62269	1.00859	1.07847	0.912183	0.777045	0.523815	0.68732	0.909133
RPS19	P39019	1.189	1.27434	1.12429	1.09383	1.22165	1.19392	1.10223
RPS2	P15880	1.04679	1.10657	1.14004	0.919348	1.15359	1.44258	0.907169
RPS20	P60866	0.976548	0.935508	1.03712	0.880239	0.830181	1.15359	1.56234
RPS21	P63220	1.05027	0.980245	1.10155	1.23574	0.562099	0.473078	0.476318
RPS23	P62266	0.985895	0.917211	0.960023	0.992787	1.01969	1.00239	1.35344
RPS24	P62847	0.971063	0.859674	0.902407	1.12293	1	0.917471	1.03314
RPS25	P62851	0.93739	0.938375	0.893743	0.928083	1.19068	1.03186	1.26645
RPS26	P62854	0.915955	0.866937	0.959271	1.23557	0.875666	0.775671	0.792956
RPS27	P42677	0.990139	1.02057	1.04347	1.29977	1.26221	0.620558	0.516601
RPS28	P62857	1.16432	1.28728	1.13081	0.852755	1.05892	1.36949	1.06537
RPS29	P62273	0.827568	0.891554	1	1.17395	1.42735	0.624394	0.740996
RPS3	P23396	1.02065	0.964769	1.0399	0.92066	1.06666	1.28209	1.15971
RPS30	P62861	0.949325	1.19179	1.11983	1.4721	1.28849	1.03644	0.499817
RPS3A	P61247	1.01839	1.04268	0.897261	1	1.12772	0.428931	1
RPS4	P62701	1.1464	1.16567	1.1281	0.893741	0.689868	1.29201	2.08575
RPS5	P46782	1.04127	0.817568	1.10073	0.867299	0.547964	0.819023	1.00354
RPS6	P62753	1.02161	0.850686	0.949736	0.77685	0.535926	0.764597	1.50767
RPS7	P62081	1.05407	1.00276	0.970041	1.03838	0.931273	1.02772	1
RPS8	P62241	0.904779	1.00759	0.961489	1.03091	0.943273	1.08627	1.3197
RPS9	P46781	1.00053	0.978523	0.983208	0.763952	0.874347	1.21417	0.704736
RPSA	P08865	0.784914	0.795105	0.966564	0.830879	0.65201	0.804668	0.764421
RACK1	P63244	0.941828	1	0.918627	1.03234	1.26235	1.43597	0.978815
RPS27A	P62979	0.977872	1.12323	1.00195	1.28166	1.11669	0.667224	0.831114
RPLP0	P05388	0.983523	0.951825	1.0188	1.07745	0.917342	0.946029	0.888998
RPLP1	P05386	0.883427	1.06073	1.05831	1.2921	1.39316	1.48495	1.14098
RPLP2	P05387	0.906828	1	1.20267	1.27341	1.37278	1.10067	0.774481
RPL10	P27635	0.994503	1.2506	1.31175	1.43705	1.8352	2.13931	1.35557
RPL10A	P62906	1.06371	0.884743	1.03963	1	0.815723	1.00301	1.50033
RPL11	P62913	1.09206	0.984275	1.04233	0.839176	1.11057	0.969771	1.06748
RPL12	P30050	0.933952	0.735718	0.895454	0.915398	0.554958	0.92702	1
RPL13	P26373	1.03678	1.03706	1.01028	0.748801	0.651592	1.1834	1.19379
RPL13A	P40429	0.925187	0.906396	0.944163	1.04272	1.04154	1.39644	0.893279
RPL14	P50914	1.0666	0.965454	1.14425	1.13475	0.949401	1.04251	1.04062
RPL15	P61313	0.9938	1.07407	1.01632	0.807986	0.711835	0.977881	1.35396
RPL17	P18621	1.00849	0.913811	0.938882	1.24315	1.45258	1.73222	1.00856
RPL18	Q07020	1.13412	1.16193	1.07988	1.11798	2.07986	2.53085	1.12156
RPL18A	Q02543	0.900739	0.932999	1.02561	0.913535	1.90692	2.13297	1.44991
RPL19	P84098	1.03034	1.06451	1.09091	0.930739	1.00287	1.19515	1.34282
RPL21	P46778	1.18941	0.85822	0.960863	1	0.727825	0.894178	1.3605
RPL22	P35268	0.950517	0.839023	0.853741	0.888315	1.46023	0.794905	0.910286
RPL22L	Q6P5R6	0.343459	0.278781	0.924413	1.66263	1.74071	0.25796	0.324547
RPL23	P62829	0.964057	0.762025	0.910133	0.942156	1.6965	1.16426	1.22203
RPL23A	P62750	1.10178	0.881834	1.02394	0.862097	0.686588	0.613985	0.89305
RPL24	P83731	0.929346	1.00511	0.853621	1.05831	1.10783	1.07045	0.790342
RPL26	P61254	1.02834	1.03237	1.01438	1.33399	1.78261	1.17062	1.13389
RPL27	P61353	0.95727	0.801673	0.849736	0.933943	0.775985	0.700252	0.6594
RPL27A	P46776	0.879234	1.01686	1.04778	0.908358	0.725601	0.738569	0.859871
RPL28	P46779	1.0208	1.21517	1.12545	0.893549	2.3396	2.87434	2.96222
RPL29	P47914	1.19146	1.30855	1.15451	1.24042	0.845988	0.894428	0.697364
RPL3	P39023	0.921103	0.85792	0.874769	0.859231	1.09017	1.44187	1.42423
RPL30	P62888	0.975188	0.763483	0.904563	1.24196	1.29858	0.841161	0.952788
RPL31	P62899	1.03904	1.04493	0.986524	0.950449	0.797459	0.787614	0.873758
RPL32	P62910	1.0327	0.921334	1	0.894592	0.682699	0.808065	1
RPL34	P49207	1.10619	0.840527	0.942031	1.16076	0.955716	0.683885	0.839943
RPL35	P42766	0.996477	0.981111	1.00137	1	0.73659	0.683749	0.776746
RPL35A	P18077	1.07514	1.01103	0.942571	1.12327	1.09434	0.801747	0.952778
RPL36	Q9Y3U8	1.09414	1.12449	1.08321	1.03263	1.22992	1.05802	0.897744
RPL36A	P83881	1.07173	0.812121	0.963722	0.822611	0.964363	0.762428	0.775238
RPL37	P61927	1.12055	1.11546	1.09129	0.962087	1.03631	0.954139	1.15581
RPL37A	P61513	0.981621	1.039	0.98241	0.973674	0.940519	0.849887	0.618329
RPL38	P63173	0.902183	0.961723	0.925734	1.0332	1.46779	1.12007	0.632063
RPL4	P36578	0.922612	0.877299	0.977971	1.0496	1.15426	1.06374	1.13829
RPL5	P46777	1	0.773486	0.877224	0.769712	0.89628	1.40448	1.30171
RPL6	Q02878	1.2068	1.12303	1.0383	0.920261	1.09475	1.54142	1.18066
RPL7	P18124	1.16208	0.858511	0.978109	0.740678	0.872129	0.724188	1.1062
RPL7A	P62424	1.06286	1.02301	0.953637	0.814438	0.880469	0.981327	0.814742
RPL8	P62917	0.846229	1.0014	1.0059	0.879442	0.83248	0.787444	0.583551
RPL9	P32969	0.997315	1.01395	0.944492	1.12378	0.941692	0.872658	1.19873
