# Supplementary material for: A stem cell roadmap of ribosome heterogeneity reveals a function for RPL10A in mesoderm production
Source: Nat Commun. 2022 Sep 19;13:5491. doi: 10.1038/s41467-022-33263-3 (PMC9485161; doi:10.1038/s41467-022-33263-3)
Supplement: Supplementary file 4 — Supplementary Data 2 [file 41467_2022_33263_MOESM4_ESM.xlsx]

## Sheet: Sheet1
Ensembl ID	Entrez ID	Gene name	log2 fold change Rpl10a LOF vs. WT RNA	log2 fold change Rpl10a LOF vs. WT RPF	FDR (RNA)	FDR (RPF)	status: 0=not significant, 1=significant in RNA only, 2=significant in RPF only, 3=significant in RNA and RPF
ENSMUST00000000001.4	14679	Gnai3	0.0242338	-0.153794	0.835895	0.120166	0
ENSMUST00000000010.8	15417	Hoxb9	-0.12019	-0.107867	0.310906	0.576439	0
ENSMUST00000000028.13	12544	Cdc45	-0.0627763	-0.0549807	0.672128	0.704432	0
ENSMUST00000000058.6	12390	Cav2	0.0483452	-0.278616	0.921413	0.681401	0
ENSMUST00000000080.7	23849	Klf6	-0.0874109	0.00751104	0.612062	0.97642	0
ENSMUST00000000087.12	29871	Scmh1	0.245828	-0.0224624	0.21888	0.962561	0
ENSMUST00000000090.7	12858	Cox5a	-0.0855225	-0.113557	0.457071	0.273673	0
ENSMUST00000000095.6	21385	Tbx2	0.271427	0.575928	0.301619	0.183904	0
ENSMUST00000000122.6	18053	Ngfr	0.055427	-0.32047	0.759756	0.18915	0
ENSMUST00000000127.5	22415	Wnt3	0.235219	0.435593	0.608619	0.469145	0
ENSMUST00000000129.13	14158	Fer	-0.10945	-0.0217967	0.491903	0.917965	0
ENSMUST00000000137.7	66713	Actr2	0.0120586	-0.00644826	0.921434	0.959769	0
ENSMUST00000000153.8	14673	Gna12	-0.0266015	-0.0493696	0.842666	0.887182	0
ENSMUST00000000171.14	72614	Pih1d2	0.127734	0.312175	0.751041	0.472788	0
ENSMUST00000000175.5	66925	Sdhd	-0.138128	0.00520586	0.173343	0.970133	0
ENSMUST00000000188.11	12444	Ccnd2	0.0450491	-0.168841	0.691546	0.118886	0
ENSMUST00000000199.7	14299	Ncs1	0.0225077	-0.123722	0.908955	0.715962	0
ENSMUST00000000206.3	72014	Btbd17	-0.431361	-0.336226	0.194148	0.412669	0
ENSMUST00000000260.12	66355	Gmpr	0.1935	0.139741	0.663465	0.80052	0
ENSMUST00000000287.8	74617	Scpep1	-0.536699	-0.517883	0.000247565	0.000289587	3
ENSMUST00000000291.8	17428	Mnt	0.164048	0.00106843	0.362679	0.997039	0
ENSMUST00000000299.13	16414	Itgb2	0.198036	0.397204	0.830864	0.578916	0
ENSMUST00000000304.13	69692	Hddc2	-0.107266	-5.6e-06	0.545992	0.999952	0
ENSMUST00000000305.6	21987	Tpd52l1	0.0747655	-0.00922613	0.749908	0.979421	0
ENSMUST00000000310.13	18618	Pemt	0.101223	0.201686	0.802803	0.731213	0
ENSMUST00000000312.11	12550	Cdh1	0.0258373	-0.131141	0.8559	0.211805	0
ENSMUST00000000314.12	12561	Cdh4	-0.103658	-0.174344	0.666239	0.688476	0
ENSMUST00000000326.11	12029	Bcl6b	0.300639	0.270591	0.326606	0.645092	0
ENSMUST00000000348.14	66368	Rtca	0.0442934	-0.171783	0.748033	0.19727	0
ENSMUST00000000349.10	13171	Dbt	-0.0830378	0.133253	0.565035	0.342981	0
ENSMUST00000000356.9	23994	Dazap2	-0.0349493	0.0933599	0.850714	0.593789	0
ENSMUST00000000365.2	68995	Mcts1	-0.145029	0.0796331	0.400966	0.633193	0
ENSMUST00000000369.3	19700	Rem1	0.438608	-0.0586225	0.567972	0.957619	0
ENSMUST00000000384.7	216131	Trappc10	-0.226202	-0.0909221	0.0610761	0.721501	1
ENSMUST00000000388.14	216527	Ccm2	0.132577	-0.0435393	0.49991	0.936308	0
ENSMUST00000000395.7	50528	Tmprss2	-0.648815	-0.844194	0.000444524	0.000525831	3
ENSMUST00000000412.2	54156	Egfl6	-0.25603	-0.185392	0.646029	0.750481	0
ENSMUST00000000430.13	14423	Galnt1	0.0858315	-0.0703301	0.428176	0.640579	0
ENSMUST00000000445.1	17877	Myf5	0.216293	0.312001	0.646774	0.54257	0
ENSMUST00000000449.8	67027	Mkrn2	0.024792	-0.119764	0.87845	0.48219	0
ENSMUST00000000451.13	110157	Raf1	0.0845891	0.139531	0.40839	0.251693	0
ENSMUST00000000466.12	11520	Plin2	0.0225541	0.137563	0.90665	0.318573	0
ENSMUST00000000476.14	18595	Pdgfra	-0.231251	-0.230373	0.0338556	0.039819	3
ENSMUST00000000505.15	17220	Mcm7	-0.0763826	-0.0620477	0.361858	0.431941	0
ENSMUST00000000542.13	11482	Acvrl1	-0.021512	0.371524	0.932233	0.0761197	2
ENSMUST00000000543.5	56149	Grasp	0.182258	0.049276	0.487075	0.924372	0
ENSMUST00000000544.11	11479	Acvr1b	-0.050786	-0.10559	0.759343	0.611088	0
ENSMUST00000000579.2	20682	Sox9	-0.0153867	-0.034826	0.95698	0.905437	0
ENSMUST00000000594.8	57316	C1d	-0.0122158	0.207074	0.939294	0.133461	0
ENSMUST00000000608.7	14667	Gm2a	-0.234351	-0.0489621	0.205582	0.881077	0
ENSMUST00000000619.7	12727	Clcn4	-0.0235733	-0.179175	0.877923	0.25797	0
ENSMUST00000000641.14	20355	Sema4f	-0.2257	-0.600043	0.561934	0.199514	0
ENSMUST00000000642.10	15277	Hk2	-0.144687	-0.236173	0.237996	0.0543906	2
ENSMUST00000000707.8	16950	Loxl3	-0.0417404	0.120692	0.924372	0.749522	0
ENSMUST00000000724.14	18519	Kat2b	-0.114733	0.313687	0.724842	0.616535	0
ENSMUST00000000727.3	19344	Rab5b	-0.0481646	-0.0319684	0.729402	0.889463	0
ENSMUST00000000755.14	57429	Sult5a1	0.167358	0.283758	0.767492	0.565572	0
ENSMUST00000000756.5	270106	Rpl13	0.0677575	-0.0355687	0.452463	0.725189	0
ENSMUST00000000759.8	234852	Chmp1a	0.104104	-0.225669	0.427212	0.156352	0
ENSMUST00000000769.13	20317	Serpinf1	0.0730292	-0.0445539	0.810192	0.870477	0
ENSMUST00000000776.14	259279	Tubgcp3	0.0300239	0.0442635	0.817201	0.772708	0
ENSMUST00000000793.12	67065	Polr3d	0.185806	0.0689735	0.1186	0.666017	0
ENSMUST00000000804.6	13205	Ddx3x	0.141144	0.223361	0.156041	0.0324785	2
ENSMUST00000000811.7	140493	Kcnn3	-0.000568985	-0.371351	0.999084	0.633098	0
ENSMUST00000000828.12	232223	Txnrd3	-0.0310946	-0.237639	0.889023	0.189567	0
ENSMUST00000000896.10	59038	Pxmp4	-0.294675	-0.185645	0.364122	0.6446	0
ENSMUST00000000901.12	53310	Dlg3	-0.175993	-0.261022	0.10633	0.0551975	2
ENSMUST00000000924.12	17385	Mmp11	0.187702	0.237803	0.445584	0.386504	0
ENSMUST00000000925.9	20587	Smarcb1	0.0609846	-0.0814763	0.576427	0.398037	0
ENSMUST00000000939.14	29816	Hip1r	-0.00999467	-0.0127461	0.964133	0.963225	0
ENSMUST00000000940.14	100609	Nsun5	0.0516123	0.268462	0.74434	0.0731068	2
ENSMUST00000000958.8	72960	Top1mt	-0.056059	-0.148893	0.834696	0.633098	0
ENSMUST00000000964.5	15394	Hoxa1	0.0903872	0.0186875	0.54579	0.944476	0
ENSMUST00000000985.6	69089	Oxa1l	0.0755008	0.141198	0.639495	0.315691	0
ENSMUST00000001002.7	217026	Heatr6	0.0049125	0.00594108	0.975839	0.970752	0
ENSMUST00000001040.6	78369	Icam4	0.891529	1.21814	0.323847	0.180656	0
ENSMUST00000001042.9	67781	Ilf2	-0.060976	0.0343127	0.491674	0.709096	0
ENSMUST00000001051.8	20200	S100a6	-0.197801	0.29992	0.580586	0.28618	0
ENSMUST00000001055.14	15896	Icam2	-0.113527	0.373113	0.621707	0.0431271	2
ENSMUST00000001059.8	78943	Ern1	0.000382109	0.0665923	0.998567	0.872367	0
ENSMUST00000001079.14	99683	Sec24b	0.134325	0.0655863	0.407949	0.718722	0
ENSMUST00000001080.15	212706	N4bp3	0.0828033	0.420397	0.635707	0.0848926	2
ENSMUST00000001081.9	66089	Rmnd5b	0.060743	0.224452	0.774382	0.440237	0
ENSMUST00000001092.14	57247	Zfp276	-0.0575729	0.071776	0.778792	0.847904	0
ENSMUST00000001126.3	52466	Slc46a1	0.262535	-0.111975	0.219702	0.766097	0
ENSMUST00000001127.10	67811	Poldip2	0.0974194	0.0130545	0.41794	0.946215	0
ENSMUST00000001147.4	12833	Col6a1	0.390429	0.426736	0.199722	0.118985	0
ENSMUST00000001148.10	59093	Pcbp3	0.0271958	-0.253992	0.924735	0.390744	0
ENSMUST00000001155.10	11836	Araf	0.0719687	0.101536	0.581033	0.502525	0
ENSMUST00000001166.13	94218	Cnnm3	-0.00610759	-0.0285525	0.972563	0.891628	0
ENSMUST00000001172.11	109346	Ankrd39	0.209928	-0.00226416	0.452462	0.996455	0
ENSMUST00000001179.6	18541	Pcnt	0.128317	0.184047	0.457071	0.279418	0
ENSMUST00000001181.12	12834	Col6a2	0.242471	0.360074	0.338935	0.0902204	2
ENSMUST00000001184.9	17119	Mxd1	-0.180418	-0.10099	0.314265	0.813445	0
ENSMUST00000001185.13	23885	Gmcl1	-0.0153038	0.00558384	0.924735	0.984063	0
ENSMUST00000001186.10	66618	Snrnp27	0.0203804	0.159614	0.901073	0.222382	0
ENSMUST00000001187.14	11746	Anxa4	-0.656048	0.176551	0.0026889	0.427253	1
ENSMUST00000001202.14	320634	Ocrl	0.107672	-0.268877	0.573212	0.294497	0
ENSMUST00000001240.11	28169	Agpat3	-0.0941261	-0.533187	0.428919	0.0150866	2
ENSMUST00000001242.8	28295	D10Jhu81e	-0.110779	-0.0518408	0.577242	0.841691	0
ENSMUST00000001247.11	56874	Rnf32	-0.0591455	-0.508989	0.898672	0.296215	0
ENSMUST00000001256.10	20359	Sema6b	-0.162353	-0.0017545	0.67353	0.998093	0
ENSMUST00000001258.14	18140	Uhrf1	-0.124363	-0.000400768	0.154919	0.99653	0
ENSMUST00000001279.14	54135	Lsr	-0.159683	-0.209231	0.146775	0.089563	2
ENSMUST00000001280.13	52857	Gramd1a	0.159987	-0.0657143	0.379345	0.835534	0
ENSMUST00000001304.8	12709	Ckb	0.0259001	0.333205	0.900698	0.0250302	2
ENSMUST00000001319.14	13642	Efnb2	0.0545352	0.115063	0.608619	0.433403	0
ENSMUST00000001326.6	20683	Sp1	0.0957022	0.0142434	0.385506	0.930214	0
ENSMUST00000001339.5	67223	Rrp15	0.0768585	0.129395	0.512154	0.264846	0
ENSMUST00000001347.6	11858	Rnd2	-0.293591	-0.405788	0.100911	0.183904	0
ENSMUST00000001384.5	12797	Cnn1	0.19816	0.568196	0.319577	0.00519728	2
ENSMUST00000001402.13	71538	Fbxo9	0.107059	0.488953	0.604455	0.213521	0
ENSMUST00000001412.16	73288	Vps50	0.160978	-0.156532	0.205169	0.289142	0
ENSMUST00000001415.7	225372	Sra1	0.0593381	0.017912	0.81424	0.955747	0
ENSMUST00000001416.6	15115	Hars	0.100109	0.0487562	0.320987	0.657043	0
ENSMUST00000001419.8	66492	Zmat2	-0.0357502	0.0583577	0.802803	0.658987	0
ENSMUST00000001451.10	229512	Smg5	0.302516	0.142801	0.00222442	0.267739	1
ENSMUST00000001452.13	12462	Cct3	-0.0203483	0.0962607	0.836134	0.189426	0
ENSMUST00000001456.10	71913	Tmem79	-0.45711	-0.179961	0.101988	0.71279	0
ENSMUST00000001479.4	16211	Kpnb1	0.0704645	-0.117193	0.354357	0.118342	0
ENSMUST00000001480.13	19155	Npepps	0.115556	-0.136449	0.434755	0.322476	0
ENSMUST00000001485.9	107732	Mrpl10	0.105393	0.145791	0.450258	0.387341	0
ENSMUST00000001497.8	12684	Cideb	-1.17512	-1.49224	0.0132243	0.000937644	3
ENSMUST00000001507.4	13121	Cyp51	-0.160907	-0.0606512	0.2985	0.734388	0
ENSMUST00000001513.6	67951	Tubb6	0.167888	0.172748	0.269002	0.279019	0
ENSMUST00000001520.12	114896	Afg3l1	0.0378257	-0.05039	0.75887	0.707802	0
ENSMUST00000001534.6	74499	Sost	0.328125	0.472003	0.256509	0.196572	0
ENSMUST00000001536.8	21869	Nkx2-1	-0.415488	-0.0676756	0.589178	0.946231	0
ENSMUST00000001544.11	67776	Vwa5a	0.0748306	0.122223	0.720758	0.508876	0
ENSMUST00000001547.7	12842	Col1a1	0.256264	0.349156	0.430537	0.216858	0
ENSMUST00000001548.13	16400	Itga3	0.0732942	0.0026463	0.518731	0.984957	0
ENSMUST00000001559.10	101142	Itfg2	0.282017	-0.0918652	0.0549305	0.598325	1
ENSMUST00000001562.8	22158	Tulp3	0.0206623	-0.0595301	0.895806	0.728276	0
ENSMUST00000001565.14	14885	Gtf2h4	0.0469462	-0.020703	0.807096	0.93259	0
ENSMUST00000001566.9	22154	Tubb5	-0.091357	0.0607845	0.237184	0.416708	0
ENSMUST00000001569.14	14251	Flot1	-0.0118044	-0.140426	0.961595	0.466351	0
ENSMUST00000001583.7	192657	Ell2	0.745296	0.7141	0.113098	0.435835	0
ENSMUST00000001592.14	16480	Jup	-0.0894276	-0.0581585	0.533398	0.69481	0
ENSMUST00000001595.9	14230	Fkbp10	0.141312	0.151857	0.388192	0.348555	0
ENSMUST00000001611.10	433864	Nom1	0.0461746	0.138695	0.737259	0.287128	0
ENSMUST00000001620.12	14359	Fxr1	0.0534717	-0.0390612	0.550059	0.669517	0
ENSMUST00000001626.9	83813	Tnk1	-0.0186518	-0.100366	0.960313	0.728303	0
ENSMUST00000001631.6	216859	Acap1	0.821427	0.105338	0.320987	0.923253	0
ENSMUST00000001652.6	12062	Bdkrb2	-0.0175592	0.138049	0.980941	0.875954	0
ENSMUST00000001667.12	12994	Csn3	0.300024	0.619961	0.581033	0.111948	0
ENSMUST00000001672.11	15982	Ifrd1	0.545391	0.830948	0.000125531	8.51e-05	3
ENSMUST00000001675.13	232533	Stk38l	-0.0171618	0.0318047	0.928969	0.883052	0
ENSMUST00000001699.7	209448	Hoxc10	1.07009	0.865596	0.0923863	0.274611	1
ENSMUST00000001703.7	15426	Hoxc8	0.0952062	-0.235483	0.563545	0.210079	0
ENSMUST00000001706.6	15427	Hoxc9	-0.00197898	0.127238	0.994805	0.676283	0
ENSMUST00000001709.2	15424	Hoxc5	0.174455	0.46023	0.513637	0.262998	0
ENSMUST00000001711.5	15425	Hoxc6	-0.267444	0.0456168	0.31139	0.941943	0
ENSMUST00000001712.7	104248	Cabin1	0.1569	0.113658	0.258958	0.490751	0
ENSMUST00000001713.9	14871	Gstt1	0.251844	0.078522	0.522202	0.875954	0
ENSMUST00000001715.9	103140	Gstt3	-0.456823	-0.643183	0.327272	0.350867	0
ENSMUST00000001716.7	13202	Ddt	-0.360804	-0.197616	0.0283835	0.314295	1
ENSMUST00000001724.11	66942	Ddx18	0.171499	0.148031	0.0593208	0.080889	3
ENSMUST00000001757.8	66143	Eef1e1	0.0289163	0.136618	0.834696	0.246337	0
ENSMUST00000001780.9	11651	Akt1	0.156603	-0.191079	0.234167	0.338041	0
ENSMUST00000001792.11	16170	Il16	-0.199526	0.324111	0.735955	0.601713	0
ENSMUST00000001801.10	27060	Tcirg1	-0.476024	-0.259964	0.100032	0.351238	0
ENSMUST00000001802.9	27419	Naglu	-0.18052	-0.227726	0.598184	0.473494	0
ENSMUST00000001806.9	71743	Coasy	-0.145387	-0.197622	0.324391	0.238747	0
ENSMUST00000001809.14	18458	Pabpc1	0.159146	0.100876	0.21888	0.455651	0
ENSMUST00000001812.4	319757	Smo	-0.000983333	-0.174916	0.994727	0.301117	0
ENSMUST00000001818.4	66877	Crnkl1	0.0675108	0.0594268	0.535284	0.565319	0
ENSMUST00000001825.8	66917	Chordc1	-0.11683	-0.0690405	0.202041	0.483734	0
ENSMUST00000001834.3	28088	Rtcb	0.109807	0.134553	0.219702	0.117456	0
ENSMUST00000001836.10	103136	Pwp1	0.124594	0.0285417	0.177601	0.800107	0
ENSMUST00000001845.12	12336	Capns1	-0.00309816	0.101357	0.984915	0.365297	0
ENSMUST00000001900.8	72881	Zdhhc4	0.0594034	0.0531465	0.850489	0.947912	0
ENSMUST00000001920.12	108897	Aif1l	0.110012	-0.0227029	0.273272	0.881401	0
ENSMUST00000001950.11	54473	Tollip	-0.0737325	-0.0229991	0.581077	0.926698	0
ENSMUST00000001963.13	11421	Ace	-0.407587	-0.0384787	0.287552	0.951967	0
ENSMUST00000001974.10	212528	Trmt1	0.221803	0.183492	0.0783497	0.224695	1
ENSMUST00000001975.4	66830	Nacc1	0.136089	-0.196662	0.195803	0.137604	0
ENSMUST00000001984.4	26368	Ceacam9	-0.330162	0.973313	0.689277	0.15534	0
ENSMUST00000002011.13	69524	Esam	0.106061	0.382649	0.557986	0.0312254	2
ENSMUST00000002013.10	20686	Spa17	0.265317	0.190867	0.665935	0.767917	0
ENSMUST00000002043.9	67163	Ccdc47	0.0224059	0.104738	0.85413	0.256118	0
ENSMUST00000002044.9	26406	Map3k3	0.0622886	-0.229767	0.676027	0.42177	0
ENSMUST00000002048.7	70207	Taco1	0.051084	0.0364806	0.796144	0.85058	0
ENSMUST00000002063.14	108011	Ap4e1	0.117174	0.261855	0.412527	0.0823743	2
ENSMUST00000002064.14	109778	Blvra	-0.054923	0.18762	0.90106	0.542343	0
ENSMUST00000002080.11	245469	Pdzd4	-0.0531035	0.0652233	0.787015	0.832479	0
ENSMUST00000002081.5	56504	Srpk3	-0.222514	0.0500384	0.774382	0.953058	0
ENSMUST00000002084.13	11666	Abcd1	-0.15227	0.0740138	0.520486	0.828945	0
ENSMUST00000002090.2	20832	Ssr4	-0.101567	0.0701669	0.474707	0.623031	0
ENSMUST00000002091.5	27061	Bcap31	-0.124824	0.111946	0.238221	0.249162	0
ENSMUST00000002095.10	214162	Kmt2a	0.171448	0.202028	0.342111	0.40489	0
ENSMUST00000002099.10	76568	Ift46	-0.115019	-0.167839	0.403939	0.253575	0
ENSMUST00000002112.14	67091	Trappc6a	-0.180794	0.0592286	0.373277	0.855146	0
ENSMUST00000002121.4	20926	Supt6	0.142742	0.167529	0.255107	0.162609	0
ENSMUST00000002127.13	22248	Unc119	-0.117581	-0.202735	0.440719	0.288113	0
ENSMUST00000002128.13	19376	Rab34	0.0597212	0.250914	0.645853	0.0977097	2
ENSMUST00000002133.8	20316	Sdf2	-0.127514	0.0667536	0.449008	0.705378	0
ENSMUST00000002152.12	170770	Bbc3	0.603578	0.587243	0.0366301	0.255504	1
ENSMUST00000002172.13	11432	Acp2	0.0763245	0.195973	0.563141	0.131496	0
ENSMUST00000002198.3	67465	Sf3a1	0.0229404	0.150574	0.877875	0.15506	0
ENSMUST00000002259.12	12745	Clgn	0.0825794	-0.0344264	0.827768	0.937054	0
ENSMUST00000002274.9	16541	Napsa	0.0925975	0.18032	0.920169	0.834861	0
ENSMUST00000002275.14	101568	Vrk3	0.113635	-0.206704	0.496186	0.231883	0
ENSMUST00000002280.10	71997	Smg9	0.319787	0.40182	0.0854907	0.0409765	3
ENSMUST00000002284.10	18793	Plaur	0.508911	0.309031	0.241778	0.471492	0
ENSMUST00000002289.7	50933	Uchl3	0.193419	-0.0645004	0.420934	0.839736	0
ENSMUST00000002291.11	55982	Paxip1	0.0848134	-0.0980592	0.51539	0.592161	0
ENSMUST00000002292.14	68477	Rmnd5a	-0.00237782	-0.12125	0.99033	0.558281	0
ENSMUST00000002298.6	71887	Ppm1j	0.447898	0.104591	0.329903	0.871695	0
ENSMUST00000002305.8	338523	Kdm7a	-0.0275649	0.0132039	0.877477	0.963104	0
ENSMUST00000002320.15	19015	Ppard	0.0423033	0.254703	0.89725	0.642343	0
ENSMUST00000002327.5	23853	Def6	1.1339	1.00176	0.0166257	0.100874	1
ENSMUST00000002336.15	22776	Zim1	0.260692	-0.111473	0.083485	0.764658	1
ENSMUST00000002350.10	67563	Narfl	-0.081307	0.239421	0.609068	0.129426	0
ENSMUST00000002360.16	57875	Angptl4	-0.0862909	0.305981	0.828928	0.392493	0
ENSMUST00000002379.14	54219	Cd320	0.00121915	-0.0421888	0.994805	0.83946	0
ENSMUST00000002395.7	56739	Rec8	-0.553571	-0.347907	0.108955	0.337235	0
ENSMUST00000002397.6	105446	Gmpr2	0.0183528	0.201328	0.940032	0.201492	0
ENSMUST00000002400.6	67881	Mdp1	0.0560392	0.234341	0.782765	0.278193	0
ENSMUST00000002403.9	52585	Dhrs1	-0.290023	-0.0961725	0.0659413	0.576439	1
ENSMUST00000002412.8	13004	Ncan	-0.0630932	-0.316689	0.880062	0.537912	0
ENSMUST00000002413.14	234371	Tmem161a	-0.15839	0.0394667	0.301496	0.862874	0
ENSMUST00000002418.14	72368	Borcs8	0.0197212	0.23565	0.93563	0.23431	0
ENSMUST00000002436.10	66616	Snx9	-0.0398295	-0.155329	0.822356	0.377698	0
ENSMUST00000002445.9	71810	Ranbp3	0.166303	0.183606	0.124667	0.108573	0
ENSMUST00000002452.7	69875	Ndufa11	0.120546	-0.00123347	0.403908	0.993488	0
ENSMUST00000002466.8	13864	Nr2f6	0.0292216	-0.371918	0.888327	0.263679	0
ENSMUST00000002473.9	68251	Babam1	0.105523	0.00196614	0.43385	0.991602	0
ENSMUST00000002487.14	109880	Braf	0.149493	0.0711856	0.186153	0.687583	0
ENSMUST00000002495.17	17537	Meis3	-0.144388	-0.253131	0.439297	0.537912	0
ENSMUST00000002502.11	20585	Hltf	-0.136566	-0.0711377	0.231443	0.570675	0
ENSMUST00000002518.8	14797	Aes	-0.176938	-0.0239621	0.3038	0.95547	0
ENSMUST00000002529.6	68879	Prpf6	0.0321282	0.161069	0.813602	0.117687	0
ENSMUST00000002532.8	56470	Rgs19	0.0458791	0.063381	0.749143	0.72455	0
ENSMUST00000002551.4	20641	Snrpd1	-0.0841298	0.0329426	0.453726	0.793356	0
ENSMUST00000002572.5	65962	Slc9a3r2	-0.106555	-0.060527	0.620815	0.862839	0
ENSMUST00000002603.11	105782	Scrib	0.175199	0.00809828	0.0959647	0.961811	1
ENSMUST00000002625.14	22245	Uck1	-0.0611972	0.0310734	0.766183	0.926876	0
ENSMUST00000002640.5	20259	Scin	-0.770761	0.418921	0.069101	0.227168	1
ENSMUST00000002655.7	103742	Mien1	-0.232507	-0.104825	0.210544	0.681643	0
ENSMUST00000002677.10	26362	Axl	0.0679091	-0.417572	0.772912	0.272575	0
ENSMUST00000002678.9	21803	Tgfb1	0.504697	0.175237	0.0392873	0.619256	1
ENSMUST00000002683.2	52132	Ccdc97	0.241246	0.130541	0.0782113	0.36815	1
ENSMUST00000002699.5	56399	Akap8	-0.00822526	0.110062	0.960424	0.358337	0
ENSMUST00000002708.4	20423	Shh	0.0778365	0.104953	0.704927	0.655171	0
ENSMUST00000002710.9	68079	Pdcd2l	0.0392894	0.0183043	0.860048	0.939422	0
ENSMUST00000002733.6	98053	Gtf2f1	0.153908	-0.00319528	0.146748	0.979997	0
ENSMUST00000002735.8	53895	Clpp	-0.0304967	-0.00701531	0.831313	0.965155	0
ENSMUST00000002737.6	66400	Alkbh7	-0.062646	-0.34008	0.845767	0.141836	0
ENSMUST00000002757.10	66272	Cox16	0.115091	-0.134193	0.647771	0.736944	0
ENSMUST00000002765.8	18760	Prkd1	0.011375	-0.253871	0.952406	0.134497	0
ENSMUST00000002790.13	110750	Cse1l	0.00743374	-0.0716996	0.947307	0.366428	0
ENSMUST00000002808.6	23992	Prkra	0.00261843	-0.181508	0.988377	0.154117	0
ENSMUST00000002809.13	14231	Fkbp7	-0.0128545	0.334819	0.977303	0.274044	0
ENSMUST00000002818.8	56418	Ykt6	0.0144564	-0.259959	0.923808	0.0802249	2
ENSMUST00000002825.5	22385	Baz1b	0.073658	0.0614114	0.396412	0.49462	0
ENSMUST00000002837.10	73130	Tmed5	0.0660692	0.179746	0.659965	0.270953	0
ENSMUST00000002839.8	21770	Ppp2r5d	0.116103	-0.105013	0.273272	0.345286	0
ENSMUST00000002840.8	224824	Pex6	-0.00624845	0.0631817	0.976062	0.721501	0
ENSMUST00000002844.13	27398	Mrpl2	0.0444827	0.0671874	0.777345	0.679505	0
ENSMUST00000002850.7	27421	Abcc6	-0.801187	-0.316806	0.131098	0.595937	0
ENSMUST00000002855.13	68137	Kdelr1	-0.15174	-0.113638	0.161018	0.273032	0
ENSMUST00000002880.6	399566	Btbd6	0.160056	-0.124278	0.371934	0.7382	0
ENSMUST00000002883.6	20379	Sfrp4	0.240095	0.625302	0.583414	0.1675	0
ENSMUST00000002885.7	105298	Epdr1	-0.153959	-0.0677778	0.444895	0.839736	0
ENSMUST00000002889.4	14248	Flii	-0.01435	0.0619614	0.910346	0.531535	0
ENSMUST00000002891.10	21975	Top3a	-0.0647351	0.0272223	0.74882	0.91928	0
ENSMUST00000002902.7	60507	Qtrt1	0.085914	-0.00957532	0.624859	0.96441	0
ENSMUST00000002914.9	27221	Chaf1a	0.00844979	-0.0758516	0.947645	0.450899	0
ENSMUST00000002923.9	11544	Adprh	0.0614987	-0.0810226	0.55778	0.389094	0
ENSMUST00000002925.5	76916	Timmdc1	0.109129	-0.0950875	0.507195	0.67664	0
ENSMUST00000002926.7	85031	Pla1a	-0.746073	-1.21547	0.142049	0.0154722	2
ENSMUST00000002976.4	16172	Il17ra	-0.108848	-0.0984592	0.581943	0.733943	0
ENSMUST00000002989.10	70807	Arrdc2	-0.226306	-0.0104443	0.647205	0.987469	0
ENSMUST00000003029.13	21856	Timm44	0.0775918	-0.0284916	0.477077	0.840099	0
ENSMUST00000003038.11	11772	Ap2a2	-0.0470879	-0.283073	0.732585	0.0345714	2
ENSMUST00000003044.13	59047	Pnkp	0.118839	0.15047	0.461376	0.337875	0
ENSMUST00000003061.13	57278	Bcam	0.205318	0.0843125	0.0449367	0.412384	1
ENSMUST00000003117.14	11767	Ap1m1	0.0149599	0.0528495	0.921434	0.657799	0
ENSMUST00000003121.8	17274	Rab8a	-0.134514	-0.0427515	0.183799	0.737065	0
ENSMUST00000003123.9	67922	Fam32a	-0.083223	0.0809232	0.513009	0.676083	0
ENSMUST00000003152.13	20869	Stk11	0.0965453	0.415659	0.380618	0.0284963	2
ENSMUST00000003154.6	13637	Efna2	-0.151137	-0.0684574	0.340111	0.906685	0
ENSMUST00000003183.11	19060	Ppp5c	0.0643406	-0.0428459	0.562324	0.712133	0
ENSMUST00000003203.13	69131	Cdk12	0.15218	0.0965226	0.143073	0.399643	0
ENSMUST00000003238.13	60611	Foxj2	0.0296122	0.179674	0.91024	0.700751	0
ENSMUST00000003268.10	20405	Sh3gl1	-0.00223946	-0.069367	0.989074	0.565982	0
ENSMUST00000003284.15	54131	Irf3	-0.162199	0.0582697	0.38784	0.802283	0
ENSMUST00000003310.6	19386	Ranbp2	0.0432922	0.0864204	0.684117	0.36815	0
ENSMUST00000003313.8	14773	Grk5	0.210443	-0.517513	0.393897	0.166172	0
ENSMUST00000003318.12	13544	Dvl3	0.352157	-0.252274	0.0436731	0.205599	1
ENSMUST00000003319.5	27406	Abcf3	-0.0824987	0.157121	0.676027	0.346885	0
ENSMUST00000003320.13	224045	Eif2b5	0.106481	0.033529	0.225083	0.757989	0
ENSMUST00000003345.9	218038	Amph	0.314435	0.384974	0.150865	0.115097	0
ENSMUST00000003369.9	56711	Plag1	-0.21636	0.196611	0.188589	0.668094	0
ENSMUST00000003386.6	66163	Mrpl4	0.0418596	-0.0184361	0.790878	0.921238	0
ENSMUST00000003397.8	11768	Ap1m2	-0.188548	-0.118783	0.272975	0.479225	0
ENSMUST00000003434.13	208198	Btbd2	0.124137	-0.2452	0.302999	0.091751	2
ENSMUST00000003436.11	216169	Abhd17a	0.0755392	0.0912682	0.568742	0.811948	0
ENSMUST00000003438.10	208228	Mob3a	-0.218526	-0.0156709	0.131932	0.951967	0
ENSMUST00000003445.7	66120	Fkbp11	-0.300254	-0.0967737	0.0971298	0.596065	1
ENSMUST00000003450.14	74351	Ddx23	0.0682622	0.0164159	0.514444	0.905778	0
ENSMUST00000003451.10	223881	Rnd1	-0.31656	0.130299	0.229201	0.719996	0
ENSMUST00000003461.14	18293	Ogdh	0.00726597	0.0391797	0.968334	0.800276	0
ENSMUST00000003468.9	14809	Grik5	0.199188	-0.0778752	0.530576	0.931189	0
ENSMUST00000003512.8	14132	Fcgrt	-0.85326	-0.798072	0.00988779	0.0407786	3
ENSMUST00000003513.10	66394	Nosip	0.063507	0.29667	0.691899	0.0351063	2
ENSMUST00000003521.9	27207	Rps11	0.00156858	0.284901	0.991109	0.00423009	2
ENSMUST00000003527.9	20924	Supt5	-0.0155517	0.061216	0.911152	0.567625	0
ENSMUST00000003529.8	54624	Paf1	-0.124228	-0.0319229	0.285611	0.8172	0
ENSMUST00000003536.8	67224	Med29	0.0392687	0.0797733	0.834179	0.643755	0
ENSMUST00000003550.10	59287	Ncstn	0.064116	-0.0805179	0.565035	0.418086	0
ENSMUST00000003554.10	12372	Casq1	0.345021	0.433439	0.245287	0.125633	0
ENSMUST00000003572.9	353172	Gars	-0.000972788	-0.0921664	0.993941	0.26323	0
ENSMUST00000003575.9	326618	Tpm4	-0.0155846	-0.0363144	0.892727	0.739603	0
ENSMUST00000003599.8	93703	Pcdhgb6	0.328081	0.0183774	0.366511	0.965155	0
ENSMUST00000003620.12	19125	Prodh	0.226184	0.111706	0.145661	0.521456	0
ENSMUST00000003621.9	27886	Ess2	0.0705978	0.133554	0.62732	0.387869	0
ENSMUST00000003622.15	13358	Slc25a1	-0.137594	-0.251802	0.355438	0.144222	0
ENSMUST00000003635.6	15937	Ier3	-0.273725	-0.204037	0.587691	0.728886	0
ENSMUST00000003645.8	13870	Ercc1	-0.0889864	0.24369	0.665263	0.169653	0
ENSMUST00000003655.7	57344	As3mt	-0.0523151	-0.241098	0.785981	0.158255	0
ENSMUST00000003677.10	71673	Rnf215	-0.0325985	0.411774	0.910711	0.0833712	2
ENSMUST00000003681.7	67815	Sec14l2	-0.87378	-1.16614	0.000562419	0.000177217	3
ENSMUST00000003705.11	74268	Aven	0.134379	-0.0643622	0.370502	0.778286	0
ENSMUST00000003710.9	269774	Aak1	0.13404	-0.140304	0.376405	0.352396	0
ENSMUST00000003720.4	74114	Crot	-0.263596	-0.205436	0.0194323	0.0552268	3
ENSMUST00000003759.10	26371	Ciao1	-0.0282649	0.0641054	0.872606	0.647718	0
ENSMUST00000003843.15	17155	Man1a	0.0326602	-0.104107	0.872646	0.634182	0
ENSMUST00000003850.7	233011	Itpkc	0.115474	0.0075666	0.523885	0.978426	0
ENSMUST00000003857.6	192192	Shkbp1	-0.149874	-0.10524	0.393897	0.65065	0
ENSMUST00000003860.12	76889	Coq8b	-0.137361	0.0713098	0.499004	0.825939	0
ENSMUST00000003876.9	78656	Brd8	0.0491534	0.0664539	0.701321	0.582197	0
ENSMUST00000003906.12	66590	Farsa	0.0398802	0.127827	0.744124	0.196326	0
ENSMUST00000003907.13	270076	Gcdh	0.0321635	-0.0943106	0.866234	0.590614	0
ENSMUST00000003910.12	13423	Dnase2a	-0.177389	-0.597009	0.83065	0.377698	0
ENSMUST00000003911.12	19358	Rad23a	0.227968	-0.187429	0.100911	0.296215	0
ENSMUST00000003912.6	12317	Calr	-0.102496	-0.0430283	0.268556	0.658082	0
ENSMUST00000003946.8	67619	Nob1	0.169988	0.23675	0.206095	0.0723132	2
ENSMUST00000003947.8	18104	Nqo1	-0.0901663	0.0888962	0.876166	0.885262	0
ENSMUST00000003961.15	76787	Ppfia3	-0.310173	-0.612424	0.451494	0.205163	0
ENSMUST00000003964.16	14936	Gys1	-0.143233	-0.0768157	0.247443	0.552244	0
ENSMUST00000004036.5	13643	Efnb3	-0.0205257	-0.34882	0.913765	0.131517	0
ENSMUST00000004050.6	67468	Mmd	-0.236994	-0.060305	0.111459	0.923269	0
ENSMUST00000004051.7	217082	Hlf	0.208805	0.12282	0.375169	0.825759	0
ENSMUST00000004054.12	16646	Kpna1	0.0973949	-0.0652416	0.37827	0.616535	0
ENSMUST00000004055.9	66573	Dzip1	0.0724618	-0.472689	0.668078	0.124806	0
ENSMUST00000004057.8	70186	Fam162a	-0.164711	-0.141364	0.13281	0.187672	0
ENSMUST00000004072.9	26961	Rpl8	0.0651622	0.00378866	0.529094	0.976273	0
ENSMUST00000004076.4	108069	Grm3	-0.385913	-1.06531	0.437434	0.0964805	2
ENSMUST00000004094.14	66970	Ssbp2	0.0265215	0.165984	0.864873	0.187249	0
ENSMUST00000004097.15	13047	Cux1	-0.0316377	0.235377	0.83853	0.166062	0
ENSMUST00000004120.8	67030	Fancl	0.0279673	0.194469	0.89509	0.215212	0
ENSMUST00000004134.10	14866	Gstm5	-0.140637	-0.0806011	0.35939	0.596608	0
ENSMUST00000004140.10	14862	Gstm1	-1.00301	-0.704632	0.000817217	0.00799994	3
ENSMUST00000004143.2	20851	Stat5b	-0.0360134	-0.315109	0.884566	0.331432	0
ENSMUST00000004145.13	20850	Stat5a	-0.055724	0.747382	0.904677	0.112984	0
ENSMUST00000004156.8	26403	Map3k11	0.0400385	0.0988324	0.787084	0.72357	0
ENSMUST00000004172.14	15369	Hmox2	-0.223788	-0.0159218	0.0555237	0.919168	1
ENSMUST00000004173.11	66626	Cdip1	-0.122565	0.159869	0.274626	0.230264	0
ENSMUST00000004200.8	66070	Cwc15	-0.0105246	0.0885015	0.944975	0.471937	0
ENSMUST00000004202.16	13433	Dnmt1	0.0603418	0.0781128	0.483707	0.325656	0
ENSMUST00000004203.5	235036	Ppan	0.0966228	0.199324	0.369516	0.0578863	2
ENSMUST00000004206.9	53356	Eif3g	0.116551	0.225359	0.248916	0.0232359	2
ENSMUST00000004208.6	26360	Angptl2	-0.186241	0.0241909	0.181024	0.926698	0
ENSMUST00000004222.13	15260	Hira	0.182457	-0.173006	0.236263	0.681533	0
ENSMUST00000004232.9	11522	Adh1	-0.426455	0.0484	0.500491	0.949773	0
ENSMUST00000004281.9	69181	Dyrk2	0.0918063	-0.206174	0.607807	0.612769	0
ENSMUST00000004326.3	18846	Plxna3	0.180149	0.123384	0.258144	0.513483	0
ENSMUST00000004327.10	14381	G6pdx	-0.147872	-0.129766	0.321742	0.350745	0
ENSMUST00000004343.6	70560	Wars2	-0.0126652	0.128669	0.950638	0.543397	0
ENSMUST00000004375.15	12034	Phb2	0.0742418	-0.0562522	0.500491	0.644659	0
ENSMUST00000004379.7	14791	Emg1	0.107649	-0.0372493	0.328136	0.792425	0
ENSMUST00000004381.13	14792	Lpcat3	-0.200684	-0.224808	0.2042	0.169808	0
ENSMUST00000004389.5	14790	Grcc10	0.100141	1.21817	0.784796	0.196572	0
ENSMUST00000004392.11	27056	Irf5	0.306861	-0.15485	0.599669	0.874813	0
ENSMUST00000004396.12	66144	Atp6v1f	-0.0045959	-0.193893	0.982124	0.201034	0
ENSMUST00000004470.8	70683	Utp20	0.262869	0.25062	0.0378142	0.0464498	3
ENSMUST00000004494.15	20467	Sin3b	-0.00793437	0.0720427	0.960424	0.532779	0
ENSMUST00000004505.2	237636	Npc1l1	-1.43123	-1.37001	0.0415621	0.02211	3
ENSMUST00000004507.10	52513	Ddx56	0.0181202	0.134125	0.891999	0.157348	0
ENSMUST00000004508.12	103694	Tmed4	-0.0319033	0.159403	0.838628	0.22781	0
ENSMUST00000004554.13	20103	Rps5	0.0301366	-0.0977229	0.816403	0.346782	0
ENSMUST00000004560.11	12122	Bid	0.0305535	0.196626	0.892416	0.419902	0
ENSMUST00000004565.14	64143	Ralb	-0.0558039	-0.0767999	0.742885	0.740284	0
ENSMUST00000004576.7	70573	Tbccd1	-0.23237	-0.119735	0.228447	0.712133	0
ENSMUST00000004614.14	65020	Zfp110	-0.219602	-0.0307051	0.144929	0.878242	0
ENSMUST00000004622.6	14389	Gab2	0.260951	0.197703	0.161101	0.53095	0
ENSMUST00000004646.12	23790	Coro1c	0.106387	-0.042827	0.244296	0.686378	0
ENSMUST00000004681.13	50767	Pnpla6	-0.25057	-0.100062	0.100911	0.579426	0
ENSMUST00000004683.12	94178	Mcoln1	-0.00429949	-0.274499	0.985825	0.160979	0
ENSMUST00000004684.12	102098	Arhgef18	-0.0551861	0.154608	0.732585	0.394914	0
ENSMUST00000004686.12	69129	Pex11g	-0.432485	-0.198267	0.253065	0.713628	0
ENSMUST00000004729.4	110826	Etfb	0.0410778	0.201375	0.890467	0.364545	0
ENSMUST00000004756.13	80707	Wwox	0.101843	0.111115	0.750791	0.740284	0
ENSMUST00000004774.3	11826	Aqp1	0.142625	0.876768	0.74791	0.0464498	2
ENSMUST00000004784.10	12798	Cnn2	0.162097	0.219565	0.085756	0.0266163	3
ENSMUST00000004786.9	66420	Polr2e	0.00885984	0.0693477	0.962966	0.645656	0
ENSMUST00000004868.5	67900	Mtfp1	-0.0463826	-0.175229	0.87326	0.495622	0
ENSMUST00000004910.11	217715	Eif2b2	-0.0783155	0.0810409	0.573241	0.543397	0
ENSMUST00000004913.6	18654	Pgf	0.366132	0.501318	0.195466	0.163771	0
ENSMUST00000004920.3	29869	Ulk2	-0.00542639	-0.0158671	0.979237	0.97642	0
ENSMUST00000004949.7	22034	Traf6	0.0857338	-0.334695	0.679594	0.3628	0
ENSMUST00000004959.2	71520	Grap	0.319631	-0.0139304	0.393956	0.978181	0
ENSMUST00000004965.7	68942	Chmp2b	-0.0413797	-0.248292	0.813318	0.133038	0
ENSMUST00000004968.10	26433	Plod3	0.0979384	0.11728	0.375619	0.254916	0
ENSMUST00000004985.10	268936	Brpf3	0.32076	-0.0546724	0.043842	0.855979	1
ENSMUST00000004994.15	18505	Pax3	-0.119516	-0.0991528	0.612337	0.710637	0
ENSMUST00000005003.11	98386	Lbr	-0.00532774	0.0232276	0.967645	0.845767	0
ENSMUST00000005015.9	94315	Prcc	0.0928857	0.141672	0.414978	0.241063	0
ENSMUST00000005016.15	229503	Rrnad1	-0.288502	0.187997	0.168635	0.529364	0
ENSMUST00000005017.14	15191	Hdgf	0.205621	-0.187814	0.0914863	0.175266	1
ENSMUST00000005019.5	12904	Crabp2	-0.37643	-0.290784	0.000935581	0.00578714	3
ENSMUST00000005053.13	70544	Tmem242	0.107131	0.127485	0.395657	0.465167	0
ENSMUST00000005057.6	50492	Thop1	-0.0404211	-0.134532	0.695078	0.135123	0
ENSMUST00000005064.13	59004	Pias4	-0.120867	-0.0352493	0.363772	0.827394	0
ENSMUST00000005066.8	26395	Map2k1	-0.246028	-0.230457	0.0230019	0.0514105	3
ENSMUST00000005067.5	52551	Sgta	0.0309295	0.0100591	0.808389	0.94624	0
ENSMUST00000005077.6	15507	Hspb1	0.154208	0.50294	0.540955	0.0157561	2
ENSMUST00000005103.11	18025	Nfe2l3	-0.144213	-0.0786875	0.868224	0.930214	0
ENSMUST00000005108.9	214899	Kdm5a	-0.0247831	0.0236792	0.865828	0.885164	0
ENSMUST00000005173.10	27029	Sgsh	0.13448	0.224934	0.550852	0.411971	0
ENSMUST00000005185.7	13014	Cstb	-0.20065	-0.136996	0.218123	0.377649	0
ENSMUST00000005188.13	23921	Sh2b2	-0.0169538	0.370506	0.944879	0.204453	0
ENSMUST00000005218.14	12505	Cd44	0.620378	0.600112	0.00238235	0.00540802	3
ENSMUST00000005233.11	27103	Eif2ak4	-0.0557597	-0.212497	0.704118	0.183717	0
ENSMUST00000005234.12	22388	Wdr1	0.0864444	0.0742406	0.419244	0.494671	0
ENSMUST00000005255.8	22402	Wisp1	-0.174034	-0.0444809	0.523885	0.949773	0
ENSMUST00000005256.13	17988	Ndrg1	-0.3646	-0.0326785	0.0355971	0.89225	1
ENSMUST00000005279.7	12224	Klf5	-0.0790908	-0.0473379	0.726844	0.868133	0
ENSMUST00000005406.11	11820	App	0.103296	-0.0387112	0.277581	0.710637	0
ENSMUST00000005413.3	57745	Zfp112	-0.0339371	1.30671	0.96821	0.0486444	2
ENSMUST00000005431.5	56384	Letm1	0.122965	0.0250431	0.275913	0.875302	0
ENSMUST00000005452.5	14186	Fgfr4	-0.38006	-0.636018	0.219702	0.0683815	2
ENSMUST00000005487.11	56551	Txn2	-0.067545	-0.201862	0.68015	0.218512	0
ENSMUST00000005490.9	20513	Slc1a6	0.535972	0.0354946	0.237467	0.958261	0
ENSMUST00000005493.13	20512	Slc1a3	0.0830697	0.108585	0.660028	0.603792	0
ENSMUST00000005503.4	17688	Msh6	0.0585935	-0.000940558	0.53376	0.993015	0
ENSMUST00000005507.9	58805	Mlxipl	-0.872247	-1.60443	0.386946	0.138575	0
ENSMUST00000005509.10	20907	Stx1a	0.126599	0.109729	0.738768	0.844059	0
ENSMUST00000005532.8	18073	Nid1	0.138527	0.355368	0.290439	0.00753098	2
ENSMUST00000005548.7	15368	Hmox1	-0.351294	0.197649	0.0593208	0.256118	1
ENSMUST00000005583.11	18476	Pafah1b3	-0.0600145	-0.0652427	0.628471	0.578753	0
ENSMUST00000005600.5	19724	Rfx1	0.0499037	0.175341	0.751366	0.2192	0
ENSMUST00000005606.7	18747	Prkaca	0.232468	-0.312634	0.185607	0.155464	0
ENSMUST00000005607.8	66929	Asf1b	-0.135768	-0.235634	0.279483	0.0869388	2
ENSMUST00000005616.15	320795	Pkn1	0.104619	-0.287889	0.495594	0.204013	0
ENSMUST00000005620.9	81489	Dnajb1	-0.195479	-0.391487	0.113429	0.0090923	2
ENSMUST00000005643.13	13046	Celf1	0.0326869	-0.110828	0.734244	0.196572	0
ENSMUST00000005647.3	68349	Ndufs3	-0.0220242	-0.0024176	0.909528	0.989175	0
ENSMUST00000005671.9	16001	Igf1r	0.0548204	-0.0394975	0.751734	0.852459	0
ENSMUST00000005705.7	21849	Trim28	0.121118	-0.019475	0.102564	0.834861	0
ENSMUST00000005711.5	68953	Chmp2a	0.124472	0.0250691	0.47536	0.911424	0
ENSMUST00000005714.13	22192	Ube2m	0.0689152	-0.229339	0.594367	0.0814739	2
ENSMUST00000005749.5	22083	Ctr9	0.0848652	-0.067366	0.391082	0.489793	0
ENSMUST00000005751.12	17540	Mrvi1	0.394923	0.435742	0.172043	0.337875	0
ENSMUST00000005798.8	72183	Snx6	-0.0684811	-0.0588013	0.490966	0.560506	0
ENSMUST00000005810.8	17768	Mthfd2	0.117595	0.045107	0.395657	0.822823	0
ENSMUST00000005815.6	16590	Kit	-0.0455712	-0.020551	0.736688	0.896946	0
ENSMUST00000005817.8	641376	Tomm40l	-0.0407732	0.114417	0.828117	0.772708	0
ENSMUST00000005825.7	103135	Pan2	0.0342033	0.0710877	0.80555	0.585103	0
ENSMUST00000005826.8	12974	Cs	0.00879436	-0.013013	0.944047	0.918253	0
ENSMUST00000005830.14	68183	Bcas2	0.0308911	-0.0458795	0.806935	0.709857	0
ENSMUST00000005841.15	13018	Ctcf	0.04499	0.217881	0.639069	0.0275298	2
ENSMUST00000005862.8	83383	Tfap4	-0.0161479	0.288591	0.93888	0.103755	0
ENSMUST00000005923.6	19172	Psmb4	-0.0536057	0.0373236	0.575221	0.706548	0
ENSMUST00000005952.10	22785	Slc30a4	0.075663	-0.579327	0.567779	0.0963935	2
ENSMUST00000005953.10	59010	Sqor	-0.699753	0.645735	0.110411	0.0825964	2
ENSMUST00000005954.8	18457	Bloc1s6	0.0533636	-0.0504086	0.737106	0.851902	0
ENSMUST00000005964.6	11532	Adh5	-0.0131298	0.00652727	0.910913	0.955561	0
ENSMUST00000006027.5	13476	Reep5	-0.172315	-0.0364529	0.185704	0.834861	0
ENSMUST00000006035.12	66366	Ergic3	0.0475354	-0.0232103	0.718131	0.874813	0
ENSMUST00000006037.12	17978	Ncoa2	0.12794	-0.149728	0.367204	0.366132	0
ENSMUST00000006046.4	22044	Trh	-0.289494	0.0348075	0.248774	0.924989	0
ENSMUST00000006053.12	77626	Smpd4	-0.0175714	0.0720598	0.895153	0.531479	0
ENSMUST00000006061.12	71382	Pex1	-0.271223	-0.238195	0.118277	0.168712	0
ENSMUST00000006071.13	18423	Otx1	-0.196391	-0.201874	0.500494	0.616535	0
ENSMUST00000006094.5	76279	Cyp2d26	-0.377214	-0.612129	0.687809	0.363095	0
ENSMUST00000006103.8	83429	Ctns	-0.382092	-0.445383	0.0186372	0.0113311	3
ENSMUST00000006105.6	74637	Shpk	-1.40108	-0.634046	0.026746	0.425661	1
ENSMUST00000006112.6	13845	Ephb3	0.198675	0.0609913	0.118971	0.705927	0
ENSMUST00000006123.10	22156	Tuft1	0.0138708	-0.129944	0.964761	0.660402	0
ENSMUST00000006128.6	19672	Rcn1	0.0117387	0.00691508	0.92501	0.961572	0
ENSMUST00000006137.8	68015	Trap1	-0.0957349	-0.0553715	0.355597	0.592161	0
ENSMUST00000006178.4	70394	Kptn	0.0100538	0.0529642	0.976062	0.87663	0
ENSMUST00000006181.6	108124	Napa	-0.152327	-0.204483	0.260911	0.140751	0
ENSMUST00000006217.9	27681	Snf8	0.200622	-0.119021	0.230425	0.685903	0
ENSMUST00000006221.13	245944	Vps54	-0.0642328	-0.359294	0.664742	0.179123	0
ENSMUST00000006235.8	13030	Ctsb	-0.458069	-0.542797	0.00142266	0.00035739	3
ENSMUST00000006254.5	66411	Tbcb	0.02603	0.0136384	0.864204	0.931507	0
ENSMUST00000006286.8	19062	Inpp5k	-0.122881	0.163134	0.614983	0.543397	0
ENSMUST00000006293.4	12929	Crkl	0.0128156	-0.11644	0.924765	0.341085	0
ENSMUST00000006301.10	71735	Lrwd1	-0.0378774	0.0186141	0.791501	0.904014	0
ENSMUST00000006303.10	69665	Upk3bl	-0.00108817	-0.000206137	0.998408	0.999842	0
ENSMUST00000006353.13	68916	Cdkal1	0.127031	0.163055	0.371841	0.245943	0
ENSMUST00000006362.3	19202	Rhox6	-0.20642	1.04967	0.74695	0.0265828	2
ENSMUST00000006367.7	56213	Htra1	-0.437771	0.156405	0.198656	0.676219	0
ENSMUST00000006377.12	22642	Zbtb17	0.129348	0.199682	0.382249	0.35991	0
ENSMUST00000006392.2	20706	Serpinb9b	-0.837053	0.672627	0.0249007	0.0286984	3
ENSMUST00000006397.6	13857	Epor	1.31119	0.675293	0.0288909	0.321243	1
ENSMUST00000006424.7	68473	Mob1b	0.0858561	-0.257206	0.479499	0.0742091	2
ENSMUST00000006435.7	11966	Atp6v1b2	-0.111266	-0.176896	0.259443	0.0692396	2
ENSMUST00000006444.8	21745	Tep1	0.0412015	0.16916	0.869497	0.417903	0
ENSMUST00000006451.7	219022	Ttc5	-0.14417	-0.0207264	0.247064	0.906685	0
ENSMUST00000006462.13	227290	Aamp	-0.111888	0.00241603	0.237854	0.984206	0
ENSMUST00000006476.5	109637	Upk1a	0.313206	0.104224	0.483707	0.828104	0
ENSMUST00000006478.9	69804	Tmem147	-0.0213745	-0.0802869	0.91213	0.687583	0
ENSMUST00000006496.14	76846	Rps9	0.0952376	-0.0569092	0.328444	0.572393	0
ENSMUST00000006523.11	12925	Crip1	0.144312	0.381033	0.518597	0.0689359	2
ENSMUST00000006544.8	26912	Gcat	-0.573257	-0.444143	0.00987942	0.191855	1
ENSMUST00000006557.12	54325	Elovl1	-0.23602	-0.245039	0.273272	0.205599	0
ENSMUST00000006559.13	21983	Tpbg	-0.0780898	-0.13481	0.533982	0.344026	0
ENSMUST00000006565.12	107995	Cdc20	0.0581262	0.015474	0.543091	0.89225	0
ENSMUST00000006611.8	20810	Srm	0.147681	0.0736496	0.195479	0.555005	0
ENSMUST00000006614.2	13836	Epha2	0.0679791	-0.141767	0.721702	0.415397	0
ENSMUST00000006618.8	213649	Arhgef19	0.543859	0.420275	0.0615969	0.282899	1
ENSMUST00000006625.7	56275	Rbm14	0.0228304	0.053783	0.878814	0.65502	0
ENSMUST00000006626.3	11474	Actn3	-0.364277	-0.102583	0.306315	0.809138	0
ENSMUST00000006632.7	70605	Zdhhc24	-0.124473	0.0458354	0.643616	0.927452	0
ENSMUST00000006659.7	19113	Prl7a1	0.577887	1.65734	0.482746	0.0116337	2
ENSMUST00000006662.3	67310	Prl8a9	-1.87597	-0.167745	0.0904445	0.897311	1
ENSMUST00000006664.7	73244	Prl8a1	0.846406	0.706128	0.520134	0.476319	0
ENSMUST00000006669.5	228026	Pdk1	-0.102767	-0.377269	0.474707	0.0711207	2
ENSMUST00000006692.5	192156	Mvd	0.0182186	-0.0138279	0.924735	0.94381	0
ENSMUST00000006701.7	69179	Tmem110	0.0828364	-0.201151	0.638113	0.546928	0
ENSMUST00000006716.7	22420	Wnt6	0.434403	0.334117	0.0188269	0.15086	1
ENSMUST00000006742.10	11979	Atp7b	-0.524142	-0.713355	0.00456978	0.00204037	3
ENSMUST00000006749.9	20533	Slc4a1	1.64992	1.4487	0.0183067	0.0811452	3
ENSMUST00000006760.2	67177	Cdt1	-0.0443102	-0.0187745	0.739683	0.899404	0
ENSMUST00000006764.8	11821	Aprt	-0.108748	0.0423151	0.253959	0.682806	0
ENSMUST00000006774.10	14884	Gtf2h1	-0.00945291	-0.114337	0.955119	0.57003	0
ENSMUST00000006828.8	11803	Aplp1	-0.278334	-0.266526	0.376492	0.483468	0
ENSMUST00000006838.15	97541	Qars	-0.0628311	-0.0685109	0.520343	0.443436	0
ENSMUST00000006851.14	69232	Qrich1	0.0465111	0.0617146	0.641302	0.536757	0
ENSMUST00000006853.10	74443	P4htm	0.178765	0.702538	0.765232	0.199132	0
ENSMUST00000006854.12	71472	Usp19	0.0321904	-0.0371988	0.819997	0.785095	0
ENSMUST00000006856.2	18968	Pola1	0.0192258	0.116045	0.88256	0.21535	0
ENSMUST00000006900.6	66834	Acot13	-0.165391	-0.111484	0.492505	0.607706	0
ENSMUST00000006911.11	12567	Cdk4	0.0399947	-0.0190211	0.675484	0.874093	0
ENSMUST00000006912.11	18718	Pip4k2a	0.0825471	0.00223589	0.67353	0.995215	0
ENSMUST00000006914.10	14421	B4galnt1	-0.298662	-0.0519682	0.314827	0.936451	0
ENSMUST00000006915.13	17299	Mettl1	0.13371	0.141937	0.2985	0.276591	0
ENSMUST00000006969.7	94179	Krt23	0.483198	-0.392741	0.447035	0.65502	0
ENSMUST00000007005.13	110460	Acat2	-0.104946	0.167058	0.539662	0.571503	0
ENSMUST00000007012.5	20656	Sod2	0.0030845	-0.107442	0.986016	0.437534	0
ENSMUST00000007042.5	24010	Ik	-0.010438	0.152402	0.941258	0.108768	0
ENSMUST00000007046.7	71983	Tmco6	-0.197609	-0.259488	0.395003	0.293806	0
ENSMUST00000007130.14	12387	Ctnnb1	-0.0629304	-0.0500202	0.437542	0.54694	0
ENSMUST00000007131.15	104112	Acly	-0.0823839	-0.217896	0.313879	0.00885399	2
ENSMUST00000007139.5	68969	Eif1b	-0.0455107	-0.0584306	0.758835	0.707802	0
ENSMUST00000007171.12	12667	Chrd	0.0846214	0.268666	0.876058	0.640579	0
ENSMUST00000007207.14	12724	Clcn2	-0.266878	-0.238199	0.33246	0.507148	0
ENSMUST00000007212.8	21762	Psmd2	-0.0408816	0.000400842	0.658663	0.996455	0
ENSMUST00000007216.8	11773	Ap2m1	-0.0334149	-0.00628838	0.788255	0.965933	0
ENSMUST00000007249.14	70129	Slc44a4	-0.812311	-0.753081	0.0378142	0.0370591	3
ENSMUST00000007251.13	193742	Abhd16a	0.0464991	-0.313081	0.843508	0.24846	0
ENSMUST00000007253.5	18010	Neu1	-0.547888	-0.428248	0.00287606	0.0407786	3
ENSMUST00000007255.12	51793	Ddah2	-0.0187051	-0.217631	0.889023	0.0631759	2
ENSMUST00000007257.9	114584	Clic1	-0.161223	-0.0240185	0.20185	0.882505	0
ENSMUST00000007296.11	18973	Pole	0.0903051	0.0296062	0.406638	0.820652	0
ENSMUST00000007317.7	16669	Krt19	0.0729378	0.285521	0.728882	0.0740897	2
ENSMUST00000007482.6	18120	Mrpl49	-0.021344	0.121088	0.905653	0.438272	0
ENSMUST00000007708.13	51792	Ppp2r1a	0.0132475	-0.0136314	0.915095	0.90833	0
ENSMUST00000007733.7	28113	Tinf2	0.134696	-0.0426442	0.285611	0.848952	0
ENSMUST00000007747.9	224907	Dus3l	0.172975	0.205386	0.212245	0.113745	0
ENSMUST00000007754.12	70359	Gtpbp3	0.0462523	0.183747	0.805471	0.394032	0
ENSMUST00000007757.14	21812	Tgfbr1	-0.0749621	-0.241062	0.472687	0.0555603	2
ENSMUST00000007797.9	14401	Gabrb2	-0.529692	-0.310005	0.320714	0.630453	0
ENSMUST00000007799.12	12389	Cav1	-0.0814613	0.543263	0.858663	0.257365	0
ENSMUST00000007803.11	12048	Bcl2l1	0.224379	0.278003	0.0982539	0.165208	1
ENSMUST00000007814.9	16549	Khsrp	0.228678	0.0773126	0.0425928	0.495622	1
ENSMUST00000007865.6	234388	Ccdc124	0.0476357	0.0856003	0.717725	0.490751	0
ENSMUST00000007949.3	13345	Twist2	0.356484	0.542344	0.312542	0.304639	0
ENSMUST00000007959.13	11848	Rhoa	-0.0525905	-0.0661418	0.588833	0.480513	0
ENSMUST00000007980.6	77134	Hnrnpa0	0.145773	-0.20602	0.323456	0.19507	0
ENSMUST00000007993.15	68272	Rbm28	0.132366	0.164745	0.196098	0.103605	0
ENSMUST00000008004.9	234374	Ddx49	0.117725	0.170531	0.269002	0.0936892	2
ENSMUST00000008016.2	15903	Id3	-0.00554518	0.137698	0.972096	0.21535	0
ENSMUST00000008021.2	21393	Tcap	0.548008	0.84456	0.399527	0.207829	0
ENSMUST00000008032.13	12931	Crlf1	-0.337561	0.420567	0.488124	0.423003	0
ENSMUST00000008036.8	56040	Rplp1	0.0881469	-0.450832	0.627881	0.0510165	2
ENSMUST00000008090.10	11859	Phox2a	-0.326549	-0.669374	0.522267	0.218887	0
ENSMUST00000008094.9	64296	Abhd8	0.144134	-0.271254	0.482012	0.643617	0
ENSMUST00000008297.4	232370	Clstn3	0.0197075	-0.134304	0.947832	0.576862	0
ENSMUST00000008350.15	67260	Cers4	0.0468178	-0.140048	0.871702	0.633151	0
ENSMUST00000008445.6	56698	Phax	-0.00147321	0.118989	0.99267	0.246543	0
ENSMUST00000008462.10	320100	Relt	-0.0465135	-0.559332	0.894398	0.225304	0
ENSMUST00000008477.12	20639	Snrpb2	-0.096161	-0.0126529	0.363803	0.926698	0
ENSMUST00000008517.12	68988	Prpf31	0.0489699	0.0783813	0.64238	0.405889	0
ENSMUST00000008528.7	55942	Sertad1	-0.0332041	0.145701	0.915327	0.707748	0
ENSMUST00000008537.9	52502	Carhsp1	-0.287837	0.326499	0.018795	0.100781	1
ENSMUST00000008542.11	13713	Elk3	0.137911	0.350529	0.314827	0.0552269	2
ENSMUST00000008573.8	80517	Herpud2	-0.033014	-0.0583945	0.855653	0.851569	0
ENSMUST00000008579.13	108841	Rdh13	0.0499246	-0.240748	0.732585	0.134668	0
ENSMUST00000008684.10	56615	Mgst1	-0.19406	-0.0404582	0.369089	0.880952	0
ENSMUST00000008745.12	53868	Rab25	0.342756	0.264132	0.323847	0.546003	0
ENSMUST00000008748.7	94232	Ubqln4	0.100171	-0.109882	0.428782	0.449009	0
ENSMUST00000008812.8	20084	Rps18	0.31088	-0.234794	0.426507	0.63574	0
ENSMUST00000008830.9	77652	Zfp955a	-0.192843	0.332409	0.590295	0.462387	0
ENSMUST00000008878.9	64297	Gprc5b	-0.282245	-0.130876	0.0893189	0.682863	1
ENSMUST00000008893.8	23789	Coro1b	-0.127229	-0.261442	0.291094	0.0332426	2
ENSMUST00000008907.13	17156	Man1a2	-0.0214382	-0.043511	0.904673	0.874654	0
ENSMUST00000008966.12	66204	Acyp1	-0.00852135	0.145967	0.97408	0.536556	0
ENSMUST00000008991.6	20743	Sptbn2	0.12128	0.448538	0.570232	0.0886849	2
ENSMUST00000009003.8	56044	Rala	0.0625594	-0.233107	0.740715	0.294363	0
ENSMUST00000009036.10	22335	Vdac3	-0.0558214	0.0170313	0.607992	0.894025	0
ENSMUST00000009058.9	18669	Abcb1b	0.109765	0.373042	0.810157	0.315691	0
ENSMUST00000009102.8	21427	Vps72	0.0302112	0.000107956	0.81981	0.999291	0
ENSMUST00000009120.7	14390	Gabpa	-0.0237316	-0.0796406	0.877477	0.57719	0
ENSMUST00000009143.7	12162	Bmp7	0.207113	0.0157754	0.103995	0.947912	0
ENSMUST00000009157.3	56455	Dynll1	-0.0412389	-0.0548179	0.778665	0.728069	0
ENSMUST00000009174.14	67466	Pdcl	-0.130658	-0.0801341	0.192434	0.486829	0
ENSMUST00000009220.4	67178	Zmat5	-0.142119	0.0937777	0.487018	0.665005	0
ENSMUST00000009234.15	11764	Ap1b1	-0.00810147	-0.182388	0.954037	0.0575455	2
ENSMUST00000009236.5	70377	Derl3	-0.668048	-0.367841	0.326606	0.666017	0
ENSMUST00000009256.3	94044	Bcl2l13	0.152432	-0.11606	0.111324	0.319522	0
ENSMUST00000009321.10	94223	Dgcr8	-0.0179111	-0.0604527	0.916534	0.72208	0
ENSMUST00000009344.15	74204	Xpo6	0.106891	-0.0954103	0.241357	0.406076	0
ENSMUST00000009392.5	17173	Ascl2	-0.210195	-0.731378	0.75079	0.304286	0
ENSMUST00000009411.8	232784	Zfp212	0.142197	0.0843976	0.360332	0.664161	0
ENSMUST00000009435.11	108705	Pttg1ip	-0.19299	-0.0912699	0.191671	0.686423	0
ENSMUST00000009522.3	240638	Slc16a12	-0.0362289	-0.160215	0.93098	0.820918	0
ENSMUST00000009550.13	13712	Elk1	-0.0321754	0.31657	0.87688	0.413306	0
ENSMUST00000009667.11	72088	Ush1c	-0.684166	-0.550297	0.116404	0.231395	0
ENSMUST00000009679.10	67897	Rnmt	0.00858039	0.139794	0.954084	0.210079	0
ENSMUST00000009693.14	20813	Srp14	-0.101072	-0.133137	0.405379	0.3369	0
ENSMUST00000009699.15	107951	Cdk9	0.0698096	-0.00958661	0.652105	0.960625	0
ENSMUST00000009705.13	13805	Eng	0.166069	0.360721	0.37639	0.129105	0
ENSMUST00000009707.13	30933	Tor2a	0.0356716	-0.157517	0.851386	0.383818	0
ENSMUST00000009727.11	20972	Syngr1	-0.203045	0.723591	0.711882	0.259055	0
ENSMUST00000009772.7	104271	Tex15	-0.139576	-0.129215	0.647338	0.801862	0
ENSMUST00000009774.10	19053	Ppp2cb	0.114422	-0.402853	0.528343	0.0519368	2
ENSMUST00000009777.3	14373	G0s2	-0.416316	0.252041	0.323755	0.655119	0
ENSMUST00000009789.14	18451	P4ha1	-0.102988	0.0161239	0.318435	0.902146	0
ENSMUST00000009790.13	69836	Pla2g12b	-1.35924	-0.85159	0.000573213	0.0301941	3
ENSMUST00000009798.4	18302	Oit3	-1.02675	-0.47634	0.0238713	0.20732	1
ENSMUST00000009875.4	16506	Kcnd1	0.339199	0.203505	0.353353	0.746571	0
ENSMUST00000010007.8	67680	Sdhb	0.0358567	0.0239968	0.821024	0.881401	0
ENSMUST00000010020.11	84682	Cox4i2	0.175952	0.0372335	0.504309	0.921579	0
ENSMUST00000010038.9	67826	Snap47	-0.125856	0.0436273	0.33862	0.767212	0
ENSMUST00000010044.7	22416	Wnt3a	-0.26965	-0.277004	0.136487	0.259874	0
ENSMUST00000010049.5	70750	Kdsr	-0.0728933	0.0121626	0.672001	0.961811	0
ENSMUST00000010189.2	56395	Tmem115	-0.0450445	-0.141273	0.791501	0.455034	0
ENSMUST00000010192.10	15983	Ifrd2	0.145829	0.266869	0.263348	0.094346	2
ENSMUST00000010195.13	15586	Hyal1	0.17889	-0.150215	0.774856	0.784285	0
ENSMUST00000010198.4	80385	Tusc2	0.0424893	-0.188744	0.806015	0.642343	0
ENSMUST00000010201.8	56032	Nprl2	-0.232234	-0.0921909	0.253871	0.659247	0
ENSMUST00000010239.5	17254	Slc3a2	-0.17731	-0.0171322	0.0726351	0.883052	1
ENSMUST00000010241.13	53319	Nxf1	0.0310763	-0.0627046	0.799263	0.535514	0
ENSMUST00000010298.6	234857	Spire2	-0.22324	0.344527	0.48544	0.601817	0
ENSMUST00000010348.6	68165	Fdx1l	0.45598	0.281769	0.326606	0.755237	0
ENSMUST00000010421.6	72503	2610507B11Rik	0.00656914	0.0651036	0.964761	0.70582	0
ENSMUST00000010434.7	98404	AI597479	0.0244097	-0.00989367	0.862094	0.963899	0
ENSMUST00000010451.7	67893	Tmem86a	-0.093841	-0.391335	0.84154	0.353398	0
ENSMUST00000010502.12	70110	Ifi35	0.325243	0.240454	0.651403	0.717676	0
ENSMUST00000010506.9	66599	Rdm1	-0.194532	-0.151181	0.380287	0.511098	0
ENSMUST00000010520.9	18002	Nedd8	0.00401709	-0.127306	0.982146	0.393309	0
ENSMUST00000010536.8	53334	Gosr1	0.117653	0.190189	0.452546	0.361404	0
ENSMUST00000010550.11	68836	Mrpl52	0.136979	0.0910883	0.327813	0.511413	0
ENSMUST00000010673.6	212539	Gm266	-0.467936	0.0595652	0.051577	0.897311	1
ENSMUST00000010804.3	18799	Plcd1	0.0530499	0.0345055	0.807096	0.88587	0
ENSMUST00000010807.4	76267	Fads1	0.0258416	0.0691026	0.823421	0.518113	0
ENSMUST00000010899.13	27267	Cars	0.0228248	0.00530403	0.870825	0.96937	0
ENSMUST00000010904.4	22113	Phlda2	0.127447	0.45603	0.629981	0.0411133	2
ENSMUST00000010941.5	22413	Wnt2	0.337788	0.0559633	0.0660323	0.883052	1
ENSMUST00000010974.8	105785	Kdelr3	-0.637308	-0.539541	0.00592268	0.0460781	3
ENSMUST00000011029.11	67713	Dnajc19	-0.00919571	0.0138054	0.964986	0.958084	0
ENSMUST00000011055.6	56369	Apip	-0.02992	0.00662189	0.903057	0.975889	0
ENSMUST00000011058.8	27402	Pdhx	-0.0556433	0.0988094	0.729971	0.514273	0
ENSMUST00000011178.4	20537	Slc5a1	-0.265872	-0.199464	0.846417	0.873576	0
ENSMUST00000011302.8	72308	Brf1	0.169182	-0.0620516	0.255361	0.8172	0
ENSMUST00000011398.12	66628	Thg1l	0.038072	0.012084	0.82897	0.964189	0
ENSMUST00000011400.7	11492	Adam19	0.273256	0.0971431	0.0244092	0.584406	1
ENSMUST00000011450.7	70616	Sugp1	0.0299887	0.297166	0.887014	0.0554483	2
ENSMUST00000011492.14	229211	Acad9	-0.00996156	-0.0547965	0.95045	0.666187	0
ENSMUST00000011526.6	71755	Dhdh	0.0309126	-0.166238	0.893283	0.686595	0
ENSMUST00000011623.8	70785	Dennd1c	-0.187651	1.0458	0.818812	0.218903	0
ENSMUST00000011733.8	240121	Fsd1	0.00555345	-0.188618	0.983221	0.326866	0
ENSMUST00000011896.6	18648	Pgam1	-0.0362209	-0.0647962	0.672866	0.400005	0
ENSMUST00000011981.4	102209	Snapc2	-0.00960077	-0.0195643	0.957196	0.910141	0
ENSMUST00000012028.13	56356	Gltp	0.105128	-0.110829	0.484942	0.707655	0
ENSMUST00000012152.12	13356	Dgcr2	0.0731525	-0.216251	0.605567	0.776199	0
ENSMUST00000012161.4	224024	Scarf2	0.00846616	-0.268152	0.979547	0.516849	0
ENSMUST00000012259.8	94112	Med15	0.146688	0.00143001	0.372012	0.994235	0
ENSMUST00000012281.7	12160	Bmp5	0.112526	0.0995062	0.373282	0.623031	0
ENSMUST00000012314.9	212281	Zfp729a	0.15616	0.367299	0.462554	0.495622	0
ENSMUST00000012348.8	14863	Gstm2	-0.366026	-0.0676205	0.221586	0.863067	0
ENSMUST00000012426.2	20890	Wnt8a	-0.226402	-0.0293074	0.624936	0.964238	0
ENSMUST00000012580.12	12807	Hps3	-0.0617172	-0.0939749	0.751661	0.687806	0
ENSMUST00000012587.3	16551	Kif11	-0.0347485	-0.112458	0.767851	0.244917	0
ENSMUST00000012627.4	68240	Rpa3	-0.171466	-0.162269	0.152849	0.141814	0
ENSMUST00000012664.10	18935	Phox2b	0.141728	0.149843	0.878176	0.885185	0
ENSMUST00000012679.14	320938	Tnpo3	0.00325328	0.0880398	0.977417	0.354493	0
ENSMUST00000012873.15	100416706	Zfp729b	-0.304114	0.141806	0.161101	0.793039	0
ENSMUST00000013130.14	94186	Strn3	0.130673	-0.0278902	0.191454	0.860025	0
ENSMUST00000013220.7	75723	Amotl1	-0.0333982	-0.0909814	0.799805	0.545515	0
ENSMUST00000013262.14	268417	Zkscan17	0.0749145	-0.0541986	0.716412	0.879788	0
ENSMUST00000013294.15	70575	Gfod2	-0.0694862	0.196188	0.674018	0.571805	0
ENSMUST00000013299.10	102124	Enkd1	-0.116133	0.0951486	0.522267	0.681553	0
ENSMUST00000013304.7	11972	Atp6v0d1	-0.115399	-0.203214	0.300672	0.067132	2
ENSMUST00000013338.13	23807	Arih2	-0.0385446	-0.12114	0.809259	0.568082	0
ENSMUST00000013559.2	140486	Igf2bp1	0.166115	-0.033722	0.070573	0.774328	1
ENSMUST00000013633.11	116701	Fgfrl1	-0.0414471	-0.378115	0.854305	0.220761	0
ENSMUST00000013667.2	76960	Bcas1	0.157482	-0.446548	0.813184	0.432074	0
ENSMUST00000013693.10	27784	Commd8	-0.0282489	0.00126581	0.861778	0.995215	0
ENSMUST00000013737.12	226646	Ndufs2	0.0371438	-0.0242422	0.749908	0.847904	0
ENSMUST00000013759.5	55935	Fnbp4	-0.025494	0.176917	0.865842	0.159755	0
ENSMUST00000013766.12	381629	Atraid	-0.135052	-0.145028	0.487239	0.472817	0
ENSMUST00000013771.14	58522	Trim54	0.369724	0.238213	0.493205	0.621033	0
ENSMUST00000013773.11	69719	Cad	0.228751	0.0936592	0.0295099	0.343286	1
ENSMUST00000013807.7	19211	Pten	0.126885	-0.273881	0.42602	0.337598	0
ENSMUST00000013842.11	18611	Pea15a	-0.0840677	-0.098033	0.609008	0.682863	0
ENSMUST00000013886.8	232807	Ppp1r12c	0.0992222	0.139395	0.498542	0.576439	0
ENSMUST00000013931.11	110147	Ehmt2	0.065398	-0.00633562	0.578153	0.968555	0
ENSMUST00000013949.14	11796	Birc3	0.14193	-0.151436	0.737106	0.815523	0
ENSMUST00000013966.7	66126	Elof1	-0.0200237	0.0799327	0.920611	0.713401	0
ENSMUST00000013970.8	117150	Pip4k2c	-0.0347564	-0.268239	0.833499	0.118412	0
ENSMUST00000013995.12	11304	Abca4	0.00240929	0.529419	0.993941	0.0455646	2
ENSMUST00000014058.10	69540	Klk10	-0.183277	0.370296	0.846732	0.638507	0
ENSMUST00000014065.15	76686	Clip3	-0.00974439	-0.190522	0.97408	0.314295	0
ENSMUST00000014174.13	18507	Pax5	-0.106219	-0.376975	0.622338	0.517239	0
ENSMUST00000014220.14	66061	Tctex1d2	-0.211143	0.055571	0.354159	0.85537	0
ENSMUST00000014221.12	56398	Chp1	0.0142769	-0.153001	0.93003	0.285073	0
ENSMUST00000014290.14	54519	Apbb1ip	0.72153	0.86065	0.296175	0.0741248	2
ENSMUST00000014321.4	67510	Tvp23b	-0.0886904	0.202398	0.571908	0.335033	0
ENSMUST00000014339.14	56354	Dnajc7	0.10315	0.260022	0.375169	0.0180943	2
ENSMUST00000014370.10	12301	Cacybp	-0.0274379	-0.0899293	0.826665	0.383684	0
ENSMUST00000014389.5	327942	Pigl	-0.0118353	0.234751	0.964527	0.288113	0
ENSMUST00000014421.14	81702	Ankrd17	0.079475	-0.0379924	0.487633	0.776076	0
ENSMUST00000014438.4	17991	Ndufa2	0.106999	-0.000865126	0.444401	0.995758	0
ENSMUST00000014447.12	83396	Glis2	0.109292	-0.255084	0.419892	0.252961	0
ENSMUST00000014457.14	12864	Cox6c	-0.101527	0.148574	0.386904	0.18056	0
ENSMUST00000014499.9	17222	Anapc1	0.0533255	0.0111496	0.572486	0.930214	0
ENSMUST00000014505.4	17289	Mertk	-0.112726	-0.282434	0.591079	0.23978	0
ENSMUST00000014546.14	22088	Tsg101	0.0179181	-0.0441858	0.910776	0.763638	0
ENSMUST00000014562.13	246694	Hps5	-0.109269	-0.0450704	0.456123	0.83259	0
ENSMUST00000014578.6	18815	Plg	-1.18746	-0.691824	0.00439152	0.0347004	3
ENSMUST00000014614.3	68718	Rnf166	-0.159765	0.093565	0.353256	0.801907	0
ENSMUST00000014640.8	105522	Ankrd28	0.0831103	-0.109177	0.53927	0.494196	0
ENSMUST00000014642.9	237615	Ankrd52	0.188421	0.143277	0.226676	0.478298	0
ENSMUST00000014684.4	108121	U2af1	-0.032599	0.1578	0.798842	0.10002	0
ENSMUST00000014691.9	268752	Wdfy2	0.0819055	0.239619	0.50201	0.278968	0
ENSMUST00000014694.10	78287	Rbsn	0.10121	0.111397	0.378934	0.566621	0
ENSMUST00000014698.9	27369	Dguok	0.000906336	0.0666809	0.995616	0.676283	0
ENSMUST00000014743.9	12977	Csf1	0.0336145	0.0192957	0.909528	0.963388	0
ENSMUST00000014750.14	67863	Slc25a11	0.00101033	-0.0365711	0.994805	0.834861	0
ENSMUST00000014812.12	231600	Chfr	0.0892968	-0.133081	0.521712	0.499062	0
ENSMUST00000014848.10	15399	Hoxa2	-0.155814	-0.129647	0.556574	0.770025	0
ENSMUST00000014892.7	21766	Tex261	-0.033617	0.0682085	0.805326	0.720094	0
ENSMUST00000014913.10	19170	Psmb1	-0.0441796	0.0558902	0.69655	0.573213	0
ENSMUST00000014917.7	13388	Dll1	-0.25361	-0.53824	0.0853761	0.00480602	3
ENSMUST00000014922.4	234686	Fhod1	0.0410253	-0.0867818	0.885863	0.700345	0
ENSMUST00000014957.9	20855	Stc1	-0.0348621	0.11175	0.914303	0.776076	0
ENSMUST00000014981.7	74356	4931428F04Rik	0.16276	-0.0808625	0.558241	0.896452	0
ENSMUST00000014990.12	67971	Tppp3	-0.329044	0.220234	0.459365	0.693267	0
ENSMUST00000015003.9	104394	E2f4	0.207213	-0.075186	0.133253	0.725416	0
ENSMUST00000015011.9	20932	Surf4	-0.129382	-0.189576	0.222951	0.091751	2
ENSMUST00000015017.7	20931	Surf2	0.170153	0.209923	0.260637	0.21535	0
ENSMUST00000015049.4	27362	Dnajb9	-0.559936	-0.377353	0.00208764	0.0466623	3
ENSMUST00000015100.14	19046	Ppp1cb	-0.0105171	-0.0572507	0.932233	0.571503	0
ENSMUST00000015124.14	66637	Tsen15	0.121747	0.0260515	0.316987	0.883052	0
ENSMUST00000015137.9	16885	Limk1	0.0501751	-0.118518	0.757533	0.641959	0
ENSMUST00000015138.12	13717	Eln	-0.505056	0.189565	0.320566	0.719248	0
ENSMUST00000015146.15	76740	Efr3a	-0.0875282	-0.145722	0.513637	0.395164	0
ENSMUST00000015157.9	59005	Trappc2l	-0.153596	0.055192	0.490015	0.848397	0
ENSMUST00000015160.5	257633	Acsf3	-0.0939522	0.00896962	0.732585	0.97642	0
ENSMUST00000015171.10	50917	Galns	-0.0025175	-0.115261	0.994805	0.703731	0
ENSMUST00000015236.3	59022	Edf1	-0.142567	-0.0793912	0.255492	0.514457	0
ENSMUST00000015239.9	30839	Fbxw5	0.173173	-0.111116	0.205826	0.708235	0
ENSMUST00000015277.13	233328	Lrrk1	0.106773	0.123198	0.531034	0.568986	0
ENSMUST00000015278.14	56847	Aldh1a3	0.00433839	0.26281	0.994805	0.719248	0
ENSMUST00000015333.11	213819	Casd1	0.0101532	0.0558301	0.940977	0.73383	0
ENSMUST00000015346.11	215748	Cnksr3	0.0171805	-0.202241	0.942592	0.377698	0
ENSMUST00000015391.9	66536	Nipsnap3b	-0.131485	-0.0714609	0.265738	0.607551	0
ENSMUST00000015433.3	66192	Lage3	0.165636	0.242511	0.200832	0.101949	0
ENSMUST00000015435.10	14567	Gdi1	-0.0757353	0.0159171	0.556574	0.91712	0
ENSMUST00000015449.5	70097	Sash1	0.113583	0.171937	0.357009	0.252879	0
ENSMUST00000015456.9	17873	Gadd45b	0.129716	0.432382	0.813704	0.429344	0
ENSMUST00000015467.8	30791	Slc39a1	-0.0480354	-0.15838	0.730502	0.308569	0
ENSMUST00000015481.5	13804	Endog	0.0250226	0.0014778	0.936841	0.995964	0
ENSMUST00000015484.9	13058	Cybb	0.855902	1.04209	0.0882174	0.113011	1
ENSMUST00000015486.6	22439	Xk	0.536504	0.125757	0.0613145	0.869554	1
ENSMUST00000015498.8	76477	Pcolce2	0.0575743	-0.0214762	0.866675	0.969662	0
ENSMUST00000015501.10	270166	Clpx	0.0125559	0.0636948	0.942247	0.686287	0
ENSMUST00000015509.10	83456	Mov10l1	0.0240771	0.152847	0.97717	0.874654	0
ENSMUST00000015511.14	67784	Plxnd1	0.281913	0.332068	0.0230401	0.0411133	3
ENSMUST00000015578.4	14944	Gzmg	-1.77946	-0.667711	0.013326	0.140502	1
ENSMUST00000015581.5	14939	Gzmb	-1.20854	-0.471614	0.0471882	0.434761	1
ENSMUST00000015583.1	13035	Ctsg	-2.13204	0.656536	0.0145868	0.368426	1
ENSMUST00000015585.3	14940	Gzmc	-1.64776	-0.637136	0.0167317	0.20057	1
ENSMUST00000015596.9	11596	Ager	-0.138173	0.0310155	0.829813	0.965255	0
ENSMUST00000015605.14	12915	Atf6b	0.0235181	0.167497	0.896651	0.196326	0
ENSMUST00000015612.13	18132	Notch4	-0.0487186	0.449108	0.920114	0.363597	0
ENSMUST00000015622.7	54197	Rnf5	-0.0912746	0.0619485	0.677926	0.830485	0
ENSMUST00000015664.4	13038	Ctsk	-0.766352	-0.475265	0.174404	0.383353	0
ENSMUST00000015712.14	16956	Lpl	-0.0307776	0.269773	0.903065	0.16266	0
ENSMUST00000015719.14	11974	Atp6v0e	-0.147103	0.0262933	0.342891	0.900997	0
ENSMUST00000015723.4	18091	Nkx2-5	0.26148	0.065061	0.126837	0.862794	0
ENSMUST00000015725.14	224630	Bnip1	0.0720812	0.190058	0.680507	0.209405	0
ENSMUST00000015749.6	20807	Srf	0.175698	0.136955	0.20017	0.596065	0
ENSMUST00000015771.2	14464	Gata5	0.388697	0.371746	0.0156855	0.0607337	3
ENSMUST00000015791.5	16776	Lama5	0.0377216	0.0259762	0.751396	0.838041	0
ENSMUST00000015796.8	70358	Steap1	-0.336636	-0.377897	0.224763	0.129421	0
ENSMUST00000015800.15	15481	Hspa8	-0.0862348	-0.05834	0.345586	0.51254	0
ENSMUST00000015812.11	72621	Pdzd11	0.0481956	0.311164	0.777345	0.0335741	2
ENSMUST00000015829.14	66885	Acadsb	-0.194439	-0.22184	0.191671	0.189302	0
ENSMUST00000015855.7	229589	Prune1	-0.00427457	-0.193192	0.98277	0.257669	0
ENSMUST00000015858.11	76893	Cers2	-0.109667	-0.10762	0.324267	0.367923	0
ENSMUST00000015877.13	12343	Capza2	-0.0293684	0.0761898	0.793232	0.439149	0
ENSMUST00000015889.9	67220	Plekho1	0.079236	-0.0842469	0.635418	0.761444	0
ENSMUST00000015891.5	22365	Vps45	-0.11009	0.300532	0.562544	0.061925	2
ENSMUST00000015892.13	70767	Prpf3	0.150353	0.255421	0.191671	0.0199254	2
ENSMUST00000015894.11	226548	Aph1a	-0.0432776	-0.181439	0.734244	0.183904	0
ENSMUST00000015901.10	67418	Ppil4	0.0788026	0.141423	0.527848	0.24063	0
ENSMUST00000015903.11	12793	Cnih1	-0.0300676	-0.0680096	0.810614	0.579848	0
ENSMUST00000015920.11	20933	Med22	-0.0556203	-0.153735	0.780144	0.404808	0
ENSMUST00000015934.12	20930	Surf1	-0.0213988	0.0474925	0.923163	0.807793	0
ENSMUST00000015941.7	64918	Bhmt2	-0.539998	-0.997036	0.19756	0.0781213	2
ENSMUST00000015950.11	110391	Qdpr	-0.185112	-0.286386	0.145255	0.0328613	2
ENSMUST00000015987.9	20183	Rxrg	-0.143859	0.708465	0.73414	0.160535	0
ENSMUST00000016023.8	58227	Fam184b	-0.42995	-0.980376	0.231656	0.0276716	2
ENSMUST00000016026.13	209707	Lcorl	0.0261362	0.022975	0.901701	0.951479	0
ENSMUST00000016033.8	16993	Lta4h	-0.0973959	-0.00832026	0.326606	0.949062	0
ENSMUST00000016072.11	81910	Rrbp1	0.00569381	0.00791044	0.970613	0.958993	0
ENSMUST00000016081.12	26914	H2afy	-0.0110062	-0.139628	0.933561	0.154875	0
ENSMUST00000016086.9	114674	Gtf2ird2	0.165829	0.1448	0.467164	0.622078	0
ENSMUST00000016088.8	80909	Castor2	0.0388588	-0.484126	0.864517	0.197083	0
ENSMUST00000016105.8	11566	Adss	-0.00436645	-0.0138751	0.973908	0.914402	0
ENSMUST00000016124.14	76612	Lrrc27	-0.0474384	0.00355853	0.932233	0.995964	0
ENSMUST00000016125.11	57740	Stk32c	-0.395133	0.352904	0.426833	0.687552	0
ENSMUST00000016138.10	14272	Fnta	0.171872	-0.00245741	0.170426	0.989172	0
ENSMUST00000016143.8	245880	Wasf3	-0.0335183	0.192561	0.837805	0.424842	0
ENSMUST00000016144.11	19012	Plpp1	-0.160415	0.102597	0.470154	0.705616	0
ENSMUST00000016168.8	16803	Lbp	-0.648646	-0.0917763	0.168424	0.855979	0
ENSMUST00000016172.8	12614	Celsr1	-0.0112732	-0.17231	0.959821	0.416331	0
ENSMUST00000016231.13	14247	Fli1	0.0416263	0.304962	0.835895	0.198352	0
ENSMUST00000016294.7	23963	Tenm1	-0.176381	0.768966	0.757503	0.1607	0
ENSMUST00000016309.15	69660	Tmbim1	-0.269647	-0.246921	0.110274	0.193211	0
ENSMUST00000016323.10	215303	Camk1g	-0.125173	-0.098558	0.613054	0.703731	0
ENSMUST00000016383.9	74365	Lonrf3	-0.368749	-0.0384807	0.516119	0.970068	0
ENSMUST00000016396.7	67126	Atp5e	0.0220371	-0.0202681	0.913921	0.926698	0
ENSMUST00000016400.8	64138	Ctsz	-0.405053	-0.455478	0.0132189	0.00568361	3
ENSMUST00000016401.14	66390	Prelid3b	0.0347205	0.0484408	0.778611	0.724308	0
ENSMUST00000016452.10	22209	Ube2a	-0.131715	0.0155766	0.46487	0.951479	0
ENSMUST00000016463.3	11740	Slc25a5	-0.0215557	0.0628442	0.869405	0.52234	0
ENSMUST00000016488.12	66496	Ppdpf	-0.00631026	-0.111588	0.975845	0.685903	0
ENSMUST00000016498.4	20811	Srms	-0.158348	0.376211	0.711882	0.588718	0
ENSMUST00000016553.4	67050	Nkap	-0.103314	0.32569	0.500086	0.100849	0
ENSMUST00000016569.10	100710	Pds5b	0.143592	-0.0783852	0.240411	0.553056	0
ENSMUST00000016571.7	54405	Ndufa1	-0.0812248	-0.00168856	0.595604	0.99211	0
ENSMUST00000016631.13	67533	Ppfibp1	-0.00145462	-0.0868798	0.993941	0.584133	0
ENSMUST00000016638.7	12490	Cd34	-0.0613002	0.244006	0.748033	0.227413	0
ENSMUST00000016664.7	140887	Lnx2	0.0780316	-0.0845347	0.616345	0.721501	0
ENSMUST00000016670.8	226419	Dyrk3	0.28952	0.0594848	0.0338696	0.726433	1
ENSMUST00000016672.10	17164	Mapkapk2	0.156905	-0.161552	0.321241	0.492012	0
ENSMUST00000016680.13	99375	Cul4a	0.00149251	-0.112348	0.991372	0.277998	0
ENSMUST00000016696.12	239554	Foxred2	-0.0528037	0.00618746	0.872594	0.987696	0
ENSMUST00000016771.12	17886	Myh9	0.206078	0.141303	0.037192	0.12307	1
ENSMUST00000016781.7	67042	Ift27	-0.11761	0.0985375	0.546944	0.711017	0
ENSMUST00000016897.11	319953	Ttll1	-0.170304	-0.381465	0.378987	0.172671	0
ENSMUST00000016901.4	223723	Ttll12	0.0836022	0.0750442	0.424146	0.489793	0
ENSMUST00000016902.4	12124	Bik	-0.155924	0.204368	0.729971	0.719248	0
ENSMUST00000016907.7	64706	Scube1	0.0679296	-0.0985173	0.598913	0.514457	0
ENSMUST00000016977.14	68735	Mrps18c	-0.0457403	-0.0109734	0.78207	0.949062	0
ENSMUST00000017090.5	69259	Kctd5	0.0483925	0.025116	0.673242	0.878309	0
ENSMUST00000017153.3	20971	Sdc4	-0.298637	-0.226351	0.0443175	0.221186	1
ENSMUST00000017208.4	28078	Prl5a1	-0.462482	0.679823	0.543091	0.156324	0
ENSMUST00000017288.8	74194	Rnd3	-0.0781861	0.081365	0.4529	0.486829	0
ENSMUST00000017290.10	12189	Brca1	-0.125604	0.0919587	0.228534	0.404851	0
ENSMUST00000017332.3	52469	Coa3	-0.0547725	0.0965119	0.684293	0.507058	0
ENSMUST00000017354.12	23989	Med24	-0.00425383	-0.114196	0.975839	0.276591	0
ENSMUST00000017365.14	22123	Psmd3	0.0600796	-0.10639	0.552724	0.248677	0
ENSMUST00000017384.13	192160	Casc3	0.0841483	0.136018	0.399527	0.154383	0
ENSMUST00000017408.13	50912	Exosc10	0.107552	0.0657306	0.354034	0.572828	0
ENSMUST00000017430.11	67201	Glod4	0.0581646	0.114779	0.610784	0.22883	0
ENSMUST00000017443.13	76233	Dnttip1	0.0357687	0.0551801	0.857709	0.781977	0
ENSMUST00000017455.14	217212	Pyy	0.378267	0.261039	0.304185	0.534463	0
ENSMUST00000017458.10	50997	Mpp2	0.134962	-0.0569759	0.353256	0.764966	0
ENSMUST00000017488.4	22370	Vtn	0.208303	0.266653	0.542973	0.344731	0
ENSMUST00000017530.3	22032	Traf4	0.19551	-0.0865827	0.209855	0.816776	0
ENSMUST00000017534.14	11676	Aldoc	-0.468623	-0.448126	0.0719619	0.0841467	3
ENSMUST00000017548.6	19921	Rpl19	0.0519736	0.171893	0.617075	0.0660664	2
ENSMUST00000017549.12	140859	Nek8	0.00467883	0.201051	0.99389	0.681995	0
ENSMUST00000017552.12	12295	Cacnb1	-0.118483	-0.121849	0.810888	0.876122	0
ENSMUST00000017562.12	75869	Arl5b	-0.100691	-0.124632	0.322173	0.423003	0
ENSMUST00000017572.13	69077	Psmd11	0.115776	-0.0767507	0.299888	0.477354	0
ENSMUST00000017590.8	56745	C1qtnf1	0.121935	0.00960837	0.741174	0.985745	0
ENSMUST00000017597.4	19193	Pipox	-0.354143	-0.167221	0.288622	0.623031	0
ENSMUST00000017604.9	13057	Cyba	-0.360083	-0.344746	0.0486612	0.0393416	3
ENSMUST00000017610.9	21858	Timp2	0.176678	-0.0363098	0.210574	0.87539	0
ENSMUST00000017620.9	76025	Cant1	0.0342194	-0.23904	0.791553	0.171783	0
ENSMUST00000017622.11	76014	Zc3h18	0.079374	0.0799798	0.408612	0.432388	0
ENSMUST00000017629.11	21974	Top2b	-0.0275732	-0.0770701	0.81981	0.459156	0
ENSMUST00000017637.12	16010	Igfbp4	0.0508561	0.0246537	0.627825	0.855653	0
ENSMUST00000017692.14	52615	Suz12	0.0139215	-0.308991	0.933805	0.046389	2
ENSMUST00000017694.6	237877	Atad5	-0.0252048	0.128886	0.895947	0.501294	0
ENSMUST00000017743.2	66809	Krt20	-0.189767	-0.0525852	0.767769	0.941943	0
ENSMUST00000017751.2	217169	Tns4	0.178329	1.22148	0.639704	0.0154722	2
ENSMUST00000017783.12	268451	Rab11fip4	-0.179988	-0.437558	0.110879	0.027919	2
ENSMUST00000017799.11	21939	Cd40	0.414757	0.482877	0.168378	0.180656	0
ENSMUST00000017821.11	78889	Wsb1	-0.0809277	-0.0295792	0.52363	0.854137	0
ENSMUST00000017839.2	71956	Rnf135	0.0160843	-0.109142	0.976854	0.851902	0
ENSMUST00000017841.3	11486	Ada	0.148807	0.412443	0.594367	0.0780554	2
ENSMUST00000017851.3	26943	Serinc3	0.131418	0.0848705	0.221016	0.44569	0
ENSMUST00000017867.9	67701	Wfdc2	-0.0176748	0.0830441	0.92456	0.555005	0
ENSMUST00000017881.2	17395	Mmp9	-0.103405	0.45627	0.763274	0.0704402	2
ENSMUST00000017891.13	80860	Ghdc	0.141612	0.108502	0.629279	0.821987	0
ENSMUST00000017900.8	20499	Slc12a7	-0.219185	-0.26808	0.0671541	0.0275298	3
ENSMUST00000017908.2	71971	Zswim1	-0.119567	-0.235888	0.558748	0.358337	0
ENSMUST00000017920.13	12928	Crk	0.00745569	-0.331607	0.96821	0.0875441	2
ENSMUST00000017945.14	21428	Mlx	-0.0260759	0.181985	0.878176	0.228469	0
ENSMUST00000017946.5	67998	Retreg3	0.0144718	-0.0894933	0.924735	0.539882	0
ENSMUST00000017975.6	271457	Rab5a	-0.102305	0.139399	0.332231	0.328729	0
ENSMUST00000018002.12	245866	Ift52	-0.0102946	-0.0396808	0.962952	0.860865	0
ENSMUST00000018005.9	17865	Mybl2	0.0257775	-0.0916413	0.86181	0.564991	0
ENSMUST00000018066.12	27372	Prl3c1	-1.18699	-0.565825	0.252918	0.516489	0
ENSMUST00000018094.12	15378	Hnf4a	-1.01775	-1.3119	9.19e-05	0.000531773	3
ENSMUST00000018113.7	19223	Ptgis	0.080917	0.179951	0.59188	0.216032	0
ENSMUST00000018122.13	320405	Cadps2	0.165203	-0.252943	0.612337	0.60507	0
ENSMUST00000018143.15	228889	Ddx27	0.157154	0.229563	0.150727	0.0410246	2
ENSMUST00000018156.11	170758	Rac3	-0.0408675	-0.134777	0.892416	0.72357	0
ENSMUST00000018184.9	74778	Rrp7a	0.0701191	-0.0383807	0.56799	0.805702	0
ENSMUST00000018186.15	109754	Cyb5r3	-0.0569888	-0.184593	0.648387	0.0979675	2
ENSMUST00000018212.12	70422	Ints2	-0.024884	-0.0935753	0.85442	0.394402	0
ENSMUST00000018274.9	104318	Csnk1d	0.110169	-0.112082	0.244279	0.294138	0
ENSMUST00000018287.9	17135	Mafk	-0.120415	0.111819	0.586579	0.822264	0
ENSMUST00000018304.6	19014	Med1	0.140018	-0.0986428	0.270338	0.572629	0
ENSMUST00000018311.4	59045	Stard3	-0.117341	-0.266205	0.499634	0.235071	0
ENSMUST00000018313.5	17305	Mfng	-0.24034	-0.288068	0.395749	0.674878	0
ENSMUST00000018315.9	75909	Vmp1	-0.0966107	-0.0412746	0.395657	0.744327	0
ENSMUST00000018337.8	214498	Cdc73	0.190375	0.0407768	0.197664	0.855146	0
ENSMUST00000018353.13	58231	Stk4	-0.02766	-0.0894373	0.827768	0.532671	0
ENSMUST00000018383.9	67966	Zcchc10	0.0202653	0.148587	0.943724	0.526308	0
ENSMUST00000018403.7	13529	Prl8a2	-1.15899	-0.144726	0.10541	0.849675	0
ENSMUST00000018407.9	21388	Tbx5	0.50671	0.314523	0.0150742	0.213917	1
ENSMUST00000018429.11	18806	Pld2	-0.258439	-0.187208	0.426341	0.661939	0
ENSMUST00000018430.6	19175	Psmb6	0.0484483	0.0374555	0.664742	0.737065	0
ENSMUST00000018431.12	216873	Spag7	0.0464697	0.0878706	0.72066	0.437812	0
ENSMUST00000018437.2	18643	Pfn1	0.0772966	-0.0132726	0.565752	0.936308	0
ENSMUST00000018449.10	192159	Prpf8	0.293658	0.23877	0.0466095	0.0950128	3
ENSMUST00000018466.3	67145	Tomm34	-0.143495	-0.0998014	0.300976	0.494297	0
ENSMUST00000018470.9	54401	Ywhab	0.0134543	-0.144201	0.908752	0.104362	0
ENSMUST00000018476.13	56274	Stk3	0.00406423	-0.0660337	0.980941	0.655119	0
ENSMUST00000018478.10	16706	Ksr1	-0.0684499	-0.107779	0.684348	0.670808	0
ENSMUST00000018506.12	16647	Kpna2	-0.369133	-0.425412	0.669456	0.528403	0
ENSMUST00000018516.10	320162	Cep95	0.00969695	0.0396545	0.964527	0.85058	0
ENSMUST00000018521.10	22344	Vezf1	-0.0168418	-0.188868	0.906537	0.167452	0
ENSMUST00000018522.12	103841	Cuedc1	0.141685	0.126238	0.384197	0.696917	0
ENSMUST00000018549.7	217038	Mrm1	-0.0274094	0.0859187	0.939071	0.872367	0
ENSMUST00000018556.10	76719	Kansl1	0.108432	0.0852394	0.444478	0.685891	0
ENSMUST00000018568.3	13495	Drg2	0.0527981	0.0899018	0.632227	0.351238	0
ENSMUST00000018569.13	67487	Dhx40	-0.22188	-0.0134866	0.051577	0.932648	1
ENSMUST00000018571.4	77864	Ypel2	-0.0976109	0.20695	0.665263	0.711973	0
ENSMUST00000018572.10	11640	Akap1	0.0562487	0.031384	0.736492	0.884787	0
ENSMUST00000018577.7	68979	Nol11	0.132366	0.13449	0.197406	0.170638	0
ENSMUST00000018593.9	69723	Rpain	-0.0310252	0.138735	0.92218	0.607706	0
ENSMUST00000018610.6	18126	Nos2	0.0423031	0.655352	0.964986	0.359642	0
ENSMUST00000018625.9	66884	Appbp2	0.0629183	-0.131145	0.5016	0.168447	0
ENSMUST00000018644.2	11541	Adora2b	-1.29279	-1.03145	0.000149419	0.0050694	3
ENSMUST00000018645.12	20185	Ncor1	0.131037	0.0357888	0.193955	0.804562	0
ENSMUST00000018651.13	22368	Trpv2	0.0635217	0.600903	0.933467	0.336171	0
ENSMUST00000018653.7	73139	Cenpv	-0.237548	-0.510175	0.328673	0.11461	0
ENSMUST00000018685.8	67480	Cwc25	0.00784663	0.189342	0.970224	0.276591	0
ENSMUST00000018691.8	108083	Pip4k2b	0.0686876	-0.258161	0.573212	0.15095	0
ENSMUST00000018698.11	53422	Ybx2	0.520528	-0.410943	0.294801	0.531479	0
ENSMUST00000018710.12	20528	Slc2a4	-0.287763	-0.244958	0.458237	0.632713	0
ENSMUST00000018711.14	56486	Gabarap	-0.090631	-0.150274	0.540005	0.275854	0
ENSMUST00000018716.9	78246	Phf23	-0.00302157	0.205588	0.984266	0.119989	0
ENSMUST00000018727.3	27041	G3bp1	-0.0581793	-0.0141672	0.518397	0.899844	0
ENSMUST00000018743.4	237781	Mief2	0.0677036	-0.105257	0.751661	0.697871	0
ENSMUST00000018744.14	20425	Shmt1	-0.254214	-0.105668	0.0141773	0.313633	1
ENSMUST00000018755.9	30794	Pdlim4	-0.00153318	0.0466362	0.994805	0.853624	0
ENSMUST00000018792.11	56405	Dusp14	-0.0867234	-0.753826	0.816148	0.0860709	2
ENSMUST00000018795.12	217031	Tada2a	0.0393905	0.108447	0.767192	0.340587	0
ENSMUST00000018800.8	17896	Myl4	0.269187	0.491371	0.0607262	0.00127623	3
ENSMUST00000018803.11	103711	Pnpo	0.546415	0.238012	0.0855503	0.565982	1
ENSMUST00000018805.14	16834	Cog1	0.155051	0.119856	0.232178	0.387869	0
ENSMUST00000018816.13	56358	Copz2	-0.0449038	0.106125	0.922751	0.827142	0
ENSMUST00000018821.8	68066	Slc25a39	0.125663	-0.269061	0.420934	0.263574	0
ENSMUST00000018841.2	56321	Aatf	0.159516	0.140935	0.187392	0.241433	0
ENSMUST00000018842.13	16869	Lhx1	0.302163	-0.113416	0.300934	0.849905	0
ENSMUST00000018851.13	13424	Dync1h1	0.127538	0.271881	0.486727	0.11145	0
ENSMUST00000018875.12	71770	Ap2b1	0.0725247	0.0381114	0.439575	0.707748	0
ENSMUST00000018877.8	103737	Pex12	0.132379	0.140359	0.598848	0.694082	0
ENSMUST00000018880.13	83431	Ndel1	-0.10821	-0.0641223	0.376831	0.734176	0
ENSMUST00000018905.11	24070	Mpdu1	0.0209406	0.0451165	0.903324	0.774328	0
ENSMUST00000018909.3	23879	Fxr2	0.0621347	-0.105525	0.583489	0.358694	0
ENSMUST00000018914.2	228033	Atp5g3	-0.0323033	0.0307235	0.826665	0.826564	0
ENSMUST00000018918.11	12514	Cd68	-0.932131	-0.378559	0.173494	0.598058	0
ENSMUST00000018965.3	69534	Avpi1	-0.359968	0.10059	0.132013	0.811948	0
ENSMUST00000018966.7	54612	Sfrp5	0.200176	-0.00337211	0.203748	0.987696	0
ENSMUST00000018985.14	19364	Rad51d	-0.0647976	-0.128752	0.781515	0.719157	0
ENSMUST00000018989.13	217012	Unc45b	0.378393	0.495	0.0108443	0.00119075	3
ENSMUST00000018990.7	211347	Pank3	-0.0259092	-0.282262	0.876082	0.242439	0
ENSMUST00000018992.3	104458	Rars	-0.0234141	0.039269	0.854402	0.713319	0
ENSMUST00000018993.6	211652	Wwc1	0.205113	-0.239962	0.0892315	0.312301	1
ENSMUST00000019006.4	69602	Otop3	-0.474022	0.669326	0.639069	0.512882	0
ENSMUST00000019026.9	67036	Mrpl45	-0.00646034	0.166756	0.966903	0.126025	0
ENSMUST00000019044.7	20520	Slc22a5	-0.380383	-0.11417	0.281393	0.862794	0
ENSMUST00000019050.11	18452	P4ha2	-0.143502	0.332716	0.384197	0.0299578	2
ENSMUST00000019063.2	75604	Tm4sf5	-1.35121	-1.89999	0.00970321	0.000362222	3
ENSMUST00000019065.9	75273	Pelp1	0.0170666	-0.0679037	0.909007	0.545515	0
ENSMUST00000019067.7	66172	Med11	-0.0335102	-0.278929	0.875905	0.141605	0
ENSMUST00000019075.3	24083	Natd1	-0.00135408	0.212364	0.994805	0.559441	0
ENSMUST00000019076.9	26397	Map2k3	-0.117938	-0.0563164	0.424146	0.834861	0
ENSMUST00000019101.10	107815	Scml2	-0.0402052	0.289707	0.900793	0.406259	0
ENSMUST00000019109.7	22629	Ywhah	-0.0589645	-0.10234	0.601223	0.337875	0
ENSMUST00000019117.2	15407	Hoxb1	0.00948976	-0.0844864	0.974867	0.763638	0
ENSMUST00000019118.7	53890	Sart3	0.188151	0.106011	0.0855512	0.347412	1
ENSMUST00000019135.13	260302	Gga3	0.124043	0.0892636	0.382645	0.58326	0
ENSMUST00000019143.8	58246	Slc35b4	-0.115781	-0.170833	0.371651	0.40597	0
ENSMUST00000019183.13	67789	Dalrd3	-0.0382921	0.107854	0.861811	0.640146	0
ENSMUST00000019198.6	66437	Fis1	0.0567233	-0.0670257	0.642935	0.647482	0
ENSMUST00000019199.13	18822	Plod1	-0.0276179	0.0280973	0.906222	0.899154	0
ENSMUST00000019220.15	97387	Strn4	0.208981	0.0760836	0.135163	0.71137	0
ENSMUST00000019224.8	69572	Mfsd3	0.0501974	-0.108328	0.899889	0.820728	0
ENSMUST00000019226.13	68267	Slc25a22	-0.329739	-0.253418	0.0230401	0.092866	3
ENSMUST00000019229.14	80509	Med8	-0.00562373	0.069822	0.969914	0.588523	0
ENSMUST00000019231.11	54411	Atp6ap1	-0.069613	0.0638753	0.539892	0.546555	0
ENSMUST00000019268.10	69938	Scrn1	-0.105472	-0.497037	0.75079	0.209405	0
ENSMUST00000019276.11	79555	BC005537	-0.126829	0.0917378	0.276148	0.8565	0
ENSMUST00000019302.9	69094	Tmem160	-0.0968195	-0.32299	0.567465	0.111106	0
ENSMUST00000019323.10	17448	Mdh2	0.0385423	0.0571825	0.731662	0.532062	0
ENSMUST00000019333.9	74315	Rnf145	-0.0189784	-0.211208	0.894398	0.140502	0
ENSMUST00000019354.10	11973	Atp6v1e1	-0.218031	0.0326778	0.0721252	0.824536	1
ENSMUST00000019378.7	217716	Mlh3	-0.0489618	0.203717	0.784796	0.359989	0
ENSMUST00000019382.16	106529	Tecr	-0.0962802	-0.101743	0.428919	0.347613	0
ENSMUST00000019386.9	72388	Ripk4	-0.208089	-0.199549	0.324078	0.435835	0
ENSMUST00000019405.3	270058	Map1s	0.101201	0.139091	0.420096	0.244303	0
ENSMUST00000019422.5	13479	Dpep1	-0.819197	-0.697708	0.104272	0.177678	0
ENSMUST00000019439.8	68366	Tmem129	-0.13089	0.0836805	0.475828	0.827311	0
ENSMUST00000019441.8	67842	Nop9	0.173205	-0.106244	0.0853761	0.317919	1
ENSMUST00000019443.14	268749	Rnf31	-0.0556995	0.023432	0.793365	0.939853	0
ENSMUST00000019447.14	19183	Psmc3ip	-0.0394549	0.167055	0.826879	0.337875	0
ENSMUST00000019456.4	14786	Grb7	-0.194756	-0.231538	0.146838	0.0716038	2
ENSMUST00000019470.13	19192	Psme3	0.0685355	-0.126521	0.523641	0.24846	0
ENSMUST00000019482.7	78266	Zfp687	-0.048495	-0.00248241	0.7583	0.990293	0
ENSMUST00000019503.13	71584	Gdpd2	-0.585732	0.234863	0.246229	0.708626	0
ENSMUST00000019506.8	101966	D8Ertd738e	0.0350719	-0.101069	0.818233	0.455034	0
ENSMUST00000019512.7	103655	Sec14l4	-0.794316	-0.496642	0.133253	0.495622	0
ENSMUST00000019514.9	12315	Calm3	-0.0302977	-0.253574	0.884984	0.160299	0
ENSMUST00000019517.9	26572	Cops3	-0.156016	-0.0154133	0.192434	0.923882	0
ENSMUST00000019572.8	408067	Zfp874b	-0.347756	0.0117584	0.21966	0.988823	0
ENSMUST00000019577.9	67903	Gipc1	-0.0902536	-0.236266	0.507641	0.141154	0
ENSMUST00000019611.14	52666	Arhgef25	-0.187199	0.191147	0.172582	0.345609	0
ENSMUST00000019614.12	67439	Xab2	-0.0400778	0.00859592	0.814873	0.962079	0
ENSMUST00000019615.10	12539	Cdc37	-0.0437681	-0.0446453	0.692451	0.67339	0
ENSMUST00000019638.14	26893	Cops6	0.181528	0.0986876	0.100187	0.334371	0
ENSMUST00000019649.3	22187	Ubb	0.0616815	-0.156205	0.893397	0.652207	0
ENSMUST00000019660.10	74570	Zkscan1	-0.133482	0.0503061	0.236605	0.795465	0
ENSMUST00000019662.10	11781	Ap4m1	-0.134429	0.331561	0.489577	0.1403	0
ENSMUST00000019677.11	17346	Mknk1	0.00116661	0.00080939	0.99581	0.998093	0
ENSMUST00000019679.11	76813	Armc6	0.128252	-0.117196	0.433043	0.513749	0
ENSMUST00000019697.8	71909	Haus5	-0.0448243	0.299788	0.892727	0.419199	0
ENSMUST00000019701.8	75590	Dusp9	-0.153873	-0.155829	0.146463	0.196572	0
ENSMUST00000019708.11	13496	Arid3a	0.101828	0.0836454	0.265745	0.472284	0
ENSMUST00000019722.11	66530	Ubxn6	0.124094	-0.0825217	0.538729	0.811511	0
ENSMUST00000019723.7	28106	Mydgf	-0.0695214	-0.00244071	0.554179	0.987696	0
ENSMUST00000019726.7	66905	Plin3	-0.330987	-0.207146	0.00775346	0.0770829	3
ENSMUST00000019734.10	13056	Cyb561	-0.333179	-0.0567374	0.143044	0.929049	0
ENSMUST00000019791.13	20358	Sema6a	0.205977	-0.128383	0.175411	0.521456	0
ENSMUST00000019803.8	72654	Ccdc12	0.1635	0.0299993	0.264139	0.895864	0
ENSMUST00000019833.4	66117	Fmc1	-0.0693298	-0.180956	0.748498	0.275854	0
ENSMUST00000019854.12	67707	Mrpl24	-0.0924564	0.0859623	0.457071	0.502179	0
ENSMUST00000019859.8	74412	Gle1	0.082815	-0.086153	0.457071	0.537674	0
ENSMUST00000019862.2	67217	L3hypdh	-0.312637	-0.23847	0.397391	0.649227	0
ENSMUST00000019876.11	73316	Calr3	0.285691	0.751329	0.644276	0.175266	0
ENSMUST00000019878.7	69757	Leng1	0.220752	-0.0197563	0.366152	0.958855	0
ENSMUST00000019882.15	69920	Polr2i	0.123232	-0.0318535	0.434755	0.883824	0
ENSMUST00000019907.7	67141	Fbxo5	-0.11205	-0.0908056	0.392884	0.503706	0
ENSMUST00000019908.8	108853	Mtrf1l	0.164624	0.00601811	0.456123	0.984529	0
ENSMUST00000019911.13	15182	Hdac2	0.0400629	-0.191173	0.70977	0.0437333	2
ENSMUST00000019913.14	14302	Frk	-0.197884	-0.158514	0.412645	0.750839	0
ENSMUST00000019917.5	66521	Rwdd1	0.118086	-0.172535	0.29964	0.186642	0
ENSMUST00000019924.8	15214	Hey2	0.246472	-0.102919	0.310619	0.809138	0
ENSMUST00000019927.6	73681	Trmt11	-0.0255355	0.039585	0.905653	0.856392	0
ENSMUST00000019931.11	237253	Lrp11	-0.0771757	-0.0866671	0.734958	0.886283	0
ENSMUST00000019937.4	140740	Sec63	0.0422754	-0.20085	0.776391	0.122722	0
ENSMUST00000019939.11	54198	Snx3	-0.125611	-0.239473	0.516119	0.266262	0
ENSMUST00000019944.8	66757	Adat2	0.165703	0.277329	0.458237	0.179123	0
ENSMUST00000019945.14	56535	Pex3	0.0316453	0.0529734	0.884984	0.833806	0
ENSMUST00000019950.5	353258	Ltv1	0.149783	0.128655	0.187273	0.263438	0
ENSMUST00000019962.14	53599	Cd164	-0.0446324	0.100001	0.663817	0.299801	0
ENSMUST00000019965.12	20598	Smpd2	-0.286649	-0.163806	0.113173	0.363411	0
ENSMUST00000019967.15	171580	Mical1	-0.0679328	0.0581136	0.599377	0.670604	0
ENSMUST00000019974.4	67844	Rab32	-0.0160377	-0.504552	0.970257	0.255502	0
ENSMUST00000019975.13	83767	Wasf1	0.240661	-0.211601	0.21888	0.312987	0
ENSMUST00000019986.12	19714	Rev3l	0.0349292	0.0786925	0.883615	0.784432	0
ENSMUST00000019987.6	103213	Traf3ip2	0.0141339	0.115411	0.962345	0.652225	0
ENSMUST00000019991.7	71924	Tube1	0.0466617	0.156525	0.784701	0.332236	0
ENSMUST00000019992.5	16775	Lama4	0.112029	0.292395	0.589891	0.104153	0
ENSMUST00000019997.10	21929	Tnfaip3	-0.197607	-0.207991	0.456123	0.57644	0
ENSMUST00000019998.8	64058	Perp	0.238011	0.173722	0.230463	0.613655	0
ENSMUST00000020000.6	56016	Hebp2	0.205324	0.0273273	0.382645	0.955841	0
ENSMUST00000020002.8	73112	Abracl	-0.0361896	0.00189416	0.782765	0.989358	0
ENSMUST00000020003.14	75906	Fam184a	0.0789833	-0.0770061	0.845403	0.89851	0
ENSMUST00000020004.7	66403	Asf1a	0.00549622	-0.0237667	0.975839	0.902559	0
ENSMUST00000020008.9	94221	Gopc	0.0886578	0.00235013	0.532195	0.990932	0
ENSMUST00000020012.6	76563	Qrsl1	0.128138	0.220025	0.382645	0.156306	0
ENSMUST00000020017.13	11630	Crybg1	0.433954	0.368133	0.0726351	0.2379	1
ENSMUST00000020022.7	57319	Smpdl3a	-0.17933	-0.124907	0.75923	0.833046	0
ENSMUST00000020023.8	28193	Reep3	0.109646	-0.107913	0.494341	0.717676	0
ENSMUST00000020024.11	12140	Fabp7	-0.459462	-0.456557	0.188058	0.259531	0
ENSMUST00000020027.10	56442	Serinc1	-0.0694086	0.138036	0.565752	0.197662	0
ENSMUST00000020049.8	52713	Ccdc59	-0.120197	0.195714	0.413324	0.177678	0
ENSMUST00000020064.4	77296	Fam162b	0.311761	0.440095	0.629658	0.447106	0
ENSMUST00000020071.3	20464	Sim1	0.126045	-0.13356	0.642206	0.855979	0
ENSMUST00000020077.10	110829	Lims1	0.163909	-0.0742307	0.210099	0.625431	0
ENSMUST00000020081.10	52696	Zwint	0.0425485	0.105806	0.676303	0.222657	0
ENSMUST00000020085.6	216080	Ube2d1	-0.0456537	-0.359516	0.786289	0.0435713	2
ENSMUST00000020099.12	12534	Cdk1	-0.0910635	-0.0383585	0.343354	0.710381	0
ENSMUST00000020107.7	67972	Atp2b1	-0.0847187	-0.161679	0.372721	0.0996307	2
ENSMUST00000020109.4	67019	Actr6	-0.0621957	-0.0765277	0.748033	0.654374	0
ENSMUST00000020112.6	75089	Uhrf1bp1l	0.00882561	-0.128411	0.964874	0.576439	0
ENSMUST00000020113.14	382406	Poc1b	-0.0121381	0.00723287	0.948842	0.975567	0
ENSMUST00000020118.4	67603	Dusp6	-0.170552	-0.149636	0.108955	0.180639	0
ENSMUST00000020123.6	21917	Tmpo	0.10674	-0.0689432	0.254501	0.481211	0
ENSMUST00000020145.11	20393	Sgk1	-0.604578	-0.415787	0.000857267	0.0139873	3
ENSMUST00000020150.9	67454	Ikbip	-0.0631879	-0.0213432	0.790983	0.935494	0
ENSMUST00000020157.12	11783	Apaf1	0.18668	0.138064	0.0644649	0.266086	1
ENSMUST00000020158.8	17863	Myb	-0.305664	-0.751594	0.370557	0.101669	0
ENSMUST00000020159.14	70208	Med23	0.0175096	0.0603034	0.901756	0.593906	0
ENSMUST00000020161.9	11846	Arg1	-0.0696575	0.0645727	0.579616	0.598409	0
ENSMUST00000020163.6	17997	Nedd1	-0.0923521	-0.00912699	0.411141	0.957577	0
ENSMUST00000020169.8	209558	Enpp3	0.121906	0.267094	0.474161	0.0619692	2
ENSMUST00000020171.11	14219	Ctgf	-0.178058	0.0761276	0.366152	0.764658	0
ENSMUST00000020182.15	18634	Pex7	-0.0137876	-0.196056	0.951544	0.382556	0
ENSMUST00000020188.12	15979	Ifngr1	-0.042275	-0.0120423	0.891999	0.971684	0
ENSMUST00000020203.6	69878	Snrpf	-0.0794142	-0.172584	0.613078	0.229377	0
ENSMUST00000020208.4	13998	Fgd6	-0.00658584	-0.16623	0.976313	0.459363	0
ENSMUST00000020209.15	66414	Ndufa12	-0.056735	0.0284591	0.769862	0.888898	0
ENSMUST00000020212.5	77048	Cep83	0.118593	0.136754	0.413399	0.686423	0
ENSMUST00000020215.15	216233	Socs2	0.00870817	0.124691	0.96821	0.787854	0
ENSMUST00000020217.6	71207	Nudt4	0.0791771	0.222969	0.513632	0.288113	0
ENSMUST00000020220.14	77976	Nuak1	0.099657	-0.178873	0.51539	0.426028	0
ENSMUST00000020223.7	216198	Tcp11l2	-0.0664706	0.569623	0.890133	0.0823743	2
ENSMUST00000020227.10	12952	Cry1	0.0770934	-0.490667	0.709323	0.0696498	2
ENSMUST00000020234.13	21859	Timp3	0.0538787	0.434681	0.728173	0.0144104	2
ENSMUST00000020238.13	22027	Hsp90b1	-0.105607	-0.205244	0.220253	0.0151612	2
ENSMUST00000020248.15	67282	Washc3	-0.0567102	-0.0095742	0.755225	0.964806	0
ENSMUST00000020249.1	71712	Dram1	-0.940906	-1.31486	0.00507072	0.00428905	3
ENSMUST00000020251.9	432486	Gnptab	-0.227174	-0.244253	0.196098	0.423743	0
ENSMUST00000020253.14	212862	Chpt1	-0.0629881	-0.459397	0.770341	0.278968	0
ENSMUST00000020258.9	67345	Herc4	-0.16316	-0.188946	0.15551	0.13008	0
ENSMUST00000020263.13	432467	Hnrnph3	0.0779517	-0.0422491	0.669366	0.827851	0
ENSMUST00000020268.6	67500	Ccar1	0.0807046	0.238849	0.405379	0.0162446	2
ENSMUST00000020270.5	94213	Ddx50	-0.0110973	-0.0673171	0.945594	0.664379	0
ENSMUST00000020273.15	338359	Supv3l1	0.0697638	0.153556	0.635845	0.270523	0
ENSMUST00000020277.8	216019	Hkdc1	-0.611391	-0.804054	0.0289827	0.0035276	3
ENSMUST00000020283.4	404634	H2afy2	0.048102	-0.256638	0.673614	0.0463739	2
ENSMUST00000020284.4	71767	Tysnd1	-0.0121606	-0.0793357	0.945594	0.611098	0
ENSMUST00000020285.9	20224	Sar1a	-0.0966231	0.0124783	0.32995	0.934437	0
ENSMUST00000020286.6	67895	Ppa1	0.00147266	-0.147842	0.991734	0.105746	0
ENSMUST00000020288.14	13688	Eif4ebp2	0.181266	-0.879038	0.320987	0.0118702	2
ENSMUST00000020289.9	27355	Pald1	0.0144528	0.0197493	0.927565	0.911424	0
ENSMUST00000020298.7	13180	Pcbd1	-0.558685	-0.331668	0.00267339	0.09185	3
ENSMUST00000020301.13	74048	Vsir	0.229192	0.355728	0.392882	0.37649	0
ENSMUST00000020308.4	74747	Ddit4	0.126537	0.176238	0.455597	0.28492	0
ENSMUST00000020312.12	215999	Mcu	0.132788	-0.162974	0.424279	0.423743	0
ENSMUST00000020315.12	71902	Cand1	0.0100033	-0.101121	0.925847	0.189951	0
ENSMUST00000020316.3	56480	Tbk1	-0.0888892	-0.104807	0.594844	0.557383	0
ENSMUST00000020317.7	66249	Pno1	0.0657856	0.122449	0.585254	0.271927	0
ENSMUST00000020329.12	13649	Egfr	0.206429	0.229794	0.413324	0.389545	0
ENSMUST00000020339.9	66687	Tbc1d15	0.0763742	-0.0306285	0.671619	0.875537	0
ENSMUST00000020341.8	66374	2310011J03Rik	-0.0922922	0.196923	0.621195	0.561137	0
ENSMUST00000020343.8	216344	Rab21	0.0825622	-0.0162759	0.57511	0.958855	0
ENSMUST00000020349.6	23805	Apc2	-0.555857	-0.675418	0.0644649	0.0858301	3
ENSMUST00000020350.14	14160	Lgr5	-0.0133697	0.156736	0.96821	0.520902	0
ENSMUST00000020362.2	16533	Kcnmb1	-0.166672	0.820733	0.740777	0.16167	0
ENSMUST00000020365.14	68114	Mum1	-0.0182907	-0.0517627	0.90391	0.718951	0
ENSMUST00000020372.5	66594	Uqcr11	-0.0378347	0.189246	0.848642	0.243432	0
ENSMUST00000020381.4	327826	Frs2	0.223293	0.292967	0.111716	0.192968	0
ENSMUST00000020382.7	64050	Yeats4	0.0617589	0.0720137	0.608075	0.705378	0
ENSMUST00000020383.5	67331	Atp8b3	0.431139	0.216598	0.513896	0.81302	0
ENSMUST00000020397.10	67332	Snrpd3	-0.069464	0.00889666	0.661367	0.961489	0
ENSMUST00000020399.5	70574	Cpm	0.0171841	0.0654482	0.93003	0.74867	0
ENSMUST00000020403.6	13008	Csrp2	0.11688	0.235452	0.336038	0.0519368	2
ENSMUST00000020408.15	17246	Mdm2	0.218005	0.384017	0.0366301	0.00886554	3
ENSMUST00000020411.13	79196	Osbpl5	0.0798486	0.355982	0.749748	0.29047	0
ENSMUST00000020420.8	11776	Ap3d1	0.0214117	-0.145467	0.864204	0.162578	0
ENSMUST00000020437.12	17245	Mdm1	-0.0946472	-0.0846054	0.572486	0.711017	0
ENSMUST00000020439.10	24117	Wif1	-0.0634036	0.262972	0.942247	0.715183	0
ENSMUST00000020440.6	30055	Timm13	-0.0101576	0.146491	0.949548	0.262998	0
ENSMUST00000020444.15	66225	Llph	-0.0297325	0.0125181	0.842666	0.94624	0
ENSMUST00000020446.10	68212	Tmbim4	0.0368657	-0.0331139	0.864517	0.878641	0
ENSMUST00000020448.10	73914	Irak3	-0.0833618	0.564871	0.901073	0.321937	0
ENSMUST00000020449.11	117599	Helb	-0.0604669	0.0689905	0.730774	0.695043	0
ENSMUST00000020461.14	18029	Nfic	0.0475615	0.763532	0.944047	0.297425	0
ENSMUST00000020463.13	103425	Ncln	0.0225174	-0.0859897	0.85442	0.392263	0
ENSMUST00000020478.13	n/a	Hcfc2	0.0656449	0.154826	0.76551	0.526974	0
ENSMUST00000020484.7	50493	Txnrd1	-0.0132993	-0.0350751	0.903927	0.733056	0
ENSMUST00000020488.8	28109	D10Wsu102e	0.068936	-0.0372489	0.672001	0.893904	0
ENSMUST00000020490.12	77305	Wdr82	0.0276562	-0.0571643	0.828722	0.678175	0
ENSMUST00000020493.8	80294	Pofut2	0.0351311	-0.316742	0.867155	0.191003	0
ENSMUST00000020496.13	110532	Adarb1	0.0411971	-0.221419	0.850714	0.522066	0
ENSMUST00000020497.13	216188	Aldh1l2	0.0331003	0.181045	0.965622	0.780629	0
ENSMUST00000020500.13	216190	Appl2	0.015588	0.0651957	0.940977	0.725836	0
ENSMUST00000020501.14	20610	Sumo3	0.0998975	-0.213533	0.414344	0.275854	0
ENSMUST00000020504.5	15254	Hint1	-0.0330416	-0.0655826	0.799684	0.566491	0
ENSMUST00000020507.7	14172	Fgf18	0.161956	-0.255386	0.669366	0.725113	0
ENSMUST00000020513.9	216578	Papolg	-0.17373	0.0811887	0.195803	0.587604	0
ENSMUST00000020522.8	18641	Pfkl	-0.0257525	-0.108236	0.822356	0.232609	0
ENSMUST00000020523.3	72129	Pex13	-0.0965794	-0.185401	0.384949	0.15434	0
ENSMUST00000020524.14	13650	Rhbdf1	0.0314567	0.168606	0.91213	0.583403	0
ENSMUST00000020528.13	268395	Mpg	-0.00174957	0.0139439	0.994504	0.965155	0
ENSMUST00000020529.12	268390	Ahsa2	-0.202419	-0.163142	0.083485	0.219834	1
ENSMUST00000020530.11	17168	Nprl3	0.217854	-0.142227	0.200982	0.555609	0
ENSMUST00000020531.8	15126	Hba-x	1.48015	1.40451	0.0855512	0.0823417	3
ENSMUST00000020537.8	18197	Nsg2	-0.219337	-0.36739	0.189736	0.119989	0
ENSMUST00000020543.12	67579	Cpeb4	0.0644617	0.0758707	0.827768	0.849957	0
ENSMUST00000020546.2	20856	Stc2	-0.230022	-0.183542	0.320051	0.506814	0
ENSMUST00000020550.12	216150	Cdc34	0.396373	0.143778	0.00988779	0.585136	1
ENSMUST00000020551.12	65257	Asb3	-0.116707	0.0283896	0.461203	0.878949	0
ENSMUST00000020552.6	110012	Tpgs1	0.0527973	0.15397	0.790878	0.343286	0
ENSMUST00000020564.6	216148	Shc2	-0.141708	-0.10284	0.28849	0.649065	0
ENSMUST00000020568.9	216560	Wdpcp	-0.10125	0.013943	0.692456	0.963225	0
ENSMUST00000020575.4	83554	Fstl3	-0.055051	0.588837	0.926807	0.342505	0
ENSMUST00000020576.7	12450	Ccng1	1.82845	1.57519	8.91e-08	1.56e-05	3
ENSMUST00000020578.10	52653	Nudcd2	0.0967966	0.107937	0.329903	0.355672	0
ENSMUST00000020579.8	15366	Hmmr	-0.070128	0.191797	0.512278	0.0585805	2
ENSMUST00000020580.12	216151	Polrmt	0.0314001	0.0518388	0.864873	0.776076	0
ENSMUST00000020608.2	19052	Ppp2ca	0.0392679	-0.18432	0.729971	0.0714151	2
ENSMUST00000020617.2	14257	Flt4	0.261084	0.180818	0.0764391	0.329918	1
ENSMUST00000020624.6	104625	Cnot6	0.276548	-0.145233	0.0166257	0.387398	1
ENSMUST00000020629.4	14584	Gfpt2	-0.0754977	0.030794	0.69284	0.87539	0
ENSMUST00000020630.7	15525	Hspa4	0.00562533	-0.18649	0.960761	0.0234669	2
ENSMUST00000020634.13	26420	Mapk9	-0.0753721	-0.405735	0.575231	0.0587273	2
ENSMUST00000020640.7	14694	Rack1	0.111526	-0.026278	0.315775	0.850345	0
ENSMUST00000020643.3	216724	Rufy1	-0.0925119	0.0363728	0.580415	0.866473	0
ENSMUST00000020647.9	68067	Mrnip	0.00164968	-0.0241706	0.994805	0.933558	0
ENSMUST00000020649.13	19360	Rad50	0.0381084	0.0412057	0.748033	0.717282	0
ENSMUST00000020653.5	66397	Sar1b	-0.212382	0.127748	0.0832787	0.285073	1
ENSMUST00000020655.13	76901	Jade2	-0.155476	-0.291761	0.634327	0.593022	0
ENSMUST00000020657.12	22210	Ube2b	-0.227556	-0.0789228	0.0415621	0.537674	1
ENSMUST00000020662.14	84035	Kremen1	0.0381461	0.00283628	0.809481	0.993637	0
ENSMUST00000020681.9	193116	Slu7	-0.072901	0.030659	0.571908	0.851434	0
ENSMUST00000020683.9	15574	Hus1	0.000930039	0.0742299	0.994805	0.712267	0
ENSMUST00000020687.14	30939	Pttg1	-0.108552	0.0499596	0.625157	0.821152	0
ENSMUST00000020692.6	12227	Btg2	0.404485	0.184923	0.0501773	0.598663	1
ENSMUST00000020695.12	319939	Tns3	0.0730476	0.0323665	0.642077	0.872294	0
ENSMUST00000020699.3	71962	Castor1	0.0379413	0.245347	0.924179	0.436882	0
ENSMUST00000020702.10	16009	Igfbp3	0.095963	0.490957	0.583489	0.0135428	2
ENSMUST00000020704.7	16006	Igfbp1	-0.359489	-1.08468	0.661367	0.173824	0
ENSMUST00000020705.4	64934	Pes1	0.00156224	0.0421717	0.992776	0.733774	0
ENSMUST00000020706.4	432530	Adcy1	0.0475554	-0.243259	0.884474	0.827142	0
ENSMUST00000020712.4	67430	4921536K21Rik	0.316936	0.423004	0.457071	0.374613	0
ENSMUST00000020717.11	11844	Arf5	0.130842	-0.136614	0.357095	0.363095	0
ENSMUST00000020719.6	67862	2310033P09Rik	0.243363	0.365251	0.21767	0.037462	2
ENSMUST00000020741.11	13494	Drg1	0.0383944	-0.00439114	0.744854	0.974365	0
ENSMUST00000020749.12	76784	Mtif2	0.068209	0.249831	0.703351	0.177678	0
ENSMUST00000020754.9	216618	Cfap36	0.108497	0.225281	0.43457	0.180656	0
ENSMUST00000020755.11	104570	Ppp4r3b	0.073431	-0.042406	0.513913	0.802168	0
ENSMUST00000020756.8	71701	Pnpt1	0.0218843	0.0234152	0.894779	0.887976	0
ENSMUST00000020759.11	216616	Efemp1	0.314109	0.476617	0.161101	0.0160194	2
ENSMUST00000020767.3	54125	Polm	0.199787	0.122246	0.517941	0.769735	0
ENSMUST00000020768.3	56012	Pgam2	0.389094	0.567741	0.151901	0.0162446	2
ENSMUST00000020775.8	68097	Dynll2	-0.0371569	-0.226329	0.878521	0.264723	0
ENSMUST00000020776.4	104479	Ccdc117	-0.135271	-0.183268	0.256509	0.262457	0
ENSMUST00000020794.5	66140	Ska2	-0.0248461	0.143789	0.881944	0.36317	0
ENSMUST00000020801.13	74133	Smg8	-0.0482703	0.0599002	0.770852	0.7113	0
ENSMUST00000020804.7	66569	Gdpd1	-0.164606	-0.185204	0.382645	0.428498	0
ENSMUST00000020820.1	216767	Mrpl22	0.0275788	0.0851836	0.87688	0.495447	0
ENSMUST00000020822.11	69125	Cnot8	-0.0924742	-0.139846	0.403939	0.25709	0
ENSMUST00000020826.5	50724	Sap30l	0.0429935	-0.311627	0.851601	0.561584	0
ENSMUST00000020827.6	76892	Rnft1	-0.0902282	-0.197661	0.625086	0.464228	0
ENSMUST00000020831.12	67726	Fam114a2	-0.0766377	0.0811196	0.485654	0.565112	0
ENSMUST00000020835.15	53892	Ppm1d	0.0604499	0.0433292	0.737526	0.840099	0
ENSMUST00000020846.7	20787	Srebf1	-0.0191594	0.0464692	0.924735	0.811511	0
ENSMUST00000020849.8	71943	Tom1l1	-0.1216	0.0177749	0.356532	0.928394	0
ENSMUST00000020851.14	69802	Cox11	-0.252536	-0.257333	0.112555	0.119989	0
ENSMUST00000020856.5	66912	Bzw2	-0.0276144	-0.0201392	0.788522	0.852459	0
ENSMUST00000020864.8	18559	Pctp	-0.150879	-0.124385	0.385506	0.60478	0
ENSMUST00000020877.8	28071	Twistnb	-0.0101244	0.0978729	0.946046	0.474673	0
ENSMUST00000020886.8	59027	Nampt	-0.18169	-0.0772435	0.12355	0.555005	0
ENSMUST00000020896.16	66109	Tspan13	-0.385111	-0.506143	0.0132888	0.0118899	3
ENSMUST00000020899.4	17182	Matn3	-0.290309	0.151656	0.269002	0.63409	0
ENSMUST00000020904.7	19878	Rock2	0.120285	-0.132793	0.301798	0.347613	0
ENSMUST00000020908.8	50496	E2f6	0.0259822	-0.15922	0.83853	0.294418	0
ENSMUST00000020909.3	17775	Laptm4a	-0.133376	0.0126598	0.198573	0.926876	0
ENSMUST00000020911.13	20969	Sdc1	-0.0177826	0.063988	0.899889	0.591985	0
ENSMUST00000020922.7	217410	Trib2	0.00426768	0.0503934	0.986535	0.894873	0
ENSMUST00000020926.7	105005	Fam84a	-0.39028	-0.456101	0.0626382	0.240321	1
ENSMUST00000020927.9	58240	Hs1bp3	-0.0383247	-0.038702	0.81144	0.834753	0
ENSMUST00000020930.13	14674	Gna13	0.0361661	-0.141261	0.808202	0.501173	0
ENSMUST00000020931.5	67241	Smc6	-0.046868	-0.070777	0.74695	0.632869	0
ENSMUST00000020938.7	208659	Fam20a	-0.12969	-0.149162	0.91213	0.894901	0
ENSMUST00000020947.6	105014	Rdh14	0.149125	0.0266686	0.582855	0.953748	0
ENSMUST00000020948.14	27404	Abca8b	-0.108538	0.496961	0.814873	0.197662	0
ENSMUST00000020949.11	26399	Map2k6	-0.0764711	-0.524193	0.630692	0.0070972	2
ENSMUST00000020957.12	104923	Adi1	-0.239212	-0.0859382	0.0741615	0.578682	1
ENSMUST00000020958.8	208439	Klhl29	0.0163089	-0.040461	0.955089	0.949147	0
ENSMUST00000020959.8	19819	Rnaseh1	0.0146671	-0.10678	0.944047	0.635069	0
ENSMUST00000020962.11	217379	Ubxn2a	0.0238106	-0.364883	0.923808	0.28732	0
ENSMUST00000020969.4	22169	Cmpk2	0.380089	0.387728	0.278848	0.453922	0
ENSMUST00000020970.9	58185	Rsad2	0.941026	1.44449	0.0553249	0.0817014	3
ENSMUST00000020971.13	108089	Rnf144a	-0.0653559	-0.325478	0.745491	0.279812	0
ENSMUST00000020977.3	71916	Dus4l	0.233656	0.0581726	0.199919	0.819697	0
ENSMUST00000020980.11	20135	Rrm2	-0.142824	0.0512025	0.149043	0.625065	0
ENSMUST00000020982.6	194655	Klf11	0.0798643	-0.0292723	0.639069	0.92813	0
ENSMUST00000020986.14	217378	Dnajc27	0.0694613	0.0388239	0.734338	0.955399	0
ENSMUST00000020990.6	18976	Pomc	-0.421372	0.0198257	0.453312	0.981779	0
ENSMUST00000020991.14	13435	Dnmt3a	-0.121324	-0.137009	0.375245	0.345439	0
ENSMUST00000020997.14	24057	Sh3yl1	-0.0803213	0.0795908	0.810553	0.897222	0
ENSMUST00000020999.6	16570	Kif3c	0.00687878	0.308429	0.975791	0.303173	0
ENSMUST00000021001.9	19325	Rab10	-0.000519743	-0.279236	0.996373	0.0427109	2
ENSMUST00000021016.9	21410	Hnf1b	-0.401104	-0.478276	0.13461	0.0806636	2
ENSMUST00000021018.10	70439	Taf15	0.143181	-0.021101	0.29964	0.89225	0
ENSMUST00000021028.4	16416	Itgb3	0.196902	0.200583	0.575716	0.676283	0
ENSMUST00000021030.7	52686	Mettl2	0.0477984	0.0634536	0.701811	0.633098	0
ENSMUST00000021039.11	16882	Lig3	0.0611648	-0.0433538	0.573221	0.727544	0
ENSMUST00000021040.9	12467	Cct6b	-0.0604587	0.186516	0.909528	0.642776	0
ENSMUST00000021045.12	11418	Asic2	0.284173	-0.180176	0.58362	0.845767	0
ENSMUST00000021046.5	72047	Ddx42	0.0279028	0.00368128	0.821242	0.976655	0
ENSMUST00000021048.6	56095	Ftsj3	0.190396	0.186224	0.0410736	0.0424167	3
ENSMUST00000021049.8	19184	Psmc5	0.0310997	0.121831	0.780382	0.153414	0
ENSMUST00000021052.15	83796	Smarcd2	0.0352079	-0.0188181	0.802456	0.919569	0
ENSMUST00000021060.5	50776	Polg2	0.122681	-0.142948	0.655253	0.677375	0
ENSMUST00000021062.11	13207	Ddx5	-0.0233372	0.109456	0.814873	0.153105	0
ENSMUST00000021063.12	66997	Psmd12	-0.0329441	0.0530205	0.788033	0.612549	0
ENSMUST00000021066.3	54377	Cacng4	-0.0891934	-0.593595	0.781368	0.410652	0
ENSMUST00000021077.3	26941	Slc9a3r1	-0.219091	-0.436731	0.122328	0.00713567	2
ENSMUST00000021078.2	14149	Fdxr	-0.132743	0.142164	0.461472	0.455596	0
ENSMUST00000021082.6	50773	Nt5c	-0.0811016	-0.0358459	0.659552	0.865794	0
ENSMUST00000021083.6	15374	Jpt1	-0.0541503	-0.0574422	0.565035	0.545659	0
ENSMUST00000021085.10	445007	Nup85	0.00601631	-0.0555423	0.96821	0.639994	0
ENSMUST00000021087.13	69674	Mif4gd	-0.401237	0.0475987	0.0412135	0.899404	1
ENSMUST00000021090.13	14784	Grb2	0.0182325	-0.131331	0.904677	0.300839	0
ENSMUST00000021091.14	18472	Pafah1b1	0.0137731	-0.0954975	0.906737	0.328526	0
ENSMUST00000021097.9	170472	Recql5	-0.0469256	0.171763	0.806028	0.363411	0
ENSMUST00000021107.13	192897	Itgb4	-0.0160973	-0.0208269	0.975098	0.965255	0
ENSMUST00000021114.4	14635	Galk1	-0.200512	-0.210126	0.0415621	0.0336201	3
ENSMUST00000021116.11	217331	Unk	0.0717556	-0.0633676	0.667074	0.781977	0
ENSMUST00000021120.5	217333	Trim47	-0.44695	-0.106455	0.518345	0.911197	0
ENSMUST00000021130.6	69535	Ten1	0.070807	-0.0377237	0.794941	0.911424	0
ENSMUST00000021133.15	217337	Srp68	0.227778	0.126327	0.106179	0.35491	0
ENSMUST00000021134.9	76265	Tsen54	0.120512	0.0266829	0.425229	0.919624	0
ENSMUST00000021135.4	66874	Ncbp3	-0.249391	-0.0137956	0.506699	0.982765	0
ENSMUST00000021147.13	53413	Exoc7	0.130357	0.0734265	0.316987	0.595294	0
ENSMUST00000021148.12	67128	Ube2g1	-0.172179	-0.0865754	0.0937869	0.495447	1
ENSMUST00000021155.3	21689	Tekt1	-0.639938	-0.608933	0.126928	0.134668	0
ENSMUST00000021157.8	67279	Med31	-0.222979	0.0819693	0.191671	0.673406	0
ENSMUST00000021158.3	52700	Txndc17	-0.196097	-0.0478608	0.0997722	0.736944	1
ENSMUST00000021164.3	109212	Pimreg	-0.0256687	0.148484	0.869042	0.219834	0
ENSMUST00000021168.13	216881	Wscd1	-0.267238	-0.893006	0.198656	0.0554855	2
ENSMUST00000021170.8	67622	Mxra7	-0.0427963	0.13445	0.85818	0.698089	0
ENSMUST00000021173.13	69900	Mfsd11	-0.126261	-0.111852	0.473602	0.627031	0
ENSMUST00000021177.14	74136	Sec14l1	0.0229405	-0.0519071	0.871531	0.719248	0
ENSMUST00000021183.3	57837	Eral1	0.00165553	0.052217	0.993941	0.751291	0
ENSMUST00000021187.11	70451	Dhrs13	0.130866	0.0273735	0.505972	0.928286	0
ENSMUST00000021190.8	216961	Coro6	0.187841	0.526408	0.843103	0.385794	0
ENSMUST00000021197.9	104184	Blmh	0.00572061	0.0488384	0.963916	0.593471	0
ENSMUST00000021201.5	12874	Cpd	0.11178	-0.0329096	0.326606	0.836634	0
ENSMUST00000021203.6	56322	Timm22	0.0882529	0.0138066	0.562628	0.956762	0
ENSMUST00000021204.3	18230	Nxn	0.0598973	-0.198002	0.641054	0.156732	0
ENSMUST00000021207.6	76566	Rflnb	-0.0995439	-0.838808	0.583338	0.0605593	2
ENSMUST00000021226.13	67684	Luc7l3	0.000232369	0.0686397	0.998888	0.661448	0
ENSMUST00000021231.7	76408	Abcc3	0.341476	-0.486385	0.550852	0.351648	0
ENSMUST00000021239.6	98238	Lrrc59	0.0209773	-0.144273	0.872515	0.157348	0
ENSMUST00000021243.15	110172	Slc35b1	-0.15147	0.00955926	0.176242	0.951492	0
ENSMUST00000021246.8	74479	Snx11	0.246204	0.506442	0.21767	0.203013	0
ENSMUST00000021249.10	217140	Scrn2	-0.0303636	-4.14e-05	0.893142	0.999855	0
ENSMUST00000021251.6	69297	Lrrc46	-0.819044	-0.145066	0.181727	0.805702	0
ENSMUST00000021271.13	18626	Per1	0.0292127	-0.196951	0.928166	0.412231	0
ENSMUST00000021273.12	22318	Vamp2	-0.097735	-0.206582	0.815478	0.617661	0
ENSMUST00000021282.11	237823	Pfas	0.0636792	0.0497077	0.524456	0.635259	0
ENSMUST00000021285.13	55943	Stx8	-0.0559576	0.103431	0.798448	0.594812	0
ENSMUST00000021287.11	71860	Cfap52	-0.747305	0.276965	0.367629	0.739603	0
ENSMUST00000021288.9	216835	Usp43	0.174922	-0.0640434	0.598737	0.926876	0
ENSMUST00000021296.6	76547	Tmem101	-0.0611361	0.0814091	0.716764	0.64261	0
ENSMUST00000021297.5	268490	Lsm12	0.189268	0.018855	0.195803	0.937054	0
ENSMUST00000021306.13	20624	Eftud2	0.146466	0.112597	0.118423	0.203928	0
ENSMUST00000021311.9	70218	Kif18b	0.116264	0.0998794	0.310525	0.368426	0
ENSMUST00000021313.8	68087	Dcakd	0.0341659	-0.175754	0.766661	0.0616261	2
ENSMUST00000021314.7	18107	Nmt1	0.0145111	-0.00608169	0.920611	0.966222	0
ENSMUST00000021324.2	53859	Map3k14	0.181848	0.131568	0.711887	0.867052	0
ENSMUST00000021329.13	56494	Gosr2	0.0255023	-0.0803923	0.873628	0.689748	0
ENSMUST00000021332.9	30795	Fkbp3	-0.0807058	-0.0457432	0.377385	0.63574	0
ENSMUST00000021335.6	76983	Scfd1	-0.0790947	0.0470882	0.550059	0.72696	0
ENSMUST00000021338.9	11782	Ap4s1	0.0751088	0.0175074	0.732892	0.9684	0
ENSMUST00000021339.7	328092	Dtd2	-0.0918257	0.0661128	0.676986	0.854435	0
ENSMUST00000021345.13	83602	Gtf2a1	0.0985048	-0.0771189	0.39479	0.589098	0
ENSMUST00000021347.11	20338	Sel1l	-0.106357	-0.235985	0.287551	0.0344159	2
ENSMUST00000021356.5	109065	Dnaaf2	-0.0275834	-0.0675885	0.947907	0.943124	0
ENSMUST00000021359.6	18974	Pole2	-0.173094	-0.0702012	0.265745	0.67282	0
ENSMUST00000021362.4	69554	Klhdc2	0.0711921	-0.298641	0.629658	0.0529164	2
ENSMUST00000021368.9	66244	Nemf	-0.0041806	0.0587862	0.976177	0.574491	0
ENSMUST00000021370.9	217666	L2hgdh	0.00670811	-0.106545	0.977384	0.740153	0
ENSMUST00000021375.11	20334	Sec23a	-0.104248	0.101121	0.322487	0.340854	0
ENSMUST00000021377.4	71091	Cdkl1	0.0254801	0.584313	0.956641	0.207979	0
ENSMUST00000021379.7	66603	Gemin2	0.256478	0.101437	0.0957272	0.532062	1
ENSMUST00000021380.9	78232	Trappc6b	-0.0414532	0.0446406	0.84861	0.926698	0
ENSMUST00000021381.5	18949	Pnn	0.156011	0.171523	0.127489	0.091751	2
ENSMUST00000021390.8	14420	Galc	0.00074023	-0.0320955	0.9961	0.87734	0
ENSMUST00000021405.7	245841	Polr2h	-0.0578952	0.0163709	0.612756	0.907244	0
ENSMUST00000021406.5	72658	2700097O09Rik	0.00229198	0.0284582	0.993343	0.897592	0
ENSMUST00000021410.9	59032	Ppp2r3c	-0.0265993	-0.0736329	0.876519	0.644659	0
ENSMUST00000021411.14	66132	1110008L16Rik	0.146273	0.315747	0.347993	0.11145	0
ENSMUST00000021412.8	26443	Psma6	-0.0200392	0.119873	0.876826	0.170864	0
ENSMUST00000021413.8	18035	Nfkbia	0.0823051	-0.0433662	0.649691	0.847885	0
ENSMUST00000021416.8	217588	Mbip	0.106348	-0.0478423	0.518731	0.805825	0
ENSMUST00000021424.4	20773	Sptlc2	-0.162826	-0.16962	0.159648	0.17901	0
ENSMUST00000021425.7	217737	Ahsa1	-0.046439	-0.193566	0.703651	0.0712003	2
ENSMUST00000021428.8	66354	Snw1	0.0835515	0.257353	0.396715	0.0096917	2
ENSMUST00000021438.7	664883	Nova1	0.0395274	-0.115414	0.906537	0.838041	0
ENSMUST00000021443.6	108156	Mthfd1	-0.0292056	-0.11323	0.790852	0.176906	0
ENSMUST00000021447.8	26932	Ppp2r5e	0.0168761	-0.237702	0.924735	0.116414	0
ENSMUST00000021450.5	81535	Sgpp1	-0.0784312	-0.18278	0.637901	0.54104	0
ENSMUST00000021458.12	20741	Sptb	0.980134	0.912606	0.0285146	0.0982247	3
ENSMUST00000021459.13	104886	Rab15	0.123266	0.381083	0.463827	0.464778	0
ENSMUST00000021466.9	73991	Atl1	-0.162555	-0.154495	0.622737	0.731213	0
ENSMUST00000021467.7	64010	Sav1	0.0225569	-0.0543751	0.879958	0.854435	0
ENSMUST00000021471.12	72736	Tmx1	-0.012989	-0.0310399	0.917602	0.81302	0
ENSMUST00000021479.5	56444	Actr10	0.0979205	0.0460934	0.43385	0.73383	0
ENSMUST00000021486.9	30056	Timm9	-0.0615798	0.0192579	0.751661	0.946911	0
ENSMUST00000021497.15	104001	Rtn1	-0.161458	-0.242765	0.600302	0.477821	0
ENSMUST00000021512.10	66375	Dhrs7	0.233178	0.181295	0.473602	0.573256	0
ENSMUST00000021513.5	14836	Gsc	0.169495	-0.0391111	0.852064	0.96937	0
ENSMUST00000021514.9	19042	Ppm1a	0.097637	-0.290115	0.585078	0.309417	0
ENSMUST00000021519.6	20476	Six6	-0.413818	0.0260968	0.38668	0.972682	0
ENSMUST00000021522.4	73046	Glrx5	0.104137	-0.0997029	0.399095	0.473494	0
ENSMUST00000021523.6	17420	Mnat1	0.0984036	0.0825042	0.399095	0.45893	0
ENSMUST00000021527.14	18755	Prkch	0.0881408	0.05267	0.62004	0.89574	0
ENSMUST00000021530.7	15251	Hif1a	0.0913016	0.00262952	0.408863	0.985745	0
ENSMUST00000021532.5	75627	Snapc1	0.00172783	0.0957311	0.993941	0.627031	0
ENSMUST00000021536.8	73834	Atp6v1d	-0.0796837	-0.121925	0.516016	0.307722	0
ENSMUST00000021547.7	211978	Zfyve26	-0.0752986	-0.148525	0.615308	0.41908	0
ENSMUST00000021548.11	77974	Rdh12	-0.598822	-0.0215097	0.355318	0.976616	0
ENSMUST00000021550.6	11847	Arg2	-0.320244	-0.304176	0.63908	0.576545	0
ENSMUST00000021552.2	12192	Zfp36l1	0.0577852	-0.108581	0.680507	0.422874	0
ENSMUST00000021554.15	109711	Actn1	0.0800435	-0.0357229	0.360171	0.703466	0
ENSMUST00000021564.10	64075	Smoc1	-0.00829781	-0.0926329	0.961919	0.495622	0
ENSMUST00000021567.5	54604	Pcnx	0.12193	0.170607	0.409782	0.507048	0
ENSMUST00000021592.15	217946	Cdca7l	0.0694279	-0.126112	0.633129	0.448524	0
ENSMUST00000021595.9	19179	Psmc1	0.0293891	0.00610882	0.811083	0.962561	0
ENSMUST00000021596.8	217827	Nrde2	-0.0145805	0.0346105	0.93985	0.852503	0
ENSMUST00000021603.8	23876	Fbln5	-0.34151	-0.131722	0.644884	0.881077	0
ENSMUST00000021605.13	109181	Trip11	0.0483161	0.103447	0.718393	0.469767	0
ENSMUST00000021606.11	110616	Atxn3	0.0750717	-0.172253	0.610032	0.43835	0
ENSMUST00000021607.8	19141	Lgmn	-0.964757	-0.828453	5.79e-05	8.51e-05	3
ENSMUST00000021610.6	12652	Chga	0.232513	0.462463	0.482662	0.104915	0
ENSMUST00000021617.13	65256	Asb2	0.297211	0.586289	0.177013	0.00512129	2
ENSMUST00000021620.12	68149	Otub2	0.139963	-0.420807	0.484103	0.173004	0
ENSMUST00000021631.11	74521	Ppp4r4	-0.177123	-0.111461	0.515657	0.780205	0
ENSMUST00000021635.8	105349	Akr1c18	-1.80669	-0.298599	0.00238235	0.471906	1
ENSMUST00000021641.7	243931	Tshz3	0.0934876	-0.0872333	0.738899	0.886472	0
ENSMUST00000021645.8	73828	Dcaf4	0.207127	0.0246236	0.173134	0.926698	0
ENSMUST00000021646.5	170721	Papln	-1.42871	-0.0175457	0.187137	0.988389	0
ENSMUST00000021647.13	18222	Numb	-0.1285	-0.139856	0.374762	0.307433	0
ENSMUST00000021649.7	171210	Acot2	0.0595963	0.0372996	0.859995	0.938852	0
ENSMUST00000021666.5	19300	Abcd4	-0.582741	-0.354046	0.00519641	0.121449	1
ENSMUST00000021667.6	74316	Isca2	-0.130403	-0.00264692	0.43385	0.991236	0
ENSMUST00000021668.9	67963	Npc2	-0.263209	-0.096973	0.0130517	0.365849	1
ENSMUST00000021669.14	73736	Fcf1	0.068084	0.218691	0.660777	0.0731068	2
ENSMUST00000021670.14	56531	Ylpm1	0.134344	0.048124	0.460684	0.824814	0
ENSMUST00000021674.6	14281	Fos	0.244263	0.679034	0.583826	0.169885	0
ENSMUST00000021676.11	58520	Erg28	-0.0480228	-0.0887659	0.74434	0.551707	0
ENSMUST00000021681.3	238328	Vash1	-0.00953306	0.0825869	0.969014	0.887971	0
ENSMUST00000021682.8	68737	Angel1	-0.0418006	-0.183757	0.901701	0.603318	0
ENSMUST00000021685.7	214305	Hhipl1	-0.533729	0.128051	0.285411	0.868133	0
ENSMUST00000021689.13	14026	Evl	0.140418	0.0218582	0.315775	0.961324	0
ENSMUST00000021692.8	22632	Yy1	0.0797226	-0.165958	0.489577	0.188991	0
ENSMUST00000021693.3	214663	Slc25a29	-0.304168	0.145126	0.450258	0.834861	0
ENSMUST00000021706.10	22031	Traf3	0.0512056	-0.631611	0.818955	0.316161	0
ENSMUST00000021707.7	93835	Amn	-1.31655	-1.43775	0.000125531	4.29e-05	3
ENSMUST00000021714.8	68520	Zfyve21	-0.250543	-0.196479	0.061898	0.183904	1
ENSMUST00000021715.5	74335	Xrcc3	-0.00804451	-0.104829	0.974655	0.74867	0
ENSMUST00000021719.6	70257	Atp5mpl	-0.0857091	-0.0171688	0.457071	0.907495	0
ENSMUST00000021726.7	11565	Adssl1	0.227805	0.363488	0.546709	0.296215	0
ENSMUST00000021728.11	30954	Siva1	0.066753	0.0872897	0.681058	0.658987	0
ENSMUST00000021750.14	20191	Ryr2	0.369444	0.410087	0.0305192	0.0486623	3
ENSMUST00000021772.3	380836	Mrs2	0.157776	-0.0451235	0.19322	0.89225	0
ENSMUST00000021773.12	14756	Gpld1	-0.163152	0.627581	0.822022	0.413535	0
ENSMUST00000021779.7	19110	Prl4a1	-0.380308	0.620144	0.605383	0.247183	0
ENSMUST00000021785.7	66482	Exoc2	0.00454324	0.0304978	0.979237	0.859759	0
ENSMUST00000021790.6	66154	Tmem14c	0.188597	0.320047	0.313637	0.0833712	2
ENSMUST00000021793.14	54326	Elovl2	-0.00976216	-0.042633	0.95045	0.822861	0
ENSMUST00000021796.8	13614	Edn1	-0.239852	-0.0788307	0.469478	0.87539	0
ENSMUST00000021797.8	67046	Tbc1d7	-0.178755	-0.0583418	0.359471	0.845767	0
ENSMUST00000021800.5	76137	Mcur1	0.163388	0.0215875	0.387638	0.962102	0
ENSMUST00000021802.15	67252	Cap2	0.383052	0.41475	0.0118158	0.0102305	3
ENSMUST00000021803.9	218210	Nup153	0.0857658	-0.251632	0.456055	0.0411133	2
ENSMUST00000021806.10	22017	Tpmt	-0.126106	0.471937	0.680721	0.129621	0
ENSMUST00000021807.12	110052	Dek	0.00804243	-0.0851059	0.959118	0.503538	0
ENSMUST00000021810.2	15904	Id4	-0.0641462	0.25669	0.807096	0.475755	0
ENSMUST00000021818.8	66336	Cenpp	-0.0148333	0.0076056	0.938168	0.965155	0
ENSMUST00000021824.7	70930	Nol8	0.122375	0.372154	0.297168	0.00484859	2
ENSMUST00000021832.6	78903	Wrnip1	0.017426	0.107422	0.923808	0.557041	0
ENSMUST00000021854.13	23986	Eci2	-0.0621581	0.0114014	0.766493	0.966222	0
ENSMUST00000021857.12	69955	Fars2	0.0659468	-0.183509	0.763375	0.395574	0
ENSMUST00000021864.7	107513	Ssr1	-0.065199	0.00545667	0.544525	0.968555	0
ENSMUST00000021866.9	71340	Riok1	0.00550608	0.18411	0.97408	0.131234	0
ENSMUST00000021880.9	13024	Ctla2a	-0.101759	0.60839	0.764866	0.127964	0
ENSMUST00000021900.13	20354	Sema4d	0.0973284	-0.211489	0.657808	0.446984	0
ENSMUST00000021903.2	23882	Gadd45g	0.155431	0.594818	0.52743	0.0348547	2
ENSMUST00000021907.8	14120	Fbp2	-1.4392	-1.79444	0.0531629	0.0123638	3
ENSMUST00000021913.15	11992	Auh	-0.0371287	0.0140231	0.877858	0.963225	0
ENSMUST00000021918.8	26564	Ror2	0.197515	-0.0595956	0.101214	0.681995	0
ENSMUST00000021920.7	268656	Sptlc1	0.0244617	0.0572156	0.867155	0.659222	0
ENSMUST00000021921.10	19206	Ptch1	0.0381606	-0.115676	0.800789	0.454338	0
ENSMUST00000021922.9	17702	Msx2	0.353136	0.247917	0.122367	0.297098	0
ENSMUST00000021929.9	56541	Habp4	0.0746513	0.518548	0.778657	0.288709	0
ENSMUST00000021930.9	14057	Sfxn1	-0.0136877	-0.178268	0.94858	0.328952	0
ENSMUST00000021937.11	26919	Zfp346	0.0671449	0.204635	0.703236	0.358337	0
ENSMUST00000021939.7	105278	Cdk20	-0.195653	0.318807	0.596134	0.549498	0
ENSMUST00000021940.7	66890	Lman2	-0.09769	-0.0950958	0.285032	0.315691	0
ENSMUST00000021941.7	17121	Mxd3	-0.723327	0.159183	0.0474441	0.772708	1
ENSMUST00000021942.7	66494	Prelid1	0.0316466	-0.18996	0.800789	0.170173	0
ENSMUST00000021956.8	72935	Ddx41	0.15334	0.339127	0.135163	0.00563134	2
ENSMUST00000021957.7	212483	Fam193b	-0.106625	-0.223171	0.528185	0.269819	0
ENSMUST00000021959.10	69672	Txndc15	-0.0541701	-0.0533407	0.725865	0.762324	0
ENSMUST00000021963.4	12328	Caml	-0.232641	0.014083	0.110274	0.950224	0
ENSMUST00000021968.6	18740	Pitx1	0.78022	0.740098	0.00514071	0.155464	1
ENSMUST00000021970.10	57266	Cxcl14	0.11386	0.643772	0.870182	0.375587	0
ENSMUST00000021990.3	19210	Ptdss1	0.00186045	-0.270169	0.993343	0.196326	0
ENSMUST00000021991.10	66410	Mterf3	-0.00277399	0.147292	0.990615	0.344426	0
ENSMUST00000021993.4	67530	Uqcrb	-0.0917596	0.0331019	0.375619	0.771756	0
ENSMUST00000021997.7	380855	Rsl1	0.292554	-0.0534029	0.635418	0.949773	0
ENSMUST00000022009.9	12626	Cetn3	-0.0136778	0.0519905	0.932809	0.691464	0
ENSMUST00000022013.7	210044	Adcy2	0.546199	0.253184	0.314827	0.83633	0
ENSMUST00000022030.10	66671	Ccnh	0.0132848	-0.0992782	0.945329	0.490751	0
ENSMUST00000022032.6	70153	2210016F16Rik	0.0505788	0.161546	0.817502	0.44908	0
ENSMUST00000022038.14	78689	Naa35	0.115821	-0.029362	0.262198	0.807793	0
ENSMUST00000022039.6	105348	Golm1	-0.0678643	-0.07778	0.499475	0.475485	0
ENSMUST00000022040.13	67269	Agtpbp1	0.229666	0.0698879	0.123027	0.821025	0
ENSMUST00000022051.13	72293	Nkd2	-0.117834	-0.369845	0.624845	0.316124	0
ENSMUST00000022053.10	69716	Trip13	0.0300647	-0.0877512	0.831056	0.480406	0
ENSMUST00000022060.6	18570	Pdcd6	-0.152624	-0.0497143	0.228861	0.76505	0
ENSMUST00000022062.7	66945	Sdha	0.00869468	0.0422756	0.944047	0.661627	0
ENSMUST00000022063.13	67433	Ccdc127	-0.0107572	-0.0858936	0.948801	0.641959	0
ENSMUST00000022075.5	18548	Pcsk1	-0.301045	-0.0116344	0.205826	0.970068	0
ENSMUST00000022078.11	73296	Rhobtb3	0.019716	-0.339846	0.915808	0.0703082	2
ENSMUST00000022082.7	93692	Glrx	-0.660559	-0.696057	0.000766886	0.00265549	3
ENSMUST00000022089.9	28077	Med10	-0.0999958	-0.106231	0.391792	0.389668	0
ENSMUST00000022097.5	407785	Ndufs6	-0.0489741	0.0709307	0.772912	0.65957	0
ENSMUST00000022099.14	210992	Lpcat1	-0.00293369	0.00165711	0.980899	0.989506	0
ENSMUST00000022102.8	218335	Clptm1l	0.0238688	-0.16721	0.853112	0.206938	0
ENSMUST00000022104.8	21752	Tert	-0.204521	-0.0702095	0.494203	0.863631	0
ENSMUST00000022108.8	12950	Hapln1	0.215065	0.40277	0.0429171	0.0013292	3
ENSMUST00000022115.13	108138	Xrcc4	0.155245	0.300472	0.472002	0.113011	0
ENSMUST00000022119.5	66795	Atg10	-0.378837	0.00951673	0.264139	0.985745	0
ENSMUST00000022121.12	69085	Zcchc9	-0.130923	-0.00263432	0.43636	0.991236	0
ENSMUST00000022135.14	102216272	Ak6	0.0188029	0.0976824	0.919693	0.556742	0
ENSMUST00000022136.13	19356	Rad17	-0.0483444	0.347086	0.74695	0.0466623	2
ENSMUST00000022137.13	218518	Marveld2	-0.096413	0.134723	0.741126	0.704432	0
ENSMUST00000022147.14	20595	Smn1	0.000198157	0.0758484	0.999084	0.68671	0
ENSMUST00000022148.6	78038	Mccc2	-0.145846	-0.158717	0.200843	0.155374	0
ENSMUST00000022153.7	68927	Ptcd2	0.0808839	-0.00218916	0.575231	0.989896	0
ENSMUST00000022163.14	218490	Btf3	0.0199277	0.0863128	0.881409	0.36815	0
ENSMUST00000022164.15	68558	Ankra2	-0.216211	0.124623	0.297739	0.784793	0
ENSMUST00000022169.9	15212	Hexb	-0.383936	-0.686997	0.0496982	0.00133529	3
ENSMUST00000022172.11	27015	Polk	0.208559	0.551989	0.307513	0.03497	2
ENSMUST00000022176.14	15357	Hmgcr	-0.191976	-0.225297	0.0849184	0.0439032	3
ENSMUST00000022185.9	14063	F2rl1	-0.090922	-0.0606525	0.753866	0.875176	0
ENSMUST00000022189.8	66549	Aggf1	0.0231329	0.255462	0.879223	0.192723	0
ENSMUST00000022196.4	11774	Ap3b1	-0.0574344	-0.100967	0.58611	0.290119	0
ENSMUST00000022197.14	107767	Scamp1	0.00512687	-0.146535	0.976723	0.401248	0
ENSMUST00000022203.9	66254	Dimt1	-0.107373	0.0578289	0.445365	0.700089	0
ENSMUST00000022204.15	16563	Kif2a	0.145871	-0.0321663	0.286099	0.863088	0
ENSMUST00000022207.9	74559	Elovl7	-0.301005	-0.283135	0.227429	0.322751	0
ENSMUST00000022212.8	20620	Plk2	0.368098	0.430271	0.00447104	0.00174163	3
ENSMUST00000022213.7	21828	Thbs4	0.249306	0.368063	0.114842	0.0124271	2
ENSMUST00000022217.8	218441	Zfyve16	-0.0768032	0.0957471	0.608619	0.53866	0
ENSMUST00000022218.5	13361	Dhfr	-0.1389	-0.115981	0.170934	0.262882	0
ENSMUST00000022224.15	66975	Trappc13	-0.170581	0.065031	0.0791298	0.549506	1
ENSMUST00000022225.11	81003	Trim23	-0.0400015	-0.0823706	0.827768	0.67282	0
ENSMUST00000022226.5	238831	Ppwd1	-0.141244	-0.0110663	0.238407	0.944355	0
ENSMUST00000022227.7	60411	Cenpk	-0.0934305	-0.0211613	0.487045	0.878044	0
ENSMUST00000022228.12	67285	Cwc27	0.186968	0.109339	0.287131	0.542714	0
ENSMUST00000022230.14	67288	Srek1ip1	-0.120534	0.318961	0.467164	0.15155	0
ENSMUST00000022242.8	13723	Emb	-0.440461	-0.586993	0.00267339	0.00035847	3
ENSMUST00000022245.9	59054	Mrps30	0.0772158	0.100444	0.481776	0.356343	0
ENSMUST00000022246.8	14165	Fgf10	0.246595	0.146465	0.312623	0.867052	0
ENSMUST00000022256.4	66413	Psmd6	-0.0148521	0.0249924	0.913811	0.841132	0
ENSMUST00000022262.5	54713	Fezf2	0.336086	-0.412111	0.444478	0.550207	0
ENSMUST00000022264.12	19270	Ptprg	0.0553421	-0.0380234	0.679333	0.840945	0
ENSMUST00000022268.9	68263	Pdhb	0.0280241	0.107624	0.841687	0.313626	0
ENSMUST00000022272.13	71393	Kctd6	-0.291804	0.0798875	0.802456	0.97685	0
ENSMUST00000022281.4	72198	Mtrex	0.0533514	0.0703138	0.554844	0.381223	0
ENSMUST00000022282.5	69590	Gpx8	-0.0321252	0.139199	0.883742	0.385405	0
ENSMUST00000022286.7	17993	Ndufs4	-0.0234396	0.166211	0.894906	0.190908	0
ENSMUST00000022293.13	22334	Vdac2	-0.0679096	-0.0350425	0.49438	0.747561	0
ENSMUST00000022296.6	22194	Ube2e1	-0.0705291	-0.132625	0.563101	0.267785	0
ENSMUST00000022310.6	59007	Ngly1	-0.0179229	-0.180699	0.944407	0.499298	0
ENSMUST00000022311.11	71147	Oxsm	-0.0932981	0.0796693	0.67465	0.781849	0
ENSMUST00000022322.16	14661	Glud1	-0.0653914	-0.144487	0.484942	0.111948	0
ENSMUST00000022327.12	24131	Ldb3	0.38685	0.282455	0.0238713	0.103733	1
ENSMUST00000022337.10	170677	Cdhr1	-0.201635	-0.330458	0.613583	0.570914	0
ENSMUST00000022340.4	18074	Nid2	0.0103932	0.0384988	0.934915	0.707741	0
ENSMUST00000022341.6	68045	Rtraf	-0.00169671	-0.289156	0.99389	0.0411133	2
ENSMUST00000022343.5	67725	Nudt13	-0.714035	0.708437	0.174404	0.252879	0
ENSMUST00000022344.3	70601	Ecd	0.110966	0.0170126	0.375619	0.9199	0
ENSMUST00000022345.6	108671	Dnajc9	0.0987347	-0.0692623	0.342179	0.555593	0
ENSMUST00000022356.11	78787	Usp54	0.0221115	0.0189403	0.92456	0.949147	0
ENSMUST00000022358.8	268721	Zswim8	0.0360407	0.0376839	0.785902	0.791358	0
ENSMUST00000022368.3	18792	Plau	0.0865834	0.154375	0.819058	0.628709	0
ENSMUST00000022369.8	22330	Vcl	0.11858	-0.0159415	0.185704	0.891248	0
ENSMUST00000022377.10	70561	Txndc16	-0.249663	-0.456652	0.264096	0.113447	0
ENSMUST00000022378.8	50527	Ero1l	-0.199732	-0.245697	0.0799371	0.07681	3
ENSMUST00000022380.8	67089	Psmc6	-0.0623122	0.0649361	0.537138	0.48542	0
ENSMUST00000022386.14	74480	Samd4	0.104134	0.520131	0.54346	0.0411133	2
ENSMUST00000022416.14	11744	Anxa11	-0.243531	0.198066	0.160177	0.198354	0
ENSMUST00000022419.6	105675	Ppif	0.029343	-0.0238524	0.891999	0.919212	0
ENSMUST00000022428.12	58809	Rnase4	-1.0336	-0.517669	0.000494785	0.0811452	3
ENSMUST00000022429.8	11843	Arf4	-0.189617	-0.177346	0.0449367	0.0637135	3
ENSMUST00000022446.6	74427	Eaf1	0.0507851	-0.204023	0.685226	0.218903	0
ENSMUST00000022450.5	218850	Fam208a	-0.122833	-0.243413	0.418209	0.177308	0
ENSMUST00000022451.13	12339	Capn7	0.0693056	-0.0515995	0.634462	0.787644	0
ENSMUST00000022458.10	104416	Bap1	0.0627234	-0.0285232	0.589002	0.886472	0
ENSMUST00000022459.4	71838	Phf7	-0.0465629	-0.176638	0.876429	0.804499	0
ENSMUST00000022461.10	105638	Dph3	0.0481811	0.0979084	0.828673	0.786564	0
ENSMUST00000022462.13	218885	Oxnad1	-0.0190988	0.221323	0.933561	0.380255	0
ENSMUST00000022470.14	26430	Parg	0.0701033	0.0303589	0.677632	0.905572	0
ENSMUST00000022480.7	239017	Ogdhl	-0.168409	-0.0608184	0.366412	0.773613	0
ENSMUST00000022494.9	68177	Ebpl	-0.209269	-0.0473135	0.227429	0.864345	0
ENSMUST00000022496.8	16648	Kpna3	-0.0183056	-0.0770052	0.88001	0.433332	0
ENSMUST00000022497.14	66674	Spryd7	0.129277	0.123923	0.500491	0.705927	0
ENSMUST00000022499.12	67153	Rnaseh2b	0.0604458	-0.0768696	0.642077	0.55969	0
ENSMUST00000022504.11	26419	Mapk8	-0.114378	-0.190091	0.380692	0.222657	0
ENSMUST00000022507.12	66645	Pspc1	-0.0150789	0.0561906	0.932144	0.707412	0
ENSMUST00000022511.9	76007	Zmym2	-0.107875	0.0395786	0.323456	0.763638	0
ENSMUST00000022517.8	68631	Cryl1	-0.171534	-0.266955	0.648735	0.50948	0
ENSMUST00000022518.6	68043	Eef1akmt1	-0.0470132	0.146417	0.783024	0.296343	0
ENSMUST00000022519.14	11752	Anxa8	0.341939	0.948998	0.570855	0.0674238	2
ENSMUST00000022522.14	58865	Tdh	-1.11044	-1.36305	0.000263702	4.24e-05	3
ENSMUST00000022528.5	72400	Pinx1	-0.142524	0.0834966	0.423369	0.607102	0
ENSMUST00000022529.7	21881	Tkt	-0.131599	-0.003719	0.134958	0.974192	0
ENSMUST00000022531.13	50523	Lats2	-0.0145412	-0.232746	0.960313	0.733943	0
ENSMUST00000022535.8	75901	Dcp1a	0.0717933	0.00474197	0.546166	0.976976	0
ENSMUST00000022536.2	219114	Ska3	-0.0492347	0.0211491	0.749933	0.903092	0
ENSMUST00000022538.4	67840	Mrpl57	0.0821768	-0.195201	0.625157	0.365297	0
ENSMUST00000022543.9	68514	Micu2	0.113919	0.013868	0.282289	0.930214	0
ENSMUST00000022544.13	219150	Hmbox1	0.143319	-0.0822486	0.323847	0.733656	0
ENSMUST00000022550.7	54616	Extl3	0.102786	0.142007	0.276701	0.348163	0
ENSMUST00000022553.5	69008	Cab39l	-0.048573	0.395276	0.767851	0.0504395	2
ENSMUST00000022561.7	72125	Amer2	-0.0591475	0.151484	0.866395	0.752495	0
ENSMUST00000022563.8	219135	Mtmr6	0.0620258	-0.207752	0.641711	0.255506	0
ENSMUST00000022567.8	12294	Cacna2d3	0.173218	0.317109	0.835649	0.695463	0
ENSMUST00000022573.16	13885	Esd	-0.0886141	0.0356654	0.392053	0.751478	0
ENSMUST00000022577.5	67302	Zc3h13	0.0445679	0.0799805	0.820598	0.649227	0
ENSMUST00000022580.7	67554	Slc25a30	-0.0530674	-0.0761348	0.723101	0.768409	0
ENSMUST00000022585.4	67467	Gpalpp1	-0.0867492	0.0443824	0.526063	0.828519	0
ENSMUST00000022586.1	27275	Nufip1	0.142188	0.120741	0.238407	0.343415	0
ENSMUST00000022587.9	21807	Tsc22d1	-0.046908	0.0230092	0.645303	0.870988	0
ENSMUST00000022589.8	239188	Enox1	-0.137998	0.471073	0.769276	0.514105	0
ENSMUST00000022595.7	66214	Rgcc	0.00817627	-0.6505	0.993389	0.369801	0
ENSMUST00000022597.14	66897	Naa16	0.0769413	0.0721152	0.511962	0.579649	0
ENSMUST00000022600.3	211253	Mtrf1	0.0453329	0.555506	0.894398	0.124982	0
ENSMUST00000022601.6	22380	Wbp4	0.021013	0.168625	0.899493	0.213521	0
ENSMUST00000022603.7	16840	Cnmd	-0.0401475	-0.149566	0.960763	0.814258	0
ENSMUST00000022612.9	52033	Pbk	-0.102225	0.130742	0.404089	0.294418	0
ENSMUST00000022613.9	71988	Esco2	-0.293943	-0.129986	0.0151172	0.26407	1
ENSMUST00000022614.6	67179	Ccdc25	0.0409519	0.0321546	0.743171	0.823294	0
ENSMUST00000022616.13	12759	Clu	0.0871013	0.0803806	0.666262	0.641029	0
ENSMUST00000022623.12	66854	Trim35	-0.0540606	0.000911825	0.577795	0.993637	0
ENSMUST00000022629.8	12934	Dpysl2	-0.130061	-0.138832	0.316987	0.256509	0
ENSMUST00000022634.8	12177	Bnip3l	-0.0653554	-0.00496864	0.484198	0.97011	0
ENSMUST00000022639.7	18039	Nefl	-0.105959	-0.256592	0.557986	0.247889	0
ENSMUST00000022646.8	18095	Nkx3-1	-0.186138	-0.326624	0.400966	0.372636	0
ENSMUST00000022650.8	52023	Pibf1	-0.00227377	0.0606343	0.991109	0.700802	0
ENSMUST00000022656.7	77744	Bora	-0.0702703	0.0396311	0.699683	0.864761	0
ENSMUST00000022660.13	94352	Loxl2	0.0160464	-0.111957	0.901189	0.263679	0
ENSMUST00000022663.6	21933	Tnfrsf10b	0.761208	1.02258	0.00126295	0.000238616	3
ENSMUST00000022665.3	246710	Rhobtb2	-0.069747	-0.0380419	0.678882	0.919569	0
ENSMUST00000022680.8	57784	Bin3	0.0631546	0.0374875	0.751446	0.87082	0
ENSMUST00000022681.10	213019	Pdlim2	0.00615109	-0.0203445	0.991109	0.9691	0
ENSMUST00000022682.5	20410	Sorbs3	0.0973838	0.264168	0.649214	0.204672	0
ENSMUST00000022690.9	239170	Fam160b2	0.00104645	-0.141656	0.995616	0.507943	0
ENSMUST00000022693.8	12153	Bmp1	0.151222	0.222878	0.286951	0.134125	0
ENSMUST00000022696.7	65246	Xpo7	0.0791761	-0.0488934	0.43385	0.681401	0
ENSMUST00000022697.6	14171	Fgf17	-0.0777767	0.0279771	0.716667	0.935714	0
ENSMUST00000022699.9	14586	Gfra2	0.0787576	0.0702187	0.748033	0.807145	0
ENSMUST00000022701.6	19645	Rb1	0.0824892	-0.0888316	0.678615	0.779346	0
ENSMUST00000022704.8	16432	Itm2b	-0.147431	-0.0700309	0.300976	0.645028	0
ENSMUST00000022705.6	67381	Med4	-0.016731	-0.150449	0.913765	0.199641	0
ENSMUST00000022709.5	24064	Spry2	-0.154517	-0.350058	0.388661	0.278968	0
ENSMUST00000022716.3	72486	Rnf219	-0.206007	-0.208747	0.0659413	0.0655636	3
ENSMUST00000022718.10	13618	Ednrb	0.0977153	0.322159	0.657808	0.139399	0
ENSMUST00000022720.14	50789	Fbxl3	-0.0322715	0.152757	0.881199	0.599057	0
ENSMUST00000022721.7	211286	Cln5	-0.0422674	-0.247366	0.810614	0.257152	0
ENSMUST00000022727.9	76355	Tgds	0.0791917	-0.155391	0.59427	0.400005	0
ENSMUST00000022728.3	58245	Gpr180	0.0239287	-0.211938	0.905416	0.387869	0
ENSMUST00000022734.8	100037258	Dnajc3	-0.327882	-0.435494	0.000986712	0.000339978	3
ENSMUST00000022746.12	18414	Osmr	-0.0278256	0.20364	0.974867	0.805702	0
ENSMUST00000022757.4	14943	Gzmf	-1.87711	-0.281607	0.0357493	0.636293	1
ENSMUST00000022765.13	76338	Rab2b	-0.113709	0.183718	0.649811	0.561584	0
ENSMUST00000022766.7	268741	Tox4	-0.00599091	0.186403	0.969031	0.113363	0
ENSMUST00000022767.15	56335	Mettl3	-0.020611	-0.0458881	0.895956	0.734698	0
ENSMUST00000022781.7	13135	Dad1	0.0567787	0.144203	0.748033	0.298672	0
ENSMUST00000022782.9	65107	Lrp10	-0.0635179	-0.0573886	0.650987	0.773923	0
ENSMUST00000022784.8	219072	Haus4	0.118228	-0.0782444	0.400671	0.687097	0
ENSMUST00000022786.5	74359	4931414P19Rik	-0.0408996	0.205274	0.879597	0.482838	0
ENSMUST00000022787.7	50934	Slc7a8	-1.01667	-1.50232	0.000435378	4.29e-05	3
ENSMUST00000022791.8	106052	Fbxo4	-0.0208467	0.0236434	0.961528	0.966222	0
ENSMUST00000022793.14	56215	Acin1	0.0765096	0.10239	0.554844	0.394701	0
ENSMUST00000022803.5	19173	Psmb5	-0.0574722	-0.026541	0.627825	0.834861	0
ENSMUST00000022808.13	54196	Pabpn1	0.218319	-0.0548119	0.192434	0.800107	0
ENSMUST00000022813.7	13644	Efs	-0.0532136	-0.0403074	0.734244	0.889985	0
ENSMUST00000022815.9	68966	Ngdn	0.118931	0.371232	0.397391	0.00921366	2
ENSMUST00000022816.14	20024	Sub1	0.0108671	0.0191192	0.932144	0.874654	0
ENSMUST00000022821.7	28200	Dhrs4	0.118847	0.0637639	0.425312	0.688256	0
ENSMUST00000022826.6	68680	Fitm1	0.502308	0.145458	0.415444	0.873225	0
ENSMUST00000022828.8	85308	Emc9	0.155329	0.465343	0.843508	0.494671	0
ENSMUST00000022830.13	56532	Ripk3	-0.193987	0.27004	0.300976	0.079609	2
ENSMUST00000022831.4	219094	Khnyn	-0.126579	-0.0764301	0.338254	0.670904	0
ENSMUST00000022842.15	12465	Cct5	-0.0348129	0.0594931	0.704564	0.4495	0
ENSMUST00000022849.6	110960	Tars	-0.0714456	0.143112	0.483151	0.118517	0
ENSMUST00000022855.11	67832	Brix1	0.0376011	0.0848707	0.755225	0.377698	0
ENSMUST00000022856.14	19355	Rad1	0.0365687	-0.0222743	0.818596	0.911424	0
ENSMUST00000022865.16	67154	Mtdh	0.0140979	-0.221773	0.942296	0.181371	0
ENSMUST00000022867.4	114128	Laptm4b	-0.133479	-0.0741521	0.186153	0.463066	0
ENSMUST00000022871.6	15529	Sdc2	0.032466	0.248575	0.875307	0.149335	0
ENSMUST00000022875.6	11732	Ank	-0.102355	0.0326584	0.573212	0.946911	0
ENSMUST00000022890.9	30945	Rnf19a	0.102521	0.318625	0.428633	0.104653	0
ENSMUST00000022894.13	22631	Ywhaz	0.0113095	-0.0879341	0.915808	0.257152	0
ENSMUST00000022895.14	252973	Grhl2	0.273261	0.252793	0.0965885	0.216491	1
ENSMUST00000022901.15	382985	Rrm2b	-0.0132439	-0.216452	0.961739	0.511807	0
ENSMUST00000022904.7	66335	Atp6v1c1	-0.163758	-0.221417	0.247165	0.125518	0
ENSMUST00000022908.9	69906	Slc25a32	-0.0198353	0.0778095	0.931902	0.824841	0
ENSMUST00000022909.9	223499	Dcaf13	-0.0302978	-0.00910906	0.810884	0.945277	0
ENSMUST00000022916.12	239393	Lrp12	0.108013	-0.120433	0.444401	0.542436	0
ENSMUST00000022921.6	11600	Angpt1	0.0671729	0.047469	0.748033	0.875954	0
ENSMUST00000022925.9	68135	Eif3h	-0.00623888	-0.00867954	0.965004	0.949147	0
ENSMUST00000022927.10	19357	Rad21	0.0753313	-0.0522455	0.458925	0.636896	0
ENSMUST00000022945.8	20419	Shcbp1	-0.0816081	0.0598824	0.452467	0.568986	0
ENSMUST00000022946.5	15473	Rida	-0.191151	-0.0791605	0.174754	0.618547	0
ENSMUST00000022947.6	17181	Matn2	0.0784071	-0.0273824	0.751734	0.937054	0
ENSMUST00000022954.6	13992	Khdrbs3	0.118554	-0.150185	0.358163	0.418086	0
ENSMUST00000022960.3	16341	Eif3e	-0.0421863	-0.00708484	0.691785	0.954841	0
ENSMUST00000022962.7	66736	Emc2	-0.100403	0.0800312	0.395313	0.473494	0
ENSMUST00000022976.5	223593	Washc5	-0.0667097	-0.145811	0.596172	0.286963	0
ENSMUST00000022977.13	20775	Sqle	-0.117863	-0.195025	0.328673	0.134263	0
ENSMUST00000022980.4	66218	Ndufb9	0.0211515	0.0316098	0.897586	0.860829	0
ENSMUST00000022986.7	67731	Fbxo32	0.0229164	0.141632	0.923163	0.56621	0
ENSMUST00000022992.12	210544	Tbc1d31	-0.111915	0.0513301	0.488124	0.774712	0
ENSMUST00000022993.6	67819	Derl1	-0.105738	-0.107743	0.368201	0.407835	0
ENSMUST00000022998.13	105837	Mtbp	-0.0072565	0.177678	0.969707	0.197373	0
ENSMUST00000023007.6	11514	Adcy8	0.298843	-0.292192	0.33571	0.594323	0
ENSMUST00000023019.11	72026	Trmu	-0.0702244	0.170412	0.787084	0.471906	0
ENSMUST00000023029.14	214669	L3mbtl2	0.0193565	0.102448	0.89509	0.440907	0
ENSMUST00000023036.6	56438	Rbx1	-0.0594458	0.0429962	0.629658	0.746826	0
ENSMUST00000023040.8	20524	Slc25a17	-0.104984	0.125091	0.33246	0.224695	0
ENSMUST00000023043.9	11564	Adsl	0.019042	0.125113	0.892997	0.216858	0
ENSMUST00000023048.11	239555	Mief1	0.0811015	0.410863	0.488985	0.0686099	2
ENSMUST00000023050.8	66513	Tab1	0.037506	-0.0107506	0.876082	0.972203	0
ENSMUST00000023059.12	72107	Dscc1	0.0317175	0.0724134	0.886607	0.676295	0
ENSMUST00000023061.6	74158	Josd1	-0.0242078	-0.012521	0.880881	0.979792	0
ENSMUST00000023062.4	223696	Tomm22	0.0063175	0.0690855	0.969707	0.647001	0
ENSMUST00000023064.8	73739	Cby1	-0.121168	-0.134032	0.450304	0.572629	0
ENSMUST00000023065.7	13404	Dmc1	-0.214492	-0.25795	0.782765	0.782167	0
ENSMUST00000023069.8	73225	Fam118a	-0.0819918	-0.21161	0.624769	0.412899	0
ENSMUST00000023071.7	68653	Samm50	0.0658011	-0.0246297	0.575231	0.859809	0
ENSMUST00000023072.6	170736	Parvb	0.267438	0.0290761	0.141879	0.902559	0
ENSMUST00000023075.8	72709	C1qtnf6	-0.0145594	-0.243626	0.971502	0.603318	0
ENSMUST00000023076.5	74039	Nfam1	-0.0404706	-0.0363782	0.929604	0.964996	0
ENSMUST00000023083.8	56448	Cyp2d22	-1.14656	0.312611	0.07348	0.684298	1
ENSMUST00000023085.6	67130	Ndufa6	-0.128827	-0.0532399	0.299888	0.718722	0
ENSMUST00000023086.14	69029	Smdt1	-0.00250673	-0.0895992	0.991644	0.660487	0
ENSMUST00000023087.12	19230	Twf1	-0.0416276	-0.123486	0.748831	0.30922	0
ENSMUST00000023088.7	17939	Naga	-0.0661303	-0.381852	0.800368	0.0746881	2
ENSMUST00000023095.13		Sept3	-0.0211181	-0.379256	0.932456	0.363135	0
ENSMUST00000023099.7	67760	Slc38a2	-0.132021	0.000415734	0.237854	0.997458	0
ENSMUST00000023100.7	20788	Srebf2	0.136663	-0.222309	0.317763	0.140073	0
ENSMUST00000023101.9	69354	Slc38a4	0.212385	0.461743	0.107674	0.00150678	2
ENSMUST00000023104.6	71919	Rpap3	0.0431691	0.0965126	0.791509	0.500186	0
ENSMUST00000023112.11	29858	Pmm1	0.152951	0.0587458	0.341713	0.811511	0
ENSMUST00000023113.6	78929	Polr3h	0.0232425	-0.179998	0.90665	0.449637	0
ENSMUST00000023116.6	11429	Aco2	0.046454	-0.0922424	0.631834	0.279019	0
ENSMUST00000023117.9	68479	Phf5a	0.0159755	0.237551	0.923808	0.0704562	2
ENSMUST00000023119.14	22337	Vdr	-0.834572	-0.389952	0.240411	0.674239	0
ENSMUST00000023123.14	12824	Col2a1	0.145534	0.200482	0.363002	0.173273	0
ENSMUST00000023128.7	16402	Itga5	0.0456509	-0.0859249	0.818163	0.624386	0
ENSMUST00000023132.4	18574	Pde1b	-0.237672	0.0295135	0.444401	0.961572	0
ENSMUST00000023133.7	58200	Ppp1r1a	-0.119981	-0.915611	0.713864	0.122224	0
ENSMUST00000023143.13	56722	Litaf	-0.176119	-0.0355233	0.108955	0.842614	0
ENSMUST00000023146.4	26425	Nubp1	0.163425	-0.0316279	0.190082	0.873576	0
ENSMUST00000023150.6	69053	1810013L24Rik	0.013067	-0.1267	0.9344	0.347114	0
ENSMUST00000023151.5	12053	Bcl6	0.142248	0.884989	0.782765	0.0843498	2
ENSMUST00000023154.2	12737	Cldn1	-0.145844	0.422475	0.610425	0.221019	0
ENSMUST00000023156.12	16180	Il1rap	-0.0769017	0.154168	0.828673	0.647482	0
ENSMUST00000023157.5	72615	Anks3	-0.116175	0.0449433	0.54264	0.87539	0
ENSMUST00000023165.8	12914	Crebbp	0.351468	0.0995527	0.0396624	0.633765	1
ENSMUST00000023171.7	15205	Hes1	-0.0518605	0.224761	0.778997	0.137187	0
ENSMUST00000023176.4	74120	Zfp263	-0.0418219	0.00911225	0.812258	0.968961	0
ENSMUST00000023179.6	223669	Zfp7	-0.197716	-0.0523761	0.183429	0.817019	0
ENSMUST00000023189.14	74022	Glyr1	0.0137064	-0.0212467	0.903452	0.846239	0
ENSMUST00000023206.13	50505	Ercc4	0.0829287	0.14639	0.640397	0.404329	0
ENSMUST00000023210.7	66445	Cyc1	0.0455783	0.176891	0.664628	0.0622015	2
ENSMUST00000023211.15	106025	Sharpin	0.154539	0.173405	0.496268	0.490946	0
ENSMUST00000023213.7	59053	Hgh1	0.0582922	0.000989087	0.739623	0.995964	0
ENSMUST00000023214.10	13350	Dgat1	-0.109059	0.0633826	0.507641	0.775331	0
ENSMUST00000023217.10	12181	Bop1	0.0607931	0.199601	0.574079	0.04643	2
ENSMUST00000023219.8	30840	Fbxl6	0.0854902	0.0323548	0.616345	0.88255	0
ENSMUST00000023220.9	52710	Slc52a2	-0.0475401	0.11315	0.776298	0.65203	0
ENSMUST00000023221.12	14731	Gpaa1	0.0199529	-0.0405285	0.892727	0.778291	0
ENSMUST00000023222.12	75475	Oplah	0.0363387	0.0857033	0.928332	0.830723	0
ENSMUST00000023225.7	66168	Grina	0.0147435	-0.180993	0.966432	0.568365	0
ENSMUST00000023237.7	223646	Naprt	-0.204137	0.190004	0.63491	0.67632	0
ENSMUST00000023238.5	69146	Gsdmd	0.160214	0.222774	0.924765	0.859808	0
ENSMUST00000023244.5	14787	Rhpn1	-0.162606	0.0644945	0.48303	0.832203	0
ENSMUST00000023265.4	72373	Psca	-0.279917	0.0109737	0.801961	0.99211	0
ENSMUST00000023269.4	68193	Rpl24	0.0440633	0.0376741	0.735368	0.776076	0
ENSMUST00000023270.13	74201	Cep97	-0.126309	-0.0416652	0.344061	0.836885	0
ENSMUST00000023283.5	105847	Lmf2	0.070945	0.0880704	0.605567	0.471492	0
ENSMUST00000023291.5	60597	Mapk8ip2	-0.0573323	-0.281684	0.850714	0.358204	0
ENSMUST00000023294.14	68708	Rabl2	0.113925	-0.208148	0.52635	0.287128	0
ENSMUST00000023312.13	11658	Alcam	0.0532112	0.0436085	0.712878	0.804767	0
ENSMUST00000023334.14	58998	Nectin3	0.0377216	-0.269733	0.830445	0.141618	0
ENSMUST00000023343.3	67841	Atg3	0.0616215	-0.219272	0.772706	0.29411	0
ENSMUST00000023344.9	74102	Slc35a5	-0.200883	-0.179774	0.2259	0.527725	0
ENSMUST00000023352.8	19090	Prkdc	0.0381134	0.130408	0.801995	0.29411	0
ENSMUST00000023353.3	17217	Mcm4	-0.0779642	-0.0475758	0.427212	0.636017	0
ENSMUST00000023356.7	20583	Snai2	0.0507703	-0.114058	0.804925	0.613415	0
ENSMUST00000023357.13	66086	Fopnl	0.000381909	0.186517	0.997557	0.196326	0
ENSMUST00000023359.12	67203	Nde1	-0.0199389	-0.113783	0.891999	0.382153	0
ENSMUST00000023362.14	18203	Ntan1	-0.183283	-0.0430101	0.233798	0.854435	0
ENSMUST00000023363.7	106298	Rrn3	0.137044	0.0629019	0.20538	0.613655	0
ENSMUST00000023365.12	67118	Bfar	-0.0967089	-0.0109928	0.493172	0.964652	0
ENSMUST00000023387.13	106248	Qtrt2	0.0525342	0.144464	0.671543	0.237077	0
ENSMUST00000023391.15	18100	Mrpl40	-0.0353225	0.0172707	0.826015	0.923269	0
ENSMUST00000023393.14	74185	Gbe1	0.0945434	-0.118615	0.492744	0.435835	0
ENSMUST00000023405.15	56297	Arl6	-0.0770491	-0.0290649	0.63342	0.905572	0
ENSMUST00000023407.11	67014	Riox2	0.0155899	0.135651	0.928225	0.31042	0
ENSMUST00000023426.11	224250	Cldnd1	-0.0162831	-0.108853	0.936077	0.553493	0
ENSMUST00000023431.7	67581	Tbc1d23	-0.0391139	-0.0279571	0.846406	0.920493	0
ENSMUST00000023432.9	52633	Nit2	-0.00197382	0.00741299	0.991734	0.963265	0
ENSMUST00000023435.5	56277	Tmem45a	-0.442135	-0.116416	0.0757265	0.695463	1
ENSMUST00000023444.10	66863	Lztr1	0.0885449	0.212125	0.468995	0.108042	0
ENSMUST00000023449.10	67474	Snap29	-0.00840202	-0.0220241	0.969856	0.936308	0
ENSMUST00000023453.9	64136	Sdf2l1	-0.361623	-0.219533	0.00486088	0.0977198	3
ENSMUST00000023455.13	66053	Ppil2	-0.00373935	0.107874	0.980941	0.327579	0
ENSMUST00000023460.6	68092	Ncbp2	-0.148885	-0.248314	0.234294	0.070159	2
ENSMUST00000023467.8	224105	Pak2	0.0768688	0.0578868	0.38217	0.565572	0
ENSMUST00000023478.7	207683	Igsf11	0.100969	-0.257884	0.490436	0.180632	0
ENSMUST00000023482.12	56375	B4galt4	-0.0488559	-0.155572	0.828117	0.677375	0
ENSMUST00000023486.14	22042	Tfrc	0.0418336	0.259685	0.725578	0.0140743	2
ENSMUST00000023487.4	12549	Arhgap31	0.284329	0.393196	0.0887131	0.0742091	3
ENSMUST00000023489.10	69823	Fyttd1	0.00428249	-0.0225364	0.978857	0.902336	0
ENSMUST00000023491.12	70144	Lrch3	0.0276672	0.0429994	0.846732	0.796435	0
ENSMUST00000023494.12	64082	Popdc2	0.32687	0.376586	0.0688777	0.127683	1
ENSMUST00000023497.2	239833	Lmln	-0.104448	0.101887	0.484148	0.734388	0
ENSMUST00000023502.5	69150	Snx4	-0.0116441	0.0068482	0.934135	0.964238	0
ENSMUST00000023507.12	56637	Gsk3b	0.0544467	-0.0918748	0.661367	0.577397	0
ENSMUST00000023509.4	75785	Klhl24	-0.195991	-0.125062	0.0806239	0.404211	1
ENSMUST00000023510.6	22247	Umps	-0.0421613	0.0362146	0.703351	0.744825	0
ENSMUST00000023524.12	67657	Rabl3	-0.0261232	0.103498	0.89018	0.517584	0
ENSMUST00000023525.8	74197	Gtf2e1	-0.0693234	0.0654443	0.653042	0.72133	0
ENSMUST00000023531.14	15163	Hcls1	-0.336568	1.12826	0.714881	0.136729	0
ENSMUST00000023532.6	239839	Ccdc14	0.0408432	0.0997802	0.816403	0.537253	0
ENSMUST00000023535.3	320299	Iqcb1	-0.0883509	0.00726315	0.515145	0.965155	0
ENSMUST00000023538.8	107589	Mylk	0.160484	0.28806	0.469136	0.224471	0
ENSMUST00000023550.8	72599	Pdia5	0.018899	-0.33888	0.944407	0.0622015	2
ENSMUST00000023554.8	224132	Dirc2	0.00590747	-0.0699671	0.977384	0.802168	0
ENSMUST00000023559.6	74147	Ehhadh	-0.946526	-0.805751	0.000573232	0.00204037	3
ENSMUST00000023561.7	75826	Senp2	0.0256196	-0.163643	0.856245	0.425197	0
ENSMUST00000023562.8	66664	Tmem41a	0.107756	-0.00617143	0.499646	0.981901	0
ENSMUST00000023572.14	13052	Cxadr	-0.180266	-0.0451705	0.103591	0.755286	0
ENSMUST00000023580.7	30940	Usp25	0.139716	-0.0397609	0.272592	0.862223	0
ENSMUST00000023598.14	106344	Rfc4	0.133107	0.0667967	0.233386	0.532402	0
ENSMUST00000023599.12	13682	Eif4a2	-0.129657	-0.0726379	0.145011	0.442983	0
ENSMUST00000023601.13	20440	St6gal1	-0.150183	-0.130345	0.268398	0.627591	0
ENSMUST00000023602.5	56635	Prl2a1	0.109054	0.289554	0.932487	0.775331	0
ENSMUST00000023608.13	11957	Atp5j	-0.00684031	-0.0791296	0.968518	0.507058	0
ENSMUST00000023610.14	11504	Adamts1	-0.125773	0.0899051	0.323644	0.507145	0
ENSMUST00000023611.6	23794	Adamts5	-0.640878	-0.0236302	0.224652	0.98321	0
ENSMUST00000023612.16	23872	Ets2	-0.0971504	-0.0142333	0.455686	0.935908	0
ENSMUST00000023615.6	13185	Vps26c	-0.15047	-0.0308528	0.267858	0.875954	0
ENSMUST00000023616.9	57738	Slc15a2	-0.590803	0.46872	0.0776734	0.299248	1
ENSMUST00000023629.8	19128	Pros1	-0.0323426	0.0287794	0.846406	0.878949	0
ENSMUST00000023630.15	56088	Psmg1	0.0301381	0.0958978	0.843508	0.412899	0
ENSMUST00000023660.8	170765	Ripply3	0.0792117	0.208718	0.778657	0.571389	0
ENSMUST00000023666.10	110749	Chaf1b	-0.145893	-0.222588	0.252836	0.0783169	2
ENSMUST00000023670.3	209195	Clic6	-0.713974	-0.936602	0.00307296	0.00115421	3
ENSMUST00000023673.13	12394	Runx1	-0.403343	-0.041558	0.130057	0.946911	0
ENSMUST00000023677.9	28080	Atp5o	-0.0822648	-0.0457728	0.5025	0.727824	0
ENSMUST00000023682.11	60364	Donson	0.0836507	-0.0655678	0.597569	0.774328	0
ENSMUST00000023684.13	14450	Gart	0.0830449	0.0687339	0.355562	0.436882	0
ENSMUST00000023686.14	77975	Tmem50b	-0.301596	0.0348072	0.0965667	0.930552	1
ENSMUST00000023687.8	15980	Ifngr2	-0.251484	-0.389383	0.237467	0.461415	0
ENSMUST00000023689.10	15975	Ifnar1	0.0389555	-0.142807	0.747633	0.280378	0
ENSMUST00000023691.11	16155	Il10rb	0.106958	0.209786	0.79099	0.756523	0
ENSMUST00000023693.13	15976	Ifnar2	0.0937474	-0.078317	0.699521	0.853624	0
ENSMUST00000023694.10	68001	Cfap298	0.194871	-0.0984259	0.189428	0.627831	0
ENSMUST00000023707.10	20655	Sod1	-0.0922517	-0.155997	0.476661	0.172478	0
ENSMUST00000023709.6	110308	Krt5	0.324065	0.767684	0.556671	0.0860136	2
ENSMUST00000023720.7	16680	Krt84	0.604451	0.455007	0.573212	0.620835	0
ENSMUST00000023734.7	22408	Wnt1	-0.0557917	-0.199748	0.905208	0.574655	0
ENSMUST00000023736.9	74775	Lmbr1l	-0.19748	-0.0292808	0.19547	0.952318	0
ENSMUST00000023741.15	381022	Kmt2d	0.259783	0.0923339	0.21158	0.735651	0
ENSMUST00000023747.13	380969	Nckap5l	0.0318094	0.131654	0.911247	0.587726	0
ENSMUST00000023749.14	110213	Tmbim6	-0.145551	0.110486	0.144641	0.266086	0
ENSMUST00000023756.11	26934	Racgap1	-0.0525219	-0.085072	0.661367	0.44908	0
ENSMUST00000023758.8	11419	Asic1	-0.420571	-0.0159963	0.284498	0.986444	0
ENSMUST00000023759.5	83797	Smarcd1	0.145787	-0.0240701	0.110879	0.841133	0
ENSMUST00000023761.2	66379	Cox14	-0.0699439	0.115175	0.782205	0.775331	0
ENSMUST00000023762.12	71949	Cers5	-0.0260285	0.149772	0.859581	0.230264	0
ENSMUST00000023769.10	11908	Atf1	0.218602	0.109868	0.0475832	0.494274	1
ENSMUST00000023774.11	18174	Slc11a2	-0.0447606	-0.00373962	0.788732	0.984735	0
ENSMUST00000023776.12	59033	Slc4a8	0.039301	0.0367854	0.901701	0.932261	0
ENSMUST00000023803.7	16668	Krt18	-0.00238562	-0.0760111	0.99033	0.538872	0
ENSMUST00000023805.2	246277	Csad	-0.24412	-0.355763	0.315775	0.186333	0
ENSMUST00000023806.13	223920	Soat2	-1.05623	-1.27147	0.000377097	0.000117358	3
ENSMUST00000023807.6	16012	Igfbp6	0.383075	1.14804	0.520298	0.0345464	2
ENSMUST00000023810.11	66151	Prr13	-0.00396436	0.140995	0.98823	0.581143	0
ENSMUST00000023812.9	26404	Map3k12	-0.00737936	-0.150205	0.981292	0.678233	0
ENSMUST00000023813.8	21357	Tarbp2	0.0831365	0.0714426	0.516962	0.660623	0
ENSMUST00000023818.10	67488	Calcoco1	-0.0794513	0.088275	0.657824	0.579848	0
ENSMUST00000023820.5	14079	Fabp2	-2.40021	-1.81957	0.000835942	0.00521553	3
ENSMUST00000023828.7	246102	Rttn	0.0477927	0.169005	0.806028	0.315691	0
ENSMUST00000023830.15	52014	Nus1	-0.0529592	-0.233819	0.642077	0.169808	0
ENSMUST00000023832.6	19733	Rgn	0.0314808	-0.409735	0.967355	0.483292	0
ENSMUST00000023836.3	70380	Mospd1	-0.241918	-0.210223	0.0678053	0.223816	1
ENSMUST00000023849.14	12457	Noct	0.168862	0.105671	0.283152	0.571327	0
ENSMUST00000023851.8	68202	Ndufa5	-0.22332	-0.239113	0.075892	0.037462	3
ENSMUST00000023854.9	14199	Fhl1	0.0376959	-0.163565	0.779883	0.155644	0
ENSMUST00000023856.8	76467	Msrb2	0.195383	0.256644	0.689456	0.687473	0
ENSMUST00000023867.7	19718	Rfc2	-0.01013	0.0334764	0.947225	0.825939	0
ENSMUST00000023869.14	68184	Denr	0.0180508	0.0497927	0.918351	0.787442	0
ENSMUST00000023873.11	27374	Prmt5	0.167711	0.225688	0.0553249	0.011373	3
ENSMUST00000023882.13	68188	Sympk	0.0603545	0.00671219	0.571002	0.96193	0
ENSMUST00000023897.6	14938	Gzma	-1.21981	-0.43439	0.155119	0.60144	0
ENSMUST00000023911.10	27426	Nagpa	-0.0703116	-0.0114946	0.661367	0.961811	0
ENSMUST00000023913.10	71446	Wrb	-0.18205	-0.220252	0.113098	0.199294	0
ENSMUST00000023918.12	117198	Ivns1abp	-0.00615527	-0.0216803	0.964133	0.873024	0
ENSMUST00000023952.9	16691	Krt8	0.0552609	0.0902703	0.772478	0.57644	0
ENSMUST00000023958.9	14789	P3h3	-0.188126	-0.317547	0.448069	0.316161	0
ENSMUST00000023994.9	12258	Serping1	-0.248394	0.218914	0.520654	0.510393	0
ENSMUST00000024004.8	20300	Ccl25	0.140736	0.0502832	0.73414	0.936175	0
ENSMUST00000024005.7	20394	Scg5	-0.0957078	-0.293438	0.881203	0.583132	0
ENSMUST00000024011.9	16529	Kcnk5	-0.110254	-0.143848	0.518498	0.490751	0
ENSMUST00000024031.12	109652	Acy1	-0.225131	0.0182139	0.174754	0.934479	0
ENSMUST00000024042.4	76737	Creld2	-0.12677	-0.263949	0.31435	0.0693916	2
ENSMUST00000024047.11	23999	Twf2	-0.119559	-0.0365765	0.38534	0.845871	0
ENSMUST00000024078.13	69104	March5	0.21553	0.0575251	0.135434	0.821182	0
ENSMUST00000024099.10	11423	Ache	1.11186	0.803978	0.183799	0.387869	0
ENSMUST00000024119.10	22051	Trip6	0.0379863	-0.0202989	0.850514	0.935508	0
ENSMUST00000024123.8	213990	Agap3	0.0988952	-0.164814	0.505627	0.446985	0
ENSMUST00000024155.8	74571	Kcnk16	-0.204911	-0.650904	0.81424	0.346139	0
ENSMUST00000024159.7	13392	Dlx2	0.543486	0.412935	0.151891	0.351539	0
ENSMUST00000024179.5	73181	Nfatc4	-0.116413	0.0633855	0.505627	0.793835	0
ENSMUST00000024233.14	56734	Tulp2	-1.43529	-0.603652	0.0191477	0.344808	1
ENSMUST00000024260.13	59092	Pcbp4	0.131459	-0.118719	0.237467	0.385727	0
ENSMUST00000024270.13	14793	Cdca3	0.097101	-0.376282	0.500967	0.0344159	2
ENSMUST00000024338.4	67389	C1qtnf12	0.237391	0.182789	0.235142	0.672587	0
ENSMUST00000024470.12	66627	Ogfod2	-0.0267721	-0.43013	0.944047	0.333537	0
ENSMUST00000024486.13	64656	Mrps23	0.0227903	0.0898165	0.896427	0.568986	0
ENSMUST00000024492.14	67131	Acbd4	-0.718508	-0.256916	0.0881881	0.727434	1
ENSMUST00000024518.10	69159	Rhebl1	-0.326459	-0.342531	0.0655534	0.119989	1
ENSMUST00000024543.2	84653	Hes7	-0.382109	-0.581493	0.0678053	0.00888578	3
ENSMUST00000024570.5	321007	Serac1	-0.0864332	-0.0831285	0.750569	0.773613	0
ENSMUST00000024575.7	20112	Rps6ka2	0.0575598	-0.136616	0.60963	0.408197	0
ENSMUST00000024594.8	68262	Agpat4	-0.144119	0.104245	0.2737	0.41908	0
ENSMUST00000024595.3	20519	Slc22a3	1.12241	1.05906	0.0671541	0.117456	1
ENSMUST00000024599.13	16004	Igf2r	0.184039	0.199645	0.0655179	0.0439113	3
ENSMUST00000024620.7	67045	Riok2	0.0954234	0.146533	0.361926	0.134263	0
ENSMUST00000024627.13	12648	Chd1	0.0954651	-0.0474479	0.444478	0.761444	0
ENSMUST00000024636.14	75296	Fgfr1op	-0.0677492	-0.0160604	0.589885	0.936308	0
ENSMUST00000024657.11	72057	Phf10	0.141373	-0.195895	0.376405	0.266262	0
ENSMUST00000024660.8	64074	Smoc2	-0.12495	-0.12421	0.481776	0.500816	0
ENSMUST00000024696.8	240047	Mmp25	0.310999	-0.284112	0.450258	0.628725	0
ENSMUST00000024698.9	27279	Tnfrsf12a	-0.468917	-0.397041	0.0601259	0.236576	1
ENSMUST00000024699.3	54419	Cldn6	-0.280646	-0.118157	0.0412135	0.390374	1
ENSMUST00000024701.8	268930	Pkmyt1	-0.189067	0.190904	0.345669	0.389668	0
ENSMUST00000024702.4	76498	Paqr4	0.0782572	-1.02387	0.807439	0.0531672	2
ENSMUST00000024704.9	76917	Flywch2	-0.0345332	-0.399006	0.947204	0.494671	0
ENSMUST00000024705.5	74011	Slc25a27	-0.177198	0.0428739	0.676795	0.966158	0
ENSMUST00000024706.11	27226	Pla2g7	0.0844819	0.320516	0.666262	0.0411133	2
ENSMUST00000024708.5	94185	Tnfrsf21	0.147349	0.341396	0.259116	0.131938	0
ENSMUST00000024709.8	12488	Cd2ap	0.0471829	-0.0850391	0.672001	0.503706	0
ENSMUST00000024711.10	78249	Adgrf4	-1.60424	-0.52655	0.0395934	0.588203	1
ENSMUST00000024717.9	72238	Tbc1d5	0.241992	0.0333149	0.0646148	0.862794	1
ENSMUST00000024721.7	19743	Rhag	1.24016	1.32723	0.0614537	0.0276705	3
ENSMUST00000024727.9	71702	Cdc5l	-0.121016	0.231034	0.505627	0.276591	0
ENSMUST00000024733.8	224805	Aars2	0.0169249	0.0579776	0.912425	0.689391	0
ENSMUST00000024734.7	68463	Mrpl14	-0.298045	-0.0793802	0.131111	0.70988	0
ENSMUST00000024736.13	72415	Sgo1	0.0723497	-0.200817	0.742689	0.415397	0
ENSMUST00000024739.13	15516	Hsp90ab1	0.104207	-0.0613784	0.187392	0.406957	0
ENSMUST00000024742.8	18037	Nfkbie	-0.0378485	0.0225229	0.930445	0.974327	0
ENSMUST00000024748.13	56055	Gtpbp2	-0.0628451	0.0790719	0.739661	0.789581	0
ENSMUST00000024749.8	80905	Polh	0.00090703	0.1415	0.995616	0.423506	0
ENSMUST00000024755.6	224796	Clic5	-0.839467	-1.08791	0.00343981	0.0472338	3
ENSMUST00000024757.13	224794	Enpp4	0.458036	0.404837	0.196217	0.468554	0
ENSMUST00000024761.12	50758	Fbxl17	0.116756	-0.0902995	0.564059	0.775689	0
ENSMUST00000024762.2	75564	Rsph9	-0.484005	0.131822	0.518731	0.869216	0
ENSMUST00000024763.9	68565	Mrps18a	0.0907041	0.161154	0.548067	0.299025	0
ENSMUST00000024766.6	224823	Rrp36	0.0528548	0.235377	0.729971	0.118517	0
ENSMUST00000024778.2	56771	Med20	0.0324032	0.285499	0.870182	0.244199	0
ENSMUST00000024782.11	109820	Pgc	-2.00395	-0.915464	0.0237419	0.207979	1
ENSMUST00000024783.8	53414	Bysl	0.240399	0.171538	0.0372675	0.138375	1
ENSMUST00000024802.9	68816	Ppil1	-0.0525913	-0.0145175	0.649811	0.927452	0
ENSMUST00000024805.14	240058	Cpne5	0.0433853	0.159018	0.891999	0.611435	0
ENSMUST00000024810.7	26382	Fgd2	0.141283	0.17845	0.799263	0.86526	0
ENSMUST00000024811.8	18712	Pim1	0.195727	0.122737	0.0952196	0.373574	1
ENSMUST00000024816.12	74157	Cmtr1	0.250125	0.092637	0.24178	0.827933	0
ENSMUST00000024829.6	11307	Abcg1	0.192612	0.413402	0.453014	0.131938	0
ENSMUST00000024839.5	17691	Sik1	-0.0450056	0.0342211	0.704499	0.825939	0
ENSMUST00000024840.11	268970	Arhgap28	0.0758397	0.0482432	0.459826	0.710637	0
ENSMUST00000024851.9	67052	Ndc80	-0.0707285	-0.0134609	0.555284	0.923269	0
ENSMUST00000024854.8	78785	Clip4	-0.223139	-0.555978	0.613372	0.454338	0
ENSMUST00000024857.13	77889	Lbh	0.154299	0.15908	0.326606	0.435835	0
ENSMUST00000024858.11	71685	Galnt14	-0.48362	-0.0716039	0.49594	0.947912	0
[truncated: 10,577 more rows]
