# Supplementary material for: A stem cell roadmap of ribosome heterogeneity reveals a function for RPL10A in mesoderm production
Source: Nat Commun. 2022 Sep 19;13:5491. doi: 10.1038/s41467-022-33263-3 (PMC9485161; doi:10.1038/s41467-022-33263-3)
Supplement: Supplementary file 5 — Supplementary Data 3 [file 41467_2022_33263_MOESM5_ESM.xlsx]

## Sheet: Sheet1
CAMERA gene set name	CAMERA gene set description	p value	FDR	Regulation
PRIMARY NEURAL TUBE FORMATION%GOBP%GO:0014020	PRIMARY NEURAL TUBE FORMATION	8.88e-07	0.0017791	downregulated
NEURAL TUBE CLOSURE%GOBP%GO:0001843	NEURAL TUBE CLOSURE	1.02e-06	0.0017791	downregulated
TUBE CLOSURE%GOBP%GO:0060606	TUBE CLOSURE	1.1e-06	0.0017791	downregulated
Cytoplasmic Ribosomal Proteins%WikiPathways_20190310%WP163%Mus musculus	Cytoplasmic Ribosomal Proteins	1.19e-06	0.0017791	downregulated
HALLMARK_INTERFERON_ALPHA_RESPONSE%MSIGDB_C2%HALLMARK_INTERFERON_ALPHA_RESPONSE	HALLMARK_INTERFERON_ALPHA_RESPONSE	1.22e-06	0.0017791	upregulated
NEURAL TUBE FORMATION%GOBP%GO:0001841	NEURAL TUBE FORMATION	2.02e-06	0.00245261	downregulated
NEURAL TUBE DEVELOPMENT%GOBP%GO:0021915	NEURAL TUBE DEVELOPMENT	4.95e-06	0.00516259	downregulated
WNT SIGNALING PATHWAY%PANTHER PATHWAY%P00057	WNT SIGNALING PATHWAY	7.99e-06	0.00728668	downregulated
AXON GUIDANCE%GOBP%GO:0007411	AXON GUIDANCE	1.21e-05	0.0096112	downregulated
WNT SIGNALING PATHWAY, PLANAR CELL POLARITY PATHWAY%GOBP%GO:0060071	WNT SIGNALING PATHWAY, PLANAR CELL POLARITY PATHWAY	1.37e-05	0.0096112	downregulated
NEURON PROJECTION GUIDANCE%GOBP%GO:0097485	NEURON PROJECTION GUIDANCE	1.45e-05	0.0096112	downregulated
HALLMARK_INTERFERON_GAMMA_RESPONSE%MSIGDB_C2%HALLMARK_INTERFERON_GAMMA_RESPONSE	HALLMARK_INTERFERON_GAMMA_RESPONSE	2.02e-05	0.0116935	upregulated
PID_HEDGEHOG_GLI_PATHWAY%MSIGDB_C2%PID_HEDGEHOG_GLI_PATHWAY	PID_HEDGEHOG_GLI_PATHWAY	2.21e-05	0.0116935	downregulated
HEDGEHOG SIGNALING EVENTS MEDIATED BY GLI PROTEINS%PATHWAY INTERACTION DATABASE NCI-NATURE CURATED DATA%HEDGEHOG SIGNALING EVENTS MEDIATED BY GLI PROTEINS	HEDGEHOG SIGNALING EVENTS MEDIATED BY GLI PROTEINS	2.24e-05	0.0116935	downregulated
HEDGEHOG SIGNALING PATHWAY%PANTHER PATHWAY%P00025	HEDGEHOG SIGNALING PATHWAY	2.62e-05	0.0124324	downregulated
NON-CANONICAL WNT SIGNALING PATHWAY%GOBP%GO:0035567	NON-CANONICAL WNT SIGNALING PATHWAY	2.73e-05	0.0124324	downregulated
REGULATION OF ESTABLISHMENT OF PLANAR POLARITY INVOLVED IN NEURAL TUBE CLOSURE%GOBP%GO:0090178	REGULATION OF ESTABLISHMENT OF PLANAR POLARITY INVOLVED IN NEURAL TUBE CLOSURE	3.01e-05	0.0129368	downregulated
REGULATION OF ESTABLISHMENT OF PLANAR POLARITY%GOBP%GO:0090175	REGULATION OF ESTABLISHMENT OF PLANAR POLARITY	3.46e-05	0.0140383	downregulated
EMBRYONIC EPITHELIAL TUBE FORMATION%GOBP%GO:0001838	EMBRYONIC EPITHELIAL TUBE FORMATION	3.94e-05	0.0151259	downregulated
Wnt Signaling Pathway NetPath%WikiPathways_20190310%WP539%Mus musculus	Wnt Signaling Pathway NetPath	4.18e-05	0.0152035	downregulated
HEDGEHOG%IOB%HEDGEHOG	HEDGEHOG	4.58e-05	0.0152035	downregulated
HEDGEHOG%NETPATH%HEDGEHOG	HEDGEHOG	4.58e-05	0.0152035	downregulated
BIOCARTA_SHH_PATHWAY%MSIGDB_C2%BIOCARTA_SHH_PATHWAY	BIOCARTA_SHH_PATHWAY	4.83e-05	0.0153113	downregulated
EPITHELIAL TUBE FORMATION%GOBP%GO:0072175	EPITHELIAL TUBE FORMATION	5.36e-05	0.0162937	downregulated
PLANAR CELL POLARITY PATHWAY INVOLVED IN NEURAL TUBE CLOSURE%GOBP%GO:0090179	PLANAR CELL POLARITY PATHWAY INVOLVED IN NEURAL TUBE CLOSURE	6.31e-05	0.018406	downregulated
Splicing factor NOVA regulated synaptic proteins%WikiPathways_20190310%WP1983%Mus musculus	Splicing factor NOVA regulated synaptic proteins	6.73e-05	0.0189002	downregulated
MORPHOGENESIS OF EMBRYONIC EPITHELIUM%GOBP%GO:0016331	MORPHOGENESIS OF EMBRYONIC EPITHELIUM	0.00012395	0.0324523	downregulated
ERKS ARE INACTIVATED%REACTOME DATABASE ID RELEASE 68%202670	ERKS ARE INACTIVATED	0.000136428	0.0324523	downregulated
POSITIVE REGULATION OF MACROPHAGE CYTOKINE PRODUCTION%GOBP%GO:0060907	POSITIVE REGULATION OF MACROPHAGE CYTOKINE PRODUCTION	0.000142607	0.0324523	upregulated
TUBE FORMATION%GOBP%GO:0035148	TUBE FORMATION	0.000145459	0.0324523	downregulated
PPAR signaling pathway%WikiPathways_20190310%WP2316%Mus musculus	PPAR signaling pathway	0.000147446	0.0324523	upregulated
NEGATIVE REGULATION OF THE PI3K AKT NETWORK%REACTOME%R-HSA-199418.3	NEGATIVE REGULATION OF THE PI3K AKT NETWORK	0.000163947	0.0324523	downregulated
WNT%NETPATH%WNT	WNT	0.000165226	0.0324523	downregulated
Striated Muscle Contraction%WikiPathways_20190310%WP216%Mus musculus	Striated Muscle Contraction	0.000166522	0.0324523	upregulated
LONG-CHAIN FATTY ACID TRANSPORT%GOBP%GO:0015909	LONG-CHAIN FATTY ACID TRANSPORT	0.000170351	0.0324523	upregulated
WNT%IOB%WNT	WNT	0.000171223	0.0324523	downregulated
Wnt Signaling Pathway and Pluripotency%WikiPathways_20190310%WP723%Mus musculus	Wnt Signaling Pathway and Pluripotency	0.000173696	0.0324523	downregulated
CYTOPLASMIC TRANSLATION%GOBP%GO:0002181	CYTOPLASMIC TRANSLATION	0.000177429	0.0324523	downregulated
PERVASIVE DEVELOPMENTAL DISORDERS%REACTOME DATABASE ID RELEASE 68%9005895	PERVASIVE DEVELOPMENTAL DISORDERS	0.00017787	0.0324523	downregulated
LOSS OF FUNCTION OF MECP2 IN RETT SYNDROME%REACTOME DATABASE ID RELEASE 68%9005891	LOSS OF FUNCTION OF MECP2 IN RETT SYNDROME	0.00017787	0.0324523	downregulated
REGULATION OF EPITHELIAL TUBE FORMATION%GOBP%GO:1905276	REGULATION OF EPITHELIAL TUBE FORMATION	0.000193224	0.0339343	downregulated
SIGNALING BY WNT IN CANCER%REACTOME DATABASE ID RELEASE 68%4791275	SIGNALING BY WNT IN CANCER	0.000195292	0.0339343	downregulated
PI3 KINASE PATHWAY%PANTHER PATHWAY%P00048	PI3 KINASE PATHWAY	0.000213974	0.0363159	downregulated
Hedgehog Signaling Pathway%WikiPathways_20190310%WP116%Mus musculus	Hedgehog Signaling Pathway	0.000237974	0.0394713	downregulated
DEACTIVATION OF THE BETA-CATENIN TRANSACTIVATING COMPLEX%REACTOME DATABASE ID RELEASE 68%3769402	DEACTIVATION OF THE BETA-CATENIN TRANSACTIVATING COMPLEX	0.000262645	0.0425952	downregulated
PID_SMAD2_3PATHWAY%MSIGDB_C2%PID_SMAD2_3PATHWAY	PID_SMAD2_3PATHWAY	0.000293282	0.0458954	downregulated
Complement and Coagulation Cascades%WikiPathways_20190310%WP449%Mus musculus	Complement and Coagulation Cascades	0.000295572	0.0458954	upregulated
PEPTIDYL-TYROSINE DEPHOSPHORYLATION%GOBP%GO:0035335	PEPTIDYL-TYROSINE DEPHOSPHORYLATION	0.000312173	0.0474632	downregulated
METABOLISM OF ANGIOTENSINOGEN TO ANGIOTENSINS%REACTOME%R-HSA-2022377.5	METABOLISM OF ANGIOTENSINOGEN TO ANGIOTENSINS	0.000331546	0.04938	upregulated
STRIATED MUSCLE CONTRACTION%REACTOME DATABASE ID RELEASE 68%390522	STRIATED MUSCLE CONTRACTION	0.000342746	0.0500272	upregulated
SPINAL CORD DEVELOPMENT%GOBP%GO:0021510	SPINAL CORD DEVELOPMENT	0.000351914	0.0503582	downregulated
IGF1 PATHWAY%PATHWAY INTERACTION DATABASE NCI-NATURE CURATED DATA%IGF1 PATHWAY	IGF1 PATHWAY	0.000396286	0.0556172	downregulated
AXONOGENESIS%GOBP%GO:0007409	AXONOGENESIS	0.000428806	0.0588863	downregulated
SIGNALING EVENTS MEDIATED BY HEPATOCYTE GROWTH FACTOR RECEPTOR (C-MET)%PATHWAY INTERACTION DATABASE NCI-NATURE CURATED DATA%SIGNALING EVENTS MEDIATED BY HEPATOCYTE GROWTH FACTOR RECEPTOR (C-MET)	SIGNALING EVENTS MEDIATED BY HEPATOCYTE GROWTH FACTOR RECEPTOR (C-MET)	0.000435716	0.0588863	downregulated
PID_NETRIN_PATHWAY%MSIGDB_C2%PID_NETRIN_PATHWAY	PID_NETRIN_PATHWAY	0.000474048	0.0602661	downregulated
NETRIN-MEDIATED SIGNALING EVENTS%PATHWAY INTERACTION DATABASE NCI-NATURE CURATED DATA%NETRIN-MEDIATED SIGNALING EVENTS	NETRIN-MEDIATED SIGNALING EVENTS	0.000474048	0.0602661	downregulated
PROTEIN LOCALIZATION TO CELL JUNCTION%GOBP%GO:1902414	PROTEIN LOCALIZATION TO CELL JUNCTION	0.000475158	0.0602661	downregulated
SIGNALING BY NTRKS%REACTOME DATABASE ID RELEASE 68%166520	SIGNALING BY NTRKS	0.000482598	0.0602661	downregulated
NEPHRIN NEPH1 SIGNALING IN THE KIDNEY PODOCYTE%PATHWAY INTERACTION DATABASE NCI-NATURE CURATED DATA%NEPHRIN NEPH1 SIGNALING IN THE KIDNEY PODOCYTE	NEPHRIN NEPH1 SIGNALING IN THE KIDNEY PODOCYTE	0.000487216	0.0602661	downregulated
COHESIN LOADING ONTO CHROMATIN%REACTOME%R-HSA-2470946.1	COHESIN LOADING ONTO CHROMATIN	0.000508867	0.0609655	downregulated
PI5P, PP2A AND IER3 REGULATE PI3K AKT SIGNALING%REACTOME DATABASE ID RELEASE 68%6811558	PI5P, PP2A AND IER3 REGULATE PI3K AKT SIGNALING	0.000514947	0.0609655	downregulated
BIOCARTA_WNT_PATHWAY%MSIGDB_C2%BIOCARTA_WNT_PATHWAY	BIOCARTA_WNT_PATHWAY	0.000517931	0.0609655	downregulated
RESPONSE TO EPIDERMAL GROWTH FACTOR%GOBP%GO:0070849	RESPONSE TO EPIDERMAL GROWTH FACTOR	0.000532479	0.0611114	downregulated
PID_WNT_NONCANONICAL_PATHWAY%MSIGDB_C2%PID_WNT_NONCANONICAL_PATHWAY	PID_WNT_NONCANONICAL_PATHWAY	0.000544292	0.0611114	downregulated
NONCANONICAL WNT SIGNALING PATHWAY%PATHWAY INTERACTION DATABASE NCI-NATURE CURATED DATA%NONCANONICAL WNT SIGNALING PATHWAY	NONCANONICAL WNT SIGNALING PATHWAY	0.000544292	0.0611114	downregulated
FGF SIGNALING PATHWAY%PANTHER PATHWAY%P00021	FGF SIGNALING PATHWAY	0.000553354	0.0611875	downregulated
REGULATION OF CYTOPLASMIC AND NUCLEAR SMAD2 3 SIGNALING%PATHWAY INTERACTION DATABASE NCI-NATURE CURATED DATA%REGULATION OF CYTOPLASMIC AND NUCLEAR SMAD2 3 SIGNALING	REGULATION OF CYTOPLASMIC AND NUCLEAR SMAD2 3 SIGNALING	0.000598203	0.0647441	downregulated
PID_EPHB_FWD_PATHWAY%MSIGDB_C2%PID_EPHB_FWD_PATHWAY	PID_EPHB_FWD_PATHWAY	0.000617817	0.0647441	downregulated
EPHB FORWARD SIGNALING%PATHWAY INTERACTION DATABASE NCI-NATURE CURATED DATA%EPHB FORWARD SIGNALING	EPHB FORWARD SIGNALING	0.000617817	0.0647441	downregulated
EGF RECEPTOR SIGNALING PATHWAY%PANTHER PATHWAY%P00018	EGF RECEPTOR SIGNALING PATHWAY	0.000621004	0.0647441	downregulated
PID_MET_PATHWAY%MSIGDB_C2%PID_MET_PATHWAY	PID_MET_PATHWAY	0.000637158	0.0654927	downregulated
BIOCARTA_HCMV_PATHWAY%MSIGDB_C2%BIOCARTA_HCMV_PATHWAY	BIOCARTA_HCMV_PATHWAY	0.000702706	0.0704416	downregulated
CTLA4 INHIBITORY SIGNALING%REACTOME DATABASE ID RELEASE 68%389513	CTLA4 INHIBITORY SIGNALING	0.000704609	0.0704416	downregulated
DISASSEMBLY OF THE DESTRUCTION COMPLEX AND RECRUITMENT OF AXIN TO THE MEMBRANE%REACTOME DATABASE ID RELEASE 68%4641262	DISASSEMBLY OF THE DESTRUCTION COMPLEX AND RECRUITMENT OF AXIN TO THE MEMBRANE	0.000768334	0.0754037	downregulated
NOTCH SIGNALING PATHWAY%PANTHER PATHWAY%P00045	NOTCH SIGNALING PATHWAY	0.000774908	0.0754037	downregulated
PID_AR_NONGENOMIC_PATHWAY%MSIGDB_C2%PID_AR_NONGENOMIC_PATHWAY	PID_AR_NONGENOMIC_PATHWAY	0.000797689	0.0755052	downregulated
NONGENOTROPIC ANDROGEN SIGNALING%PATHWAY INTERACTION DATABASE NCI-NATURE CURATED DATA%NONGENOTROPIC ANDROGEN SIGNALING	NONGENOTROPIC ANDROGEN SIGNALING	0.000797689	0.0755052	downregulated
EPHRIN RECEPTOR SIGNALING PATHWAY%GOBP%GO:0048013	EPHRIN RECEPTOR SIGNALING PATHWAY	0.000806989	0.0755052	downregulated
WNT SIGNALING PATHWAY%GOBP%GO:0016055	WNT SIGNALING PATHWAY	0.000833049	0.0768864	downregulated
NABA_PROTEOGLYCANS%MSIGDB_C2%NABA_PROTEOGLYCANS	NABA_PROTEOGLYCANS	0.000845904	0.0768864	upregulated
PID_IGF1_PATHWAY%MSIGDB_C2%PID_IGF1_PATHWAY	PID_IGF1_PATHWAY	0.000853357	0.0768864	downregulated
CELLULAR RESPONSE TO EPIDERMAL GROWTH FACTOR STIMULUS%GOBP%GO:0071364	CELLULAR RESPONSE TO EPIDERMAL GROWTH FACTOR STIMULUS	0.00088199	0.0784971	downregulated
SPINAL CORD PATTERNING%GOBP%GO:0021511	SPINAL CORD PATTERNING	0.000948447	0.0814625	downregulated
CELL MORPHOGENESIS INVOLVED IN NEURON DIFFERENTIATION%GOBP%GO:0048667	CELL MORPHOGENESIS INVOLVED IN NEURON DIFFERENTIATION	0.00095373	0.0814625	downregulated
ASSEMBLY OF COLLAGEN FIBRILS AND OTHER MULTIMERIC STRUCTURES%REACTOME%R-HSA-2022090.3	ASSEMBLY OF COLLAGEN FIBRILS AND OTHER MULTIMERIC STRUCTURES	0.000965316	0.0814625	upregulated
NONSENSE MEDIATED DECAY (NMD) INDEPENDENT OF THE EXON JUNCTION COMPLEX (EJC)%REACTOME DATABASE ID RELEASE 68%975956	NONSENSE MEDIATED DECAY (NMD) INDEPENDENT OF THE EXON JUNCTION COMPLEX (EJC)	0.000970005	0.0814625	downregulated
CELL-CELL SIGNALING BY WNT%GOBP%GO:0198738	CELL-CELL SIGNALING BY WNT	0.000975476	0.0814625	downregulated
BIOCARTA_PYK2_PATHWAY%MSIGDB_C2%BIOCARTA_PYK2_PATHWAY	BIOCARTA_PYK2_PATHWAY	0.00098388	0.0814625	downregulated
AXON DEVELOPMENT%GOBP%GO:0061564	AXON DEVELOPMENT	0.000993536	0.0814625	downregulated
AXON GUIDANCE MEDIATED BY SEMAPHORINS%PANTHER PATHWAY%P00007	AXON GUIDANCE MEDIATED BY SEMAPHORINS	0.00100461	0.0814625	downregulated
PID_INSULIN_GLUCOSE_PATHWAY%MSIGDB_C2%PID_INSULIN_GLUCOSE_PATHWAY	PID_INSULIN_GLUCOSE_PATHWAY	0.00102942	0.0816595	downregulated
INSULIN-MEDIATED GLUCOSE TRANSPORT%PATHWAY INTERACTION DATABASE NCI-NATURE CURATED DATA%INSULIN-MEDIATED GLUCOSE TRANSPORT	INSULIN-MEDIATED GLUCOSE TRANSPORT	0.00102942	0.0816595	downregulated
SYNAPSE ASSEMBLY%GOBP%GO:0007416	SYNAPSE ASSEMBLY	0.00104452	0.0819671	downregulated
TSH%NETPATH%TSH	TSH	0.00105672	0.082042	downregulated
NEGATIVE REGULATION OF TRANSLATIONAL INITIATION%GOBP%GO:0045947	NEGATIVE REGULATION OF TRANSLATIONAL INITIATION	0.00110176	0.0846382	downregulated
BIOCARTA_NOS1_PATHWAY%MSIGDB_C2%BIOCARTA_NOS1_PATHWAY	BIOCARTA_NOS1_PATHWAY	0.00121981	0.0927308	downregulated
BIOCARTA_CREB_PATHWAY%MSIGDB_C2%BIOCARTA_CREB_PATHWAY	BIOCARTA_CREB_PATHWAY	0.00131824	0.098809	downregulated
DARPP-32 EVENTS%REACTOME DATABASE ID RELEASE 68%180024	DARPP-32 EVENTS	0.00132684	0.098809	downregulated
COMPLEMENT CASCADE%REACTOME DATABASE ID RELEASE 68%166658	COMPLEMENT CASCADE	0.00142959	0.105385	upregulated
SIGNALING BY HIPPO%REACTOME%R-HSA-2028269.1	SIGNALING BY HIPPO	0.00149602	0.109179	downregulated
BIOCARTA_VIP_PATHWAY%MSIGDB_C2%BIOCARTA_VIP_PATHWAY	BIOCARTA_VIP_PATHWAY	0.00153633	0.11027	downregulated
PLASMA MEMBRANE BOUNDED CELL PROJECTION MORPHOGENESIS%GOBP%GO:0120039	PLASMA MEMBRANE BOUNDED CELL PROJECTION MORPHOGENESIS	0.00154118	0.11027	downregulated
BIOCARTA_FMLP_PATHWAY%MSIGDB_C2%BIOCARTA_FMLP_PATHWAY	BIOCARTA_FMLP_PATHWAY	0.00158759	0.112144	downregulated
SIGNALING EVENTS MEDIATED BY FOCAL ADHESION KINASE%PATHWAY INTERACTION DATABASE NCI-NATURE CURATED DATA%SIGNALING EVENTS MEDIATED BY FOCAL ADHESION KINASE	SIGNALING EVENTS MEDIATED BY FOCAL ADHESION KINASE	0.00160996	0.112144	downregulated
FATTY ACID TRANSPORT%GOBP%GO:0015908	FATTY ACID TRANSPORT	0.00161347	0.112144	upregulated
Wnt Signaling Pathway%WikiPathways_20190310%WP403%Mus musculus	Wnt Signaling Pathway	0.00163752	0.112742	downregulated
REGULATION OF STEM CELL POPULATION MAINTENANCE%GOBP%GO:2000036	REGULATION OF STEM CELL POPULATION MAINTENANCE	0.00166833	0.113236	downregulated
CELL PROJECTION MORPHOGENESIS%GOBP%GO:0048858	CELL PROJECTION MORPHOGENESIS	0.00168137	0.113236	downregulated
Wnt Signaling in Kidney Disease%WikiPathways_20190310%WP3857%Mus musculus	Wnt Signaling in Kidney Disease	0.00170044	0.113236	downregulated
REGULATION OF SMOOTHENED SIGNALING PATHWAY%GOBP%GO:0008589	REGULATION OF SMOOTHENED SIGNALING PATHWAY	0.00170676	0.113236	downregulated
NEURON PROJECTION MORPHOGENESIS%GOBP%GO:0048812	NEURON PROJECTION MORPHOGENESIS	0.00172592	0.113476	downregulated
SYNAPTIC TRANSMISSION, GLUTAMATERGIC%GOBP%GO:0035249	SYNAPTIC TRANSMISSION, GLUTAMATERGIC	0.00176831	0.114993	downregulated
DOWNREGULATION OF SMAD2 3:SMAD4 TRANSCRIPTIONAL ACTIVITY%REACTOME%R-HSA-2173795.1	DOWNREGULATION OF SMAD2 3:SMAD4 TRANSCRIPTIONAL ACTIVITY	0.00178052	0.114993	downregulated
PROTEIN DEPHOSPHORYLATION%GOBP%GO:0006470	PROTEIN DEPHOSPHORYLATION	0.00180133	0.115165	downregulated
ADHERENS JUNCTION ASSEMBLY%GOBP%GO:0034333	ADHERENS JUNCTION ASSEMBLY	0.00182545	0.115165	downregulated
PID_NFAT_3PATHWAY%MSIGDB_C2%PID_NFAT_3PATHWAY	PID_NFAT_3PATHWAY	0.00183052	0.115165	downregulated
REGULATION OF MORPHOGENESIS OF AN EPITHELIUM%GOBP%GO:1905330	REGULATION OF MORPHOGENESIS OF AN EPITHELIUM	0.00185597	0.115768	downregulated
Hypothetical Network for Drug Addiction%WikiPathways_20190310%WP1246%Mus musculus	Hypothetical Network for Drug Addiction	0.00191099	0.11819	downregulated
NUCLEAR EVENTS (KINASE AND TRANSCRIPTION FACTOR ACTIVATION)%REACTOME%R-HSA-198725.2	NUCLEAR EVENTS (KINASE AND TRANSCRIPTION FACTOR ACTIVATION)	0.00200137	0.122082	downregulated
NABA_CORE_MATRISOME%MSIGDB_C2%NABA_CORE_MATRISOME	NABA_CORE_MATRISOME	0.00200737	0.122082	upregulated
NEUROTRANSMITTER RECEPTORS AND POSTSYNAPTIC SIGNAL TRANSMISSION%REACTOME DATABASE ID RELEASE 68%112314	NEUROTRANSMITTER RECEPTORS AND POSTSYNAPTIC SIGNAL TRANSMISSION	0.0020643	0.12298	downregulated
APPENDAGE MORPHOGENESIS%GOBP%GO:0035107	APPENDAGE MORPHOGENESIS	0.00209111	0.12298	downregulated
LIMB MORPHOGENESIS%GOBP%GO:0035108	LIMB MORPHOGENESIS	0.00209111	0.12298	downregulated
NONSENSE MEDIATED DECAY (NMD) ENHANCED BY THE EXON JUNCTION COMPLEX (EJC)%REACTOME DATABASE ID RELEASE 68%975957	NONSENSE MEDIATED DECAY (NMD) ENHANCED BY THE EXON JUNCTION COMPLEX (EJC)	0.0021064	0.12298	downregulated
NONSENSE-MEDIATED DECAY (NMD)%REACTOME%R-HSA-927802.2	NONSENSE-MEDIATED DECAY (NMD)	0.0021064	0.12298	downregulated
PID_FAK_PATHWAY%MSIGDB_C2%PID_FAK_PATHWAY	PID_FAK_PATHWAY	0.00214956	0.124504	downregulated
SIGNALING EVENTS MEDIATED BY VEGFR1 AND VEGFR2%PATHWAY INTERACTION DATABASE NCI-NATURE CURATED DATA%SIGNALING EVENTS MEDIATED BY VEGFR1 AND VEGFR2	SIGNALING EVENTS MEDIATED BY VEGFR1 AND VEGFR2	0.00219577	0.125577	downregulated
CALCIUM ION TRANSMEMBRANE IMPORT INTO CYTOSOL%GOBP%GO:0097553	CALCIUM ION TRANSMEMBRANE IMPORT INTO CYTOSOL	0.00220675	0.125577	downregulated
EUKARYOTIC TRANSLATION ELONGATION%REACTOME%R-HSA-156842.2	EUKARYOTIC TRANSLATION ELONGATION	0.00221971	0.125577	downregulated
NEGATIVE REGULATION OF DENDRITE DEVELOPMENT%GOBP%GO:2000171	NEGATIVE REGULATION OF DENDRITE DEVELOPMENT	0.00224712	0.12615	downregulated
PID_FRA_PATHWAY%MSIGDB_C2%PID_FRA_PATHWAY	PID_FRA_PATHWAY	0.00229484	0.126862	upregulated
VALIDATED TRANSCRIPTIONAL TARGETS OF AP1 FAMILY MEMBERS FRA1 AND FRA2%PATHWAY INTERACTION DATABASE NCI-NATURE CURATED DATA%VALIDATED TRANSCRIPTIONAL TARGETS OF AP1 FAMILY MEMBERS FRA1 AND FRA2	VALIDATED TRANSCRIPTIONAL TARGETS OF AP1 FAMILY MEMBERS FRA1 AND FRA2	0.00229484	0.126862	upregulated
HALLMARK_WNT_BETA_CATENIN_SIGNALING%MSIGDB_C2%HALLMARK_WNT_BETA_CATENIN_SIGNALING	HALLMARK_WNT_BETA_CATENIN_SIGNALING	0.00232503	0.126862	downregulated
REGULATION OF CARDIAC MUSCLE CELL PROLIFERATION%GOBP%GO:0060043	REGULATION OF CARDIAC MUSCLE CELL PROLIFERATION	0.00235168	0.126862	downregulated
NOTCH%IOB%NOTCH	NOTCH	0.00235771	0.126862	downregulated
REGULATION OF SOMITOGENESIS%GOBP%GO:0014807	REGULATION OF SOMITOGENESIS	0.00238663	0.126862	downregulated
ROLE OF CALCINEURIN-DEPENDENT NFAT SIGNALING IN LYMPHOCYTES%PATHWAY INTERACTION DATABASE NCI-NATURE CURATED DATA%ROLE OF CALCINEURIN-DEPENDENT NFAT SIGNALING IN LYMPHOCYTES	ROLE OF CALCINEURIN-DEPENDENT NFAT SIGNALING IN LYMPHOCYTES	0.00239348	0.126862	downregulated
NEGATIVE REGULATION OF RAS PROTEIN SIGNAL TRANSDUCTION%GOBP%GO:0046580	NEGATIVE REGULATION OF RAS PROTEIN SIGNAL TRANSDUCTION	0.00243466	0.126862	downregulated
DOPAMINE RECEPTOR SIGNALING PATHWAY%GOBP%GO:0007212	DOPAMINE RECEPTOR SIGNALING PATHWAY	0.0024616	0.126862	downregulated
CELL PART MORPHOGENESIS%GOBP%GO:0032990	CELL PART MORPHOGENESIS	0.00249626	0.126862	downregulated
AXIN MUTANTS DESTABILIZE THE DESTRUCTION COMPLEX, ACTIVATING WNT SIGNALING%REACTOME%R-HSA-4839735.1	AXIN MUTANTS DESTABILIZE THE DESTRUCTION COMPLEX, ACTIVATING WNT SIGNALING	0.00254906	0.126862	downregulated
TRUNCATED APC MUTANTS DESTABILIZE THE DESTRUCTION COMPLEX%REACTOME DATABASE ID RELEASE 68%4839744	TRUNCATED APC MUTANTS DESTABILIZE THE DESTRUCTION COMPLEX	0.00254906	0.126862	downregulated
APC TRUNCATION MUTANTS HAVE IMPAIRED AXIN BINDING%REACTOME DATABASE ID RELEASE 68%5467337	APC TRUNCATION MUTANTS HAVE IMPAIRED AXIN BINDING	0.00254906	0.126862	downregulated
AMER1 MUTANTS DESTABILIZE THE DESTRUCTION COMPLEX%REACTOME DATABASE ID RELEASE 68%4839748	AMER1 MUTANTS DESTABILIZE THE DESTRUCTION COMPLEX	0.00254906	0.126862	downregulated
TRUNCATIONS OF AMER1 DESTABILIZE THE DESTRUCTION COMPLEX%REACTOME%R-HSA-5467348.2	TRUNCATIONS OF AMER1 DESTABILIZE THE DESTRUCTION COMPLEX	0.00254906	0.126862	downregulated
AXIN MISSENSE MUTANTS DESTABILIZE THE DESTRUCTION COMPLEX%REACTOME DATABASE ID RELEASE 68%5467340	AXIN MISSENSE MUTANTS DESTABILIZE THE DESTRUCTION COMPLEX	0.00254906	0.126862	downregulated
STEM CELL POPULATION MAINTENANCE%GOBP%GO:0019827	STEM CELL POPULATION MAINTENANCE	0.00260095	0.126862	downregulated
SIGNALING BY TGF-BETA RECEPTOR COMPLEX%REACTOME DATABASE ID RELEASE 68%170834	SIGNALING BY TGF-BETA RECEPTOR COMPLEX	0.0026736	0.126862	downregulated
PROTEIN AUTOPHOSPHORYLATION%GOBP%GO:0046777	PROTEIN AUTOPHOSPHORYLATION	0.00268101	0.126862	downregulated
PID_WNT_CANONICAL_PATHWAY%MSIGDB_C2%PID_WNT_CANONICAL_PATHWAY	PID_WNT_CANONICAL_PATHWAY	0.00271613	0.126862	downregulated
CANONICAL WNT SIGNALING PATHWAY%PATHWAY INTERACTION DATABASE NCI-NATURE CURATED DATA%CANONICAL WNT SIGNALING PATHWAY	CANONICAL WNT SIGNALING PATHWAY	0.00271613	0.126862	downregulated
CYTOSOLIC CALCIUM ION TRANSPORT%GOBP%GO:0060401	CYTOSOLIC CALCIUM ION TRANSPORT	0.00275213	0.126862	downregulated
SENSORY ORGAN MORPHOGENESIS%GOBP%GO:0090596	SENSORY ORGAN MORPHOGENESIS	0.00279066	0.126862	downregulated
PEPTIDYL-THREONINE PHOSPHORYLATION%GOBP%GO:0018107	PEPTIDYL-THREONINE PHOSPHORYLATION	0.00281961	0.126862	downregulated
GLANDULAR EPITHELIAL CELL DEVELOPMENT%GOBP%GO:0002068	GLANDULAR EPITHELIAL CELL DEVELOPMENT	0.0028217	0.126862	downregulated
NOTCH-MEDIATED HES HEY NETWORK%PATHWAY INTERACTION DATABASE NCI-NATURE CURATED DATA%NOTCH-MEDIATED HES HEY NETWORK	NOTCH-MEDIATED HES HEY NETWORK	0.00283145	0.126862	downregulated
RESPONSE TO INTERFERON-BETA%GOBP%GO:0035456	RESPONSE TO INTERFERON-BETA	0.0028322	0.126862	upregulated
ODONTOGENESIS OF DENTIN-CONTAINING TOOTH%GOBP%GO:0042475	ODONTOGENESIS OF DENTIN-CONTAINING TOOTH	0.00284513	0.126862	downregulated
ESC Pluripotency Pathways%WikiPathways_20190310%WP339%Mus musculus	ESC Pluripotency Pathways	0.00290305	0.126862	downregulated
MAINTENANCE OF CELL NUMBER%GOBP%GO:0098727	MAINTENANCE OF CELL NUMBER	0.00291458	0.126862	downregulated
GLANDULAR EPITHELIAL CELL DIFFERENTIATION%GOBP%GO:0002067	GLANDULAR EPITHELIAL CELL DIFFERENTIATION	0.00291839	0.126862	downregulated
SIGNALING BY NTRK1 (TRKA)%REACTOME%R-HSA-187037.2	SIGNALING BY NTRK1 (TRKA)	0.00293013	0.126862	downregulated
VIRAL MRNA TRANSLATION%REACTOME%R-HSA-192823.3	VIRAL MRNA TRANSLATION	0.00294796	0.126862	downregulated
CALCIUM ION TRANSPORT INTO CYTOSOL%GOBP%GO:0060402	CALCIUM ION TRANSPORT INTO CYTOSOL	0.00295912	0.126862	downregulated
SPRY REGULATION OF FGF SIGNALING%REACTOME%R-HSA-1295596.1	SPRY REGULATION OF FGF SIGNALING	0.0029647	0.126862	downregulated
REGULATION OF COMPLEMENT CASCADE%REACTOME%R-HSA-977606.5	REGULATION OF COMPLEMENT CASCADE	0.00298918	0.126862	upregulated
COLLAGEN FORMATION%REACTOME DATABASE ID RELEASE 68%1474290	COLLAGEN FORMATION	0.00301703	0.126862	upregulated
Delta-Notch Signaling Pathway%WikiPathways_20190310%WP265%Mus musculus	Delta-Notch Signaling Pathway	0.00304336	0.126862	downregulated
ACTIVATION OF NMDA RECEPTORS AND POSTSYNAPTIC EVENTS%REACTOME DATABASE ID RELEASE 68%442755	ACTIVATION OF NMDA RECEPTORS AND POSTSYNAPTIC EVENTS	0.003053	0.126862	downregulated
ERK MAPK TARGETS%REACTOME DATABASE ID RELEASE 68%198753	ERK MAPK TARGETS	0.00313181	0.126862	downregulated
PEPTIDYL-THREONINE MODIFICATION%GOBP%GO:0018210	PEPTIDYL-THREONINE MODIFICATION	0.00314243	0.126862	downregulated
SPINAL CORD DORSAL/VENTRAL PATTERNING%GOBP%GO:0021513	SPINAL CORD DORSAL/VENTRAL PATTERNING	0.00315151	0.126862	downregulated
OPIOID SIGNALLING%REACTOME DATABASE ID RELEASE 68%111885	OPIOID SIGNALLING	0.00315577	0.126862	downregulated
PEPTIDE CHAIN ELONGATION%REACTOME%R-HSA-156902.2	PEPTIDE CHAIN ELONGATION	0.00322634	0.126862	downregulated
POSITIVE REGULATION OF MYELOID LEUKOCYTE CYTOKINE PRODUCTION INVOLVED IN IMMUNE RESPONSE%GOBP%GO:0061081	POSITIVE REGULATION OF MYELOID LEUKOCYTE CYTOKINE PRODUCTION INVOLVED IN IMMUNE RESPONSE	0.00323591	0.126862	upregulated
SIG_INSULIN_RECEPTOR_PATHWAY_IN_CARDIAC_MYOCYTES%MSIGDB_C2%SIG_INSULIN_RECEPTOR_PATHWAY_IN_CARDIAC_MYOCYTES	SIG_INSULIN_RECEPTOR_PATHWAY_IN_CARDIAC_MYOCYTES	0.00326548	0.126862	downregulated
PID_S1P_S1P2_PATHWAY%MSIGDB_C2%PID_S1P_S1P2_PATHWAY	PID_S1P_S1P2_PATHWAY	0.00327494	0.126862	downregulated
S1P2 PATHWAY%PATHWAY INTERACTION DATABASE NCI-NATURE CURATED DATA%S1P2 PATHWAY	S1P2 PATHWAY	0.00327494	0.126862	downregulated
REGULATION OF MECP2 EXPRESSION AND ACTIVITY%REACTOME DATABASE ID RELEASE 68%9022692	REGULATION OF MECP2 EXPRESSION AND ACTIVITY	0.00329608	0.126862	downregulated
POSITIVE REGULATION OF PHAGOCYTOSIS, ENGULFMENT%GOBP%GO:0060100	POSITIVE REGULATION OF PHAGOCYTOSIS, ENGULFMENT	0.00329915	0.126862	upregulated
REGULATION OF PHAGOCYTOSIS, ENGULFMENT%GOBP%GO:0060099	REGULATION OF PHAGOCYTOSIS, ENGULFMENT	0.00329915	0.126862	upregulated
POSITIVE REGULATION OF MEMBRANE INVAGINATION%GOBP%GO:1905155	POSITIVE REGULATION OF MEMBRANE INVAGINATION	0.00329915	0.126862	upregulated
NOTCH%NETPATH%NOTCH	NOTCH	0.00331223	0.126862	downregulated
INTERLEUKIN-17 SIGNALING%REACTOME DATABASE ID RELEASE 68%448424	INTERLEUKIN-17 SIGNALING	0.0033149	0.126862	downregulated
POST NMDA RECEPTOR ACTIVATION EVENTS%REACTOME%R-HSA-438064.3	POST NMDA RECEPTOR ACTIVATION EVENTS	0.00331704	0.126862	downregulated
TOLL LIKE RECEPTOR 7 8 (TLR7 8) CASCADE%REACTOME%R-HSA-168181.1	TOLL LIKE RECEPTOR 7 8 (TLR7 8) CASCADE	0.00331942	0.126862	downregulated
MYD88 DEPENDENT CASCADE INITIATED ON ENDOSOME%REACTOME%R-HSA-975155.1	MYD88 DEPENDENT CASCADE INITIATED ON ENDOSOME	0.00331942	0.126862	downregulated
TRAF6 MEDIATED INDUCTION OF NFKB AND MAP KINASES UPON TLR7 8 OR 9 ACTIVATION%REACTOME%R-HSA-975138.1	TRAF6 MEDIATED INDUCTION OF NFKB AND MAP KINASES UPON TLR7 8 OR 9 ACTIVATION	0.00331942	0.126862	downregulated
LIMB DEVELOPMENT%GOBP%GO:0060173	LIMB DEVELOPMENT	0.00333095	0.126862	downregulated
APPENDAGE DEVELOPMENT%GOBP%GO:0048736	APPENDAGE DEVELOPMENT	0.00333095	0.126862	downregulated
TOLL LIKE RECEPTOR 10 (TLR10) CASCADE%REACTOME%R-HSA-168142.1	TOLL LIKE RECEPTOR 10 (TLR10) CASCADE	0.00335495	0.126862	downregulated
MYD88 CASCADE INITIATED ON PLASMA MEMBRANE%REACTOME%R-HSA-975871.1	MYD88 CASCADE INITIATED ON PLASMA MEMBRANE	0.00335495	0.126862	downregulated
TOLL LIKE RECEPTOR 5 (TLR5) CASCADE%REACTOME%R-HSA-168176.1	TOLL LIKE RECEPTOR 5 (TLR5) CASCADE	0.00335495	0.126862	downregulated
MAPK TARGETS NUCLEAR EVENTS MEDIATED BY MAP KINASES%REACTOME%R-HSA-450282.1	MAPK TARGETS NUCLEAR EVENTS MEDIATED BY MAP KINASES	0.00340231	0.127637	downregulated
CELL SURFACE RECEPTOR SIGNALING PATHWAY INVOLVED IN CELL-CELL SIGNALING%GOBP%GO:1905114	CELL SURFACE RECEPTOR SIGNALING PATHWAY INVOLVED IN CELL-CELL SIGNALING	0.00341042	0.127637	downregulated
TGF-BETA RECEPTOR SIGNALING ACTIVATES SMADS%REACTOME%R-HSA-2173789.1	TGF-BETA RECEPTOR SIGNALING ACTIVATES SMADS	0.00352878	0.129817	downregulated
NABA_COLLAGENS%MSIGDB_C2%NABA_COLLAGENS	NABA_COLLAGENS	0.00355248	0.129817	upregulated
COLLAGEN CHAIN TRIMERIZATION%REACTOME%R-HSA-8948216.2	COLLAGEN CHAIN TRIMERIZATION	0.00355248	0.129817	upregulated
ALZHEIMER DISEASE-PRESENILIN PATHWAY%PANTHER PATHWAY%P00004	ALZHEIMER DISEASE-PRESENILIN PATHWAY	0.00355429	0.129817	downregulated
SIGNALING BY TGF-BETA FAMILY MEMBERS%REACTOME DATABASE ID RELEASE 68%9006936	SIGNALING BY TGF-BETA FAMILY MEMBERS	0.00355762	0.129817	downregulated
WNT_SIGNALING%MSIGDB_C2%WNT_SIGNALING	WNT_SIGNALING	0.00363524	0.13199	downregulated
RETINA LAYER FORMATION%GOBP%GO:0010842	RETINA LAYER FORMATION	0.00368384	0.132595	downregulated
NEGATIVE REGULATION OF GROWTH OF SYMBIONT IN HOST%GOBP%GO:0044130	NEGATIVE REGULATION OF GROWTH OF SYMBIONT IN HOST	0.00373313	0.132595	upregulated
NEGATIVE REGULATION OF GROWTH OF SYMBIONT INVOLVED IN INTERACTION WITH HOST%GOBP%GO:0044146	NEGATIVE REGULATION OF GROWTH OF SYMBIONT INVOLVED IN INTERACTION WITH HOST	0.00373313	0.132595	upregulated
PID_THROMBIN_PAR1_PATHWAY%MSIGDB_C2%PID_THROMBIN_PAR1_PATHWAY	PID_THROMBIN_PAR1_PATHWAY	0.00374274	0.132595	downregulated
PAR1-MEDIATED THROMBIN SIGNALING EVENTS%PATHWAY INTERACTION DATABASE NCI-NATURE CURATED DATA%PAR1-MEDIATED THROMBIN SIGNALING EVENTS	PAR1-MEDIATED THROMBIN SIGNALING EVENTS	0.00374274	0.132595	downregulated
GLYCOLYSIS%REACTOME%R-HSA-70171.6	GLYCOLYSIS	0.00381795	0.133495	downregulated
PRESENILIN ACTION IN NOTCH AND WNT SIGNALING%PATHWAY INTERACTION DATABASE NCI-NATURE CURATED DATA%PRESENILIN ACTION IN NOTCH AND WNT SIGNALING	PRESENILIN ACTION IN NOTCH AND WNT SIGNALING	0.00382014	0.133495	downregulated
TOLL LIKE RECEPTOR 9 (TLR9) CASCADE%REACTOME%R-HSA-168138.1	TOLL LIKE RECEPTOR 9 (TLR9) CASCADE	0.00382303	0.133495	downregulated
HALLMARK_EPITHELIAL_MESENCHYMAL_TRANSITION%MSIGDB_C2%HALLMARK_EPITHELIAL_MESENCHYMAL_TRANSITION	HALLMARK_EPITHELIAL_MESENCHYMAL_TRANSITION	0.00389053	0.133645	upregulated
POSITIVE REGULATION OF LACTATION%GOBP%GO:1903489	POSITIVE REGULATION OF LACTATION	0.00389975	0.133645	upregulated
REGULATION OF LACTATION%GOBP%GO:1903487	REGULATION OF LACTATION	0.00389975	0.133645	upregulated
HISTAMINE H1 RECEPTOR MEDIATED SIGNALING PATHWAY%PANTHER PATHWAY%P04385	HISTAMINE H1 RECEPTOR MEDIATED SIGNALING PATHWAY	0.0039376	0.133645	downregulated
PID_NEPHRIN_NEPH1_PATHWAY%MSIGDB_C2%PID_NEPHRIN_NEPH1_PATHWAY	PID_NEPHRIN_NEPH1_PATHWAY	0.00400974	0.133645	downregulated
CELL MIGRATION IN HINDBRAIN%GOBP%GO:0021535	CELL MIGRATION IN HINDBRAIN	0.00401867	0.133645	downregulated
PID_PS1_PATHWAY%MSIGDB_C2%PID_PS1_PATHWAY	PID_PS1_PATHWAY	0.00402921	0.133645	downregulated
S37 MUTANTS OF BETA-CATENIN AREN'T PHOSPHORYLATED%REACTOME%R-HSA-5358749.1	S37 MUTANTS OF BETA-CATENIN AREN'T PHOSPHORYLATED	0.00407003	0.133645	downregulated
S45 MUTANTS OF BETA-CATENIN AREN'T PHOSPHORYLATED%REACTOME%R-HSA-5358751.1	S45 MUTANTS OF BETA-CATENIN AREN'T PHOSPHORYLATED	0.00407003	0.133645	downregulated
PHOSPHORYLATION SITE MUTANTS OF CTNNB1 ARE NOT TARGETED TO THE PROTEASOME BY THE DESTRUCTION COMPLEX%REACTOME DATABASE ID RELEASE 68%4839743	PHOSPHORYLATION SITE MUTANTS OF CTNNB1 ARE NOT TARGETED TO THE PROTEASOME BY THE DESTRUCTION COMPLEX	0.00407003	0.133645	downregulated
S33 MUTANTS OF BETA-CATENIN AREN'T PHOSPHORYLATED%REACTOME DATABASE ID RELEASE 68%5358747	S33 MUTANTS OF BETA-CATENIN AREN'T PHOSPHORYLATED	0.00407003	0.133645	downregulated
T41 MUTANTS OF BETA-CATENIN AREN'T PHOSPHORYLATED%REACTOME%R-HSA-5358752.1	T41 MUTANTS OF BETA-CATENIN AREN'T PHOSPHORYLATED	0.00407003	0.133645	downregulated
MISSPLICED GSK3BETA MUTANTS STABILIZE BETA-CATENIN%REACTOME%R-HSA-5339716.2	MISSPLICED GSK3BETA MUTANTS STABILIZE BETA-CATENIN	0.00407003	0.133645	downregulated
REGULATION OF MACROPHAGE CYTOKINE PRODUCTION%GOBP%GO:0010935	REGULATION OF MACROPHAGE CYTOKINE PRODUCTION	0.0040837	0.133645	upregulated
BIOCARTA_MTOR_PATHWAY%MSIGDB_C2%BIOCARTA_MTOR_PATHWAY	BIOCARTA_MTOR_PATHWAY	0.00416716	0.134783	downregulated
CENTRAL NERVOUS SYSTEM NEURON DIFFERENTIATION%GOBP%GO:0021953	CENTRAL NERVOUS SYSTEM NEURON DIFFERENTIATION	0.00416954	0.134783	downregulated
INNER EAR MORPHOGENESIS%GOBP%GO:0042472	INNER EAR MORPHOGENESIS	0.00417388	0.134783	downregulated
Prostaglandin Synthesis and Regulation%WikiPathways_20190310%WP374%Mus musculus	Prostaglandin Synthesis and Regulation	0.00427325	0.136896	upregulated
BIOCARTA_PITX2_PATHWAY%MSIGDB_C2%BIOCARTA_PITX2_PATHWAY	BIOCARTA_PITX2_PATHWAY	0.00427682	0.136896	downregulated
CXCR3-MEDIATED SIGNALING EVENTS%PATHWAY INTERACTION DATABASE NCI-NATURE CURATED DATA%CXCR3-MEDIATED SIGNALING EVENTS	CXCR3-MEDIATED SIGNALING EVENTS	0.00438585	0.139188	downregulated
TGF-BETA RECEPTOR SIGNALING%PATHWAY INTERACTION DATABASE NCI-NATURE CURATED DATA%TGF-BETA RECEPTOR SIGNALING	TGF-BETA RECEPTOR SIGNALING	0.00441766	0.139188	downregulated
PID_P53_REGULATION_PATHWAY%MSIGDB_C2%PID_P53_REGULATION_PATHWAY	PID_P53_REGULATION_PATHWAY	0.00442473	0.139188	downregulated
P53 PATHWAY%PATHWAY INTERACTION DATABASE NCI-NATURE CURATED DATA%P53 PATHWAY	P53 PATHWAY	0.00442473	0.139188	downregulated
MAP KINASE ACTIVATION%REACTOME%R-HSA-450294.3	MAP KINASE ACTIVATION	0.00451409	0.140657	downregulated
NEURAL PLATE DEVELOPMENT%GOBP%GO:0001840	NEURAL PLATE DEVELOPMENT	0.0045278	0.140657	downregulated
CELL DIVISION%REACTOME DATABASE ID RELEASE 68%68884	CELL DIVISION	0.00453514	0.140657	downregulated
EUKARYOTIC TRANSLATION TERMINATION%REACTOME%R-HSA-72764.4	EUKARYOTIC TRANSLATION TERMINATION	0.00456272	0.140657	downregulated
RELEASE OF SEQUESTERED CALCIUM ION INTO CYTOSOL%GOBP%GO:0051209	RELEASE OF SEQUESTERED CALCIUM ION INTO CYTOSOL	0.00457022	0.140657	downregulated
COLLAGEN BIOSYNTHESIS AND MODIFYING ENZYMES%REACTOME DATABASE ID RELEASE 68%1650814	COLLAGEN BIOSYNTHESIS AND MODIFYING ENZYMES	0.00459281	0.140657	upregulated
PID_S1P_S1P4_PATHWAY%MSIGDB_C2%PID_S1P_S1P4_PATHWAY	PID_S1P_S1P4_PATHWAY	0.00462561	0.140657	downregulated
S1P4 PATHWAY%PATHWAY INTERACTION DATABASE NCI-NATURE CURATED DATA%S1P4 PATHWAY	S1P4 PATHWAY	0.00462561	0.140657	downregulated
CELL MORPHOGENESIS INVOLVED IN DIFFERENTIATION%GOBP%GO:0000904	CELL MORPHOGENESIS INVOLVED IN DIFFERENTIATION	0.00474374	0.142768	downregulated
HALLMARK_COAGULATION%MSIGDB_C2%HALLMARK_COAGULATION	HALLMARK_COAGULATION	0.00474642	0.142768	upregulated
REGULATION OF TP53 ACTIVITY THROUGH ACETYLATION%REACTOME%R-HSA-6804758.2	REGULATION OF TP53 ACTIVITY THROUGH ACETYLATION	0.00475372	0.142768	downregulated
CCR7%IOB%CCR7	CCR7	0.0047934	0.143145	downregulated
REGULATION OF UBIQUITIN-DEPENDENT PROTEIN CATABOLIC PROCESS%GOBP%GO:2000058	REGULATION OF UBIQUITIN-DEPENDENT PROTEIN CATABOLIC PROCESS	0.00480549	0.143145	downregulated
MYD88-INDEPENDENT TLR4 CASCADE%REACTOME DATABASE ID RELEASE 68%166166	MYD88-INDEPENDENT TLR4 CASCADE	0.0048816	0.143994	downregulated
TRIF(TICAM1)-MEDIATED TLR4 SIGNALING%REACTOME DATABASE ID RELEASE 68%937061	TRIF(TICAM1)-MEDIATED TLR4 SIGNALING	0.0048816	0.143994	downregulated
EPHRIN SIGNALING%REACTOME%R-HSA-3928664.2	EPHRIN SIGNALING	0.00489318	0.143994	downregulated
EPH-EPHRIN MEDIATED REPULSION OF CELLS%REACTOME%R-HSA-3928665.3	EPH-EPHRIN MEDIATED REPULSION OF CELLS	0.00496539	0.145532	downregulated
POSITIVE REGULATION OF PODOSOME ASSEMBLY%GOBP%GO:0071803	POSITIVE REGULATION OF PODOSOME ASSEMBLY	0.00502203	0.146603	downregulated
TOLL LIKE RECEPTOR 3 (TLR3) CASCADE%REACTOME DATABASE ID RELEASE 68%168164	TOLL LIKE RECEPTOR 3 (TLR3) CASCADE	0.0050908	0.147844	downregulated
NEGATIVE REGULATION OF MYELOID CELL APOPTOTIC PROCESS%GOBP%GO:0033033	NEGATIVE REGULATION OF MYELOID CELL APOPTOTIC PROCESS	0.00510505	0.147844	upregulated
CELL CYCLE G1/S PHASE TRANSITION%GOBP%GO:0044843	CELL CYCLE G1/S PHASE TRANSITION	0.00513342	0.148078	downregulated
SEMAPHORIN-PLEXIN SIGNALING PATHWAY INVOLVED IN NEURON PROJECTION GUIDANCE%GOBP%GO:1902285	SEMAPHORIN-PLEXIN SIGNALING PATHWAY INVOLVED IN NEURON PROJECTION GUIDANCE	0.00515659	0.148161	downregulated
TRANSPORT OF RIBONUCLEOPROTEINS INTO THE HOST NUCLEUS%REACTOME%R-HSA-168271.3	TRANSPORT OF RIBONUCLEOPROTEINS INTO THE HOST NUCLEUS	0.00526868	0.150332	downregulated
INFLUENZA LIFE CYCLE%REACTOME%R-HSA-168255.3	INFLUENZA LIFE CYCLE	0.00533742	0.150332	downregulated
MIDBRAIN DEVELOPMENT%GOBP%GO:0030901	MIDBRAIN DEVELOPMENT	0.00533743	0.150332	downregulated
TNF-alpha NF-kB Signaling Pathway%WikiPathways_20190310%WP246%Mus musculus	TNF-alpha NF-kB Signaling Pathway	0.00537888	0.150332	downregulated
ENKEPHALIN RELEASE%PANTHER PATHWAY%P05913	ENKEPHALIN RELEASE	0.00543817	0.150332	downregulated
BIOCARTA_CK1_PATHWAY%MSIGDB_C2%BIOCARTA_CK1_PATHWAY	BIOCARTA_CK1_PATHWAY	0.00543904	0.150332	downregulated
NEURON MIGRATION%GOBP%GO:0001764	NEURON MIGRATION	0.00545353	0.150332	downregulated
EAR MORPHOGENESIS%GOBP%GO:0042471	EAR MORPHOGENESIS	0.00548399	0.150332	downregulated
BIOCARTA_PTEN_PATHWAY%MSIGDB_C2%BIOCARTA_PTEN_PATHWAY	BIOCARTA_PTEN_PATHWAY	0.00553438	0.150332	downregulated
EMBRYONIC DIGIT MORPHOGENESIS%GOBP%GO:0042733	EMBRYONIC DIGIT MORPHOGENESIS	0.00557192	0.150332	downregulated
PID_TGFBR_PATHWAY%MSIGDB_C2%PID_TGFBR_PATHWAY	PID_TGFBR_PATHWAY	0.00558485	0.150332	downregulated
TRANS-SYNAPTIC SIGNALING%GOBP%GO:0099537	TRANS-SYNAPTIC SIGNALING	0.0056139	0.150332	downregulated
REGULATION OF PROTEIN ACTIVATION CASCADE%GOBP%GO:2000257	REGULATION OF PROTEIN ACTIVATION CASCADE	0.00562368	0.150332	upregulated
REGULATION OF COMPLEMENT ACTIVATION%GOBP%GO:0030449	REGULATION OF COMPLEMENT ACTIVATION	0.00562368	0.150332	upregulated
EMBRYONIC LIMB MORPHOGENESIS%GOBP%GO:0030326	EMBRYONIC LIMB MORPHOGENESIS	0.00564075	0.150332	downregulated
EMBRYONIC APPENDAGE MORPHOGENESIS%GOBP%GO:0035113	EMBRYONIC APPENDAGE MORPHOGENESIS	0.00564075	0.150332	downregulated
RETINA MORPHOGENESIS IN CAMERA-TYPE EYE%GOBP%GO:0060042	RETINA MORPHOGENESIS IN CAMERA-TYPE EYE	0.00567911	0.150332	downregulated
CELLULAR RESPONSE TO STEROL%GOBP%GO:0036315	CELLULAR RESPONSE TO STEROL	0.00568643	0.150332	downregulated
NEGATIVE REGULATION OF CARDIAC MUSCLE TISSUE DEVELOPMENT%GOBP%GO:0055026	NEGATIVE REGULATION OF CARDIAC MUSCLE TISSUE DEVELOPMENT	0.00568988	0.150332	downregulated
REGULATION OF GROWTH OF SYMBIONT IN HOST%GOBP%GO:0044126	REGULATION OF GROWTH OF SYMBIONT IN HOST	0.00574275	0.150332	upregulated
MODULATION OF GROWTH OF SYMBIONT INVOLVED IN INTERACTION WITH HOST%GOBP%GO:0044144	MODULATION OF GROWTH OF SYMBIONT INVOLVED IN INTERACTION WITH HOST	0.00574275	0.150332	upregulated
REGULATION OF RUNX1 EXPRESSION AND ACTIVITY%REACTOME DATABASE ID RELEASE 68%8934593	REGULATION OF RUNX1 EXPRESSION AND ACTIVITY	0.00576308	0.150332	downregulated
DEFENSE RESPONSE TO BACTERIUM%GOBP%GO:0042742	DEFENSE RESPONSE TO BACTERIUM	0.00578023	0.150332	upregulated
CELL SURFACE RECEPTOR SIGNALING PATHWAY INVOLVED IN HEART DEVELOPMENT%GOBP%GO:0061311	CELL SURFACE RECEPTOR SIGNALING PATHWAY INVOLVED IN HEART DEVELOPMENT	0.00581961	0.150332	downregulated
NEGATIVE REGULATION OF FGFR3 SIGNALING%REACTOME DATABASE ID RELEASE 68%5654732	NEGATIVE REGULATION OF FGFR3 SIGNALING	0.00585825	0.150332	downregulated
MIRNA METABOLIC PROCESS%GOBP%GO:0010586	MIRNA METABOLIC PROCESS	0.00585972	0.150332	downregulated
PID_INTEGRIN1_PATHWAY%MSIGDB_C2%PID_INTEGRIN1_PATHWAY	PID_INTEGRIN1_PATHWAY	0.00589244	0.150332	upregulated
BETA1 INTEGRIN CELL SURFACE INTERACTIONS%PATHWAY INTERACTION DATABASE NCI-NATURE CURATED DATA%BETA1 INTEGRIN CELL SURFACE INTERACTIONS	BETA1 INTEGRIN CELL SURFACE INTERACTIONS	0.00589244	0.150332	upregulated
ACTIVATED TAK1 MEDIATES P38 MAPK ACTIVATION%REACTOME%R-HSA-450302.2	ACTIVATED TAK1 MEDIATES P38 MAPK ACTIVATION	0.00589452	0.150332	downregulated
S1P3 PATHWAY%PATHWAY INTERACTION DATABASE NCI-NATURE CURATED DATA%S1P3 PATHWAY	S1P3 PATHWAY	0.00589856	0.150332	downregulated
G Protein Signaling Pathways%WikiPathways_20190310%WP232%Mus musculus	G Protein Signaling Pathways	0.00592323	0.150332	downregulated
HALLMARK_MYOGENESIS%MSIGDB_C2%HALLMARK_MYOGENESIS	HALLMARK_MYOGENESIS	0.00592346	0.150332	upregulated
FORMATION OF A POOL OF FREE 40S SUBUNITS%REACTOME%R-HSA-72689.2	FORMATION OF A POOL OF FREE 40S SUBUNITS	0.00593656	0.150332	downregulated
BIOCARTA_CHREBP2_PATHWAY%MSIGDB_C2%BIOCARTA_CHREBP2_PATHWAY	BIOCARTA_CHREBP2_PATHWAY	0.005946	0.150332	downregulated
SYMPATHETIC NERVOUS SYSTEM DEVELOPMENT%GOBP%GO:0048485	SYMPATHETIC NERVOUS SYSTEM DEVELOPMENT	0.00595313	0.150332	downregulated
ETHER METABOLIC PROCESS%GOBP%GO:0018904	ETHER METABOLIC PROCESS	0.00603559	0.151599	downregulated
SEMAPHORIN-PLEXIN SIGNALING PATHWAY INVOLVED IN AXON GUIDANCE%GOBP%GO:1902287	SEMAPHORIN-PLEXIN SIGNALING PATHWAY INVOLVED IN AXON GUIDANCE	0.00606245	0.151599	downregulated
REGULATION OF COAGULATION%GOBP%GO:0050818	REGULATION OF COAGULATION	0.00606563	0.151599	upregulated
TONGUE DEVELOPMENT%GOBP%GO:0043586	TONGUE DEVELOPMENT	0.00625523	0.155804	downregulated
MOTOR NEURON AXON GUIDANCE%GOBP%GO:0008045	MOTOR NEURON AXON GUIDANCE	0.00628552	0.156026	downregulated
SMOOTHENED SIGNALING PATHWAY%GOBP%GO:0007224	SMOOTHENED SIGNALING PATHWAY	0.00647108	0.160088	downregulated
CRMPS IN SEMA3A SIGNALING%REACTOME DATABASE ID RELEASE 68%399956	CRMPS IN SEMA3A SIGNALING	0.00650316	0.160338	downregulated
PID_HEDGEHOG_2PATHWAY%MSIGDB_C2%PID_HEDGEHOG_2PATHWAY	PID_HEDGEHOG_2PATHWAY	0.00656084	0.160621	downregulated
SIGNALING EVENTS MEDIATED BY THE HEDGEHOG FAMILY%PATHWAY INTERACTION DATABASE NCI-NATURE CURATED DATA%SIGNALING EVENTS MEDIATED BY THE HEDGEHOG FAMILY	SIGNALING EVENTS MEDIATED BY THE HEDGEHOG FAMILY	0.00656084	0.160621	downregulated
PLATELET SENSITIZATION BY LDL%REACTOME DATABASE ID RELEASE 68%432142	PLATELET SENSITIZATION BY LDL	0.00658068	0.160621	downregulated
COLUMNAR/CUBOIDAL EPITHELIAL CELL DIFFERENTIATION%GOBP%GO:0002065	COLUMNAR/CUBOIDAL EPITHELIAL CELL DIFFERENTIATION	0.00666923	0.16224	downregulated
ANTERIOR/POSTERIOR PATTERN SPECIFICATION%GOBP%GO:0009952	ANTERIOR/POSTERIOR PATTERN SPECIFICATION	0.00669381	0.162297	downregulated
TRANSMISSION ACROSS CHEMICAL SYNAPSES%REACTOME%R-HSA-112315.5	TRANSMISSION ACROSS CHEMICAL SYNAPSES	0.00674865	0.163085	downregulated
G1/S TRANSITION OF MITOTIC CELL CYCLE%GOBP%GO:0000082	G1/S TRANSITION OF MITOTIC CELL CYCLE	0.0068156	0.164159	downregulated
CELLULAR RESPONSE TO LOW-DENSITY LIPOPROTEIN PARTICLE STIMULUS%GOBP%GO:0071404	CELLULAR RESPONSE TO LOW-DENSITY LIPOPROTEIN PARTICLE STIMULUS	0.00685513	0.164465	upregulated
SUMOYLATION OF DNA REPLICATION PROTEINS%REACTOME%R-HSA-4615885.3	SUMOYLATION OF DNA REPLICATION PROTEINS	0.00687335	0.164465	downregulated
INFLUENZA INFECTION%REACTOME DATABASE ID RELEASE 68%168254	INFLUENZA INFECTION	0.00697504	0.166352	downregulated
Regulation of Actin Cytoskeleton%WikiPathways_20190310%WP523%Mus musculus	Regulation of Actin Cytoskeleton	0.00700877	0.166612	downregulated
REGULATION OF MEMBRANE INVAGINATION%GOBP%GO:1905153	REGULATION OF MEMBRANE INVAGINATION	0.00705723	0.16722	upregulated
ANATOMICAL STRUCTURE REGRESSION%GOBP%GO:0060033	ANATOMICAL STRUCTURE REGRESSION	0.00716447	0.168246	downregulated
INTERACTIONS OF REV WITH HOST CELLULAR PROTEINS%REACTOME DATABASE ID RELEASE 68%177243	INTERACTIONS OF REV WITH HOST CELLULAR PROTEINS	0.00717657	0.168246	downregulated
MAPK signaling pathway%WikiPathways_20190310%WP493%Mus musculus	MAPK signaling pathway	0.00718968	0.168246	downregulated
PID_MTOR_4PATHWAY%MSIGDB_C2%PID_MTOR_4PATHWAY	PID_MTOR_4PATHWAY	0.00721731	0.168246	downregulated
NUCLEAR IMPORT OF REV PROTEIN%REACTOME%R-HSA-180746.1	NUCLEAR IMPORT OF REV PROTEIN	0.00722861	0.168246	downregulated
NETRIN-1 SIGNALING%REACTOME DATABASE ID RELEASE 68%373752	NETRIN-1 SIGNALING	0.00723889	0.168246	downregulated
PID_TRKR_PATHWAY%MSIGDB_C2%PID_TRKR_PATHWAY	PID_TRKR_PATHWAY	0.00731539	0.168629	downregulated
POSITIVE REGULATION OF CARDIAC MUSCLE CELL PROLIFERATION%GOBP%GO:0060045	POSITIVE REGULATION OF CARDIAC MUSCLE CELL PROLIFERATION	0.00732618	0.168629	downregulated
DEPHOSPHORYLATION%GOBP%GO:0016311	DEPHOSPHORYLATION	0.00733978	0.168629	downregulated
CELL CYCLE%PANTHER PATHWAY%P00013	CELL CYCLE	0.00734777	0.168629	downregulated
INSULIN IGF PATHWAY-PROTEIN KINASE B SIGNALING CASCADE%PANTHER PATHWAY%P00033	INSULIN IGF PATHWAY-PROTEIN KINASE B SIGNALING CASCADE	0.00737159	0.168645	downregulated
VENTRICULAR SEPTUM MORPHOGENESIS%GOBP%GO:0060412	VENTRICULAR SEPTUM MORPHOGENESIS	0.00752352	0.17001	downregulated
NS1 MEDIATED EFFECTS ON HOST PATHWAYS%REACTOME DATABASE ID RELEASE 68%168276	NS1 MEDIATED EFFECTS ON HOST PATHWAYS	0.0075396	0.17001	downregulated
PID_HES_HEY_PATHWAY%MSIGDB_C2%PID_HES_HEY_PATHWAY	PID_HES_HEY_PATHWAY	0.00754751	0.17001	downregulated
COLUMNAR/CUBOIDAL EPITHELIAL CELL DEVELOPMENT%GOBP%GO:0002066	COLUMNAR/CUBOIDAL EPITHELIAL CELL DEVELOPMENT	0.00756236	0.17001	downregulated
ANTEROGRADE TRANS-SYNAPTIC SIGNALING%GOBP%GO:0098916	ANTEROGRADE TRANS-SYNAPTIC SIGNALING	0.00760106	0.17001	downregulated
CHEMICAL SYNAPTIC TRANSMISSION%GOBP%GO:0007268	CHEMICAL SYNAPTIC TRANSMISSION	0.00760106	0.17001	downregulated
CELLULAR RESPONSE TO COPPER ION%GOBP%GO:0071280	CELLULAR RESPONSE TO COPPER ION	0.00761966	0.17001	upregulated
NEGATIVE REGULATION OF SEQUESTERING OF CALCIUM ION%GOBP%GO:0051283	NEGATIVE REGULATION OF SEQUESTERING OF CALCIUM ION	0.00762551	0.17001	downregulated
PLASMA MEMBRANE ESTROGEN RECEPTOR SIGNALING%PATHWAY INTERACTION DATABASE NCI-NATURE CURATED DATA%PLASMA MEMBRANE ESTROGEN RECEPTOR SIGNALING	PLASMA MEMBRANE ESTROGEN RECEPTOR SIGNALING	0.00765899	0.17001	downregulated
CADHERIN SIGNALING PATHWAY%PANTHER PATHWAY%P00012	CADHERIN SIGNALING PATHWAY	0.00767516	0.17001	downregulated
INFLUENZA VIRAL RNA TRANSCRIPTION AND REPLICATION%REACTOME%R-HSA-168273.3	INFLUENZA VIRAL RNA TRANSCRIPTION AND REPLICATION	0.00771071	0.17001	downregulated
MTOR SIGNALING PATHWAY%PATHWAY INTERACTION DATABASE NCI-NATURE CURATED DATA%MTOR SIGNALING PATHWAY	MTOR SIGNALING PATHWAY	0.00771077	0.17001	downregulated
BIOCARTA_VDR_PATHWAY%MSIGDB_C2%BIOCARTA_VDR_PATHWAY	BIOCARTA_VDR_PATHWAY	0.00776703	0.170373	downregulated
REGULATION OF CARDIAC MUSCLE TISSUE DEVELOPMENT%GOBP%GO:0055024	REGULATION OF CARDIAC MUSCLE TISSUE DEVELOPMENT	0.00777393	0.170373	downregulated
ORGANIC HYDROXY COMPOUND TRANSPORT%GOBP%GO:0015850	ORGANIC HYDROXY COMPOUND TRANSPORT	0.00789959	0.172608	upregulated
GROWTH PLATE CARTILAGE DEVELOPMENT%GOBP%GO:0003417	GROWTH PLATE CARTILAGE DEVELOPMENT	0.00803209	0.17498	upregulated
EMBRYONIC ORGAN MORPHOGENESIS%GOBP%GO:0048562	EMBRYONIC ORGAN MORPHOGENESIS	0.00806673	0.175211	downregulated
VENTRICULAR TRABECULA MYOCARDIUM MORPHOGENESIS%GOBP%GO:0003222	VENTRICULAR TRABECULA MYOCARDIUM MORPHOGENESIS	0.00813017	0.175647	downregulated
REGULATION OF GLYCOLYSIS BY FRUCTOSE 2,6-BISPHOSPHATE METABOLISM%REACTOME%R-HSA-9634600.1	REGULATION OF GLYCOLYSIS BY FRUCTOSE 2,6-BISPHOSPHATE METABOLISM	0.0081754	0.175647	downregulated
REGULATION OF BLOOD COAGULATION%GOBP%GO:0030193	REGULATION OF BLOOD COAGULATION	0.00818967	0.175647	upregulated
REGULATION OF HEMOSTASIS%GOBP%GO:1900046	REGULATION OF HEMOSTASIS	0.00818967	0.175647	upregulated
CAMERA-TYPE EYE MORPHOGENESIS%GOBP%GO:0048593	CAMERA-TYPE EYE MORPHOGENESIS	0.00820711	0.175647	downregulated
DENDRITE DEVELOPMENT%GOBP%GO:0016358	DENDRITE DEVELOPMENT	0.00828534	0.176802	downregulated
NOTCH SIGNALING PATHWAY%PATHWAY INTERACTION DATABASE NCI-NATURE CURATED DATA%NOTCH SIGNALING PATHWAY	NOTCH SIGNALING PATHWAY	0.00833382	0.177107	downregulated
DEGRADATION OF BETA CATENIN%PATHWAY INTERACTION DATABASE NCI-NATURE CURATED DATA%DEGRADATION OF BETA CATENIN	DEGRADATION OF BETA CATENIN	0.00834817	0.177107	downregulated
FOCAL ADHESION ASSEMBLY%GOBP%GO:0048041	FOCAL ADHESION ASSEMBLY	0.00840748	0.177335	downregulated
CELL-SUBSTRATE ADHERENS JUNCTION ASSEMBLY%GOBP%GO:0007045	CELL-SUBSTRATE ADHERENS JUNCTION ASSEMBLY	0.00840748	0.177335	downregulated
POSITIVE REGULATION OF GTPASE ACTIVITY%GOBP%GO:0043547	POSITIVE REGULATION OF GTPASE ACTIVITY	0.00845214	0.17763	downregulated
PATTERN SPECIFICATION PROCESS%GOBP%GO:0007389	PATTERN SPECIFICATION PROCESS	0.0084877	0.17763	downregulated
NEGATIVE REGULATION OF MAPK PATHWAY%REACTOME%R-HSA-5675221.2	NEGATIVE REGULATION OF MAPK PATHWAY	0.00849452	0.17763	downregulated
REGULATION OF SIGNALING RECEPTOR ACTIVITY%GOBP%GO:0010469	REGULATION OF SIGNALING RECEPTOR ACTIVITY	0.00856399	0.178571	downregulated
NEGATIVE REGULATION OF UBIQUITIN-DEPENDENT PROTEIN CATABOLIC PROCESS%GOBP%GO:2000059	NEGATIVE REGULATION OF UBIQUITIN-DEPENDENT PROTEIN CATABOLIC PROCESS	0.00871467	0.180585	downregulated
GLUTAMATE RECEPTOR SIGNALING PATHWAY%GOBP%GO:0007215	GLUTAMATE RECEPTOR SIGNALING PATHWAY	0.00872862	0.180585	downregulated
DETERMINATION OF HEART LEFT/RIGHT ASYMMETRY%GOBP%GO:0061371	DETERMINATION OF HEART LEFT/RIGHT ASYMMETRY	0.0087903	0.180585	downregulated
PID_BETA_CATENIN_DEG_PATHWAY%MSIGDB_C2%PID_BETA_CATENIN_DEG_PATHWAY	PID_BETA_CATENIN_DEG_PATHWAY	0.0087943	0.180585	downregulated
REGULATION OF MYELOID CELL APOPTOTIC PROCESS%GOBP%GO:0033032	REGULATION OF MYELOID CELL APOPTOTIC PROCESS	0.00881611	0.180585	upregulated
PID_RETINOIC_ACID_PATHWAY%MSIGDB_C2%PID_RETINOIC_ACID_PATHWAY	PID_RETINOIC_ACID_PATHWAY	0.00883375	0.180585	downregulated
RETINOIC ACID RECEPTORS-MEDIATED SIGNALING%PATHWAY INTERACTION DATABASE NCI-NATURE CURATED DATA%RETINOIC ACID RECEPTORS-MEDIATED SIGNALING	RETINOIC ACID RECEPTORS-MEDIATED SIGNALING	0.00883375	0.180585	downregulated
OXYTOCIN RECEPTOR MEDIATED SIGNALING PATHWAY%PANTHER PATHWAY%P04391	OXYTOCIN RECEPTOR MEDIATED SIGNALING PATHWAY	0.00909937	0.185495	downregulated
SUMOYLATION OF TRANSCRIPTION COFACTORS%REACTOME DATABASE ID RELEASE 68%3899300	SUMOYLATION OF TRANSCRIPTION COFACTORS	0.00916461	0.186304	downregulated
METABOTROPIC GLUTAMATE RECEPTOR GROUP III PATHWAY%PANTHER PATHWAY%P00039	METABOTROPIC GLUTAMATE RECEPTOR GROUP III PATHWAY	0.00925737	0.187345	downregulated
REGIONALIZATION%GOBP%GO:0003002	REGIONALIZATION	0.00928189	0.187345	downregulated
CA2+ PATHWAY%REACTOME DATABASE ID RELEASE 68%4086398	CA2+ PATHWAY	0.0092928	0.187345	downregulated
SUMOYLATION OF CHROMATIN ORGANIZATION PROTEINS%REACTOME DATABASE ID RELEASE 68%4551638	SUMOYLATION OF CHROMATIN ORGANIZATION PROTEINS	0.00936921	0.188365	downregulated
NEGATIVE REGULATION OF FGFR2 SIGNALING%REACTOME%R-HSA-5654727.1	NEGATIVE REGULATION OF FGFR2 SIGNALING	0.00940051	0.188475	downregulated
NEUROTROPHIC FACTOR-MEDIATED TRK RECEPTOR SIGNALING%PATHWAY INTERACTION DATABASE NCI-NATURE CURATED DATA%NEUROTROPHIC FACTOR-MEDIATED TRK RECEPTOR SIGNALING	NEUROTROPHIC FACTOR-MEDIATED TRK RECEPTOR SIGNALING	0.00946857	0.18932	downregulated
RETINA DEVELOPMENT IN CAMERA-TYPE EYE%GOBP%GO:0060041	RETINA DEVELOPMENT IN CAMERA-TYPE EYE	0.00950726	0.189321	downregulated
CANONICAL WNT SIGNALING PATHWAY%GOBP%GO:0060070	CANONICAL WNT SIGNALING PATHWAY	0.00952053	0.189321	downregulated
Mitochondrial LC-Fatty Acid Beta-Oxidation%WikiPathways_20190310%WP401%Mus musculus	Mitochondrial LC-Fatty Acid Beta-Oxidation	0.00958455	0.189561	upregulated
RESPONSE TO LIPOPROTEIN PARTICLE%GOBP%GO:0055094	RESPONSE TO LIPOPROTEIN PARTICLE	0.00960904	0.189561	upregulated
EPITHELIAL TUBE MORPHOGENESIS%GOBP%GO:0060562	EPITHELIAL TUBE MORPHOGENESIS	0.00961054	0.189561	downregulated
UNTITLED%PANTHER PATHWAY%P00019	UNTITLED	0.00970335	0.19047	downregulated
POST-ANAL TAIL MORPHOGENESIS%GOBP%GO:0036342	POST-ANAL TAIL MORPHOGENESIS	0.00970879	0.19047	downregulated
SIGNALING BY WNT%REACTOME DATABASE ID RELEASE 68%195721	SIGNALING BY WNT	0.00979411	0.191628	downregulated
HIPPO SIGNALING%GOBP%GO:0035329	HIPPO SIGNALING	0.00985278	0.192204	downregulated
LEPTIN%IOB%LEPTIN	LEPTIN	0.00988444	0.192204	downregulated
THROMBOXANE A2 RECEPTOR SIGNALING%PATHWAY INTERACTION DATABASE NCI-NATURE CURATED DATA%THROMBOXANE A2 RECEPTOR SIGNALING	THROMBOXANE A2 RECEPTOR SIGNALING	0.00990254	0.192204	downregulated
CARDIAC SEPTUM DEVELOPMENT%GOBP%GO:0003279	CARDIAC SEPTUM DEVELOPMENT	0.00996821	0.192909	downregulated
PID_NOTCH_PATHWAY%MSIGDB_C2%PID_NOTCH_PATHWAY	PID_NOTCH_PATHWAY	0.00999171	0.192909	downregulated
D-<I>MYO< I>-INOSITOL (1,4,5)-TRISPHOSPHATE BIOSYNTHESIS%HUMANCYC%PWY-6351	D-<I>MYO< I>-INOSITOL (1,4,5)-TRISPHOSPHATE BIOSYNTHESIS	0.0100674	0.193858	downregulated
ACTIVATION OF KAINATE RECEPTORS UPON GLUTAMATE BINDING%REACTOME DATABASE ID RELEASE 68%451326	ACTIVATION OF KAINATE RECEPTORS UPON GLUTAMATE BINDING	0.0101122	0.194208	downregulated
SOMATIC STEM CELL POPULATION MAINTENANCE%GOBP%GO:0035019	SOMATIC STEM CELL POPULATION MAINTENANCE	0.0101704	0.194813	downregulated
FORMATION OF FIBRIN CLOT (CLOTTING CASCADE)%REACTOME%R-HSA-140877.2	FORMATION OF FIBRIN CLOT (CLOTTING CASCADE)	0.010219	0.195231	upregulated
TRANSCRIPTIONAL ACTIVATION OF MITOCHONDRIAL BIOGENESIS%REACTOME DATABASE ID RELEASE 68%2151201	TRANSCRIPTIONAL ACTIVATION OF MITOCHONDRIAL BIOGENESIS	0.0103103	0.196461	downregulated
GASTRIN_CCK2R_240212%PANTHER PATHWAY%P06959	GASTRIN_CCK2R_240212	0.0104709	0.198625	downregulated
PID_VEGFR1_2_PATHWAY%MSIGDB_C2%PID_VEGFR1_2_PATHWAY	PID_VEGFR1_2_PATHWAY	0.010516	0.198625	downregulated
EMBRYONIC HEART TUBE MORPHOGENESIS%GOBP%GO:0003143	EMBRYONIC HEART TUBE MORPHOGENESIS	0.0106006	0.198625	downregulated
INTRACELLULAR SIGNALING BY SECOND MESSENGERS%REACTOME DATABASE ID RELEASE 68%9006925	INTRACELLULAR SIGNALING BY SECOND MESSENGERS	0.0106242	0.198625	downregulated
RNA INTERFERENCE%GOBP%GO:0016246	RNA INTERFERENCE	0.0106473	0.198625	downregulated
PROTEIN-DNA COMPLEX DISASSEMBLY%GOBP%GO:0032986	PROTEIN-DNA COMPLEX DISASSEMBLY	0.0106734	0.198625	downregulated
HOST INTERACTIONS WITH INFLUENZA FACTORS%REACTOME%R-HSA-168253.4	HOST INTERACTIONS WITH INFLUENZA FACTORS	0.0106912	0.198625	downregulated
EGF RECEPTOR (ERBB1) SIGNALING PATHWAY%PATHWAY INTERACTION DATABASE NCI-NATURE CURATED DATA%EGF RECEPTOR (ERBB1) SIGNALING PATHWAY	EGF RECEPTOR (ERBB1) SIGNALING PATHWAY	0.0106934	0.198625	downregulated
PID_TXA2PATHWAY%MSIGDB_C2%PID_TXA2PATHWAY	PID_TXA2PATHWAY	0.0106978	0.198625	downregulated
YAP1- AND WWTR1 (TAZ)-STIMULATED GENE EXPRESSION%REACTOME DATABASE ID RELEASE 68%2032785	YAP1- AND WWTR1 (TAZ)-STIMULATED GENE EXPRESSION	0.0107214	0.198625	downregulated
REGULATION OF ORGAN GROWTH%GOBP%GO:0046620	REGULATION OF ORGAN GROWTH	0.0107232	0.198625	downregulated
BETA-CATENIN PHOSPHORYLATION CASCADE%REACTOME DATABASE ID RELEASE 68%196299	BETA-CATENIN PHOSPHORYLATION CASCADE	0.0107832	0.19923	downregulated
FOREBRAIN NEURON DIFFERENTIATION%GOBP%GO:0021879	FOREBRAIN NEURON DIFFERENTIATION	0.0108761	0.199395	downregulated
GLUTATHIONE-MEDIATED DETOXIFICATION I%HUMANCYC%PWY-4061	GLUTATHIONE-MEDIATED DETOXIFICATION I	0.010899	0.199395	upregulated
PID_ENDOTHELIN_PATHWAY%MSIGDB_C2%PID_ENDOTHELIN_PATHWAY	PID_ENDOTHELIN_PATHWAY	0.0109014	0.199395	downregulated
ENDOTHELINS%PATHWAY INTERACTION DATABASE NCI-NATURE CURATED DATA%ENDOTHELINS	ENDOTHELINS	0.0109014	0.199395	downregulated
TYROBP Causal Network%WikiPathways_20190310%WP3625%Mus musculus	TYROBP Causal Network	0.0109857	0.200434	upregulated
AUTONOMIC NERVOUS SYSTEM DEVELOPMENT%GOBP%GO:0048483	AUTONOMIC NERVOUS SYSTEM DEVELOPMENT	0.0110165	0.200495	downregulated
SIGNALING BY FGFR3%REACTOME%R-HSA-5654741.2	SIGNALING BY FGFR3	0.0110647	0.200871	downregulated
CELLULAR RESPONSE TO INTERFERON-BETA%GOBP%GO:0035458	CELLULAR RESPONSE TO INTERFERON-BETA	0.0111084	0.201164	upregulated
BETA-CATENIN INDEPENDENT WNT SIGNALING%REACTOME%R-HSA-3858494.3	BETA-CATENIN INDEPENDENT WNT SIGNALING	0.0111623	0.201518	downregulated
RAC PROTEIN SIGNAL TRANSDUCTION%GOBP%GO:0016601	RAC PROTEIN SIGNAL TRANSDUCTION	0.0111832	0.201518	downregulated
CELLULAR RESPONSE TO LIPOPROTEIN PARTICLE STIMULUS%GOBP%GO:0071402	CELLULAR RESPONSE TO LIPOPROTEIN PARTICLE STIMULUS	0.0113601	0.204062	upregulated
PEPTIDE CROSS-LINKING%GOBP%GO:0018149	PEPTIDE CROSS-LINKING	0.0113802	0.204062	upregulated
BIOCARTA_TFF_PATHWAY%MSIGDB_C2%BIOCARTA_TFF_PATHWAY	BIOCARTA_TFF_PATHWAY	0.0115073	0.205833	downregulated
Notch Signaling Pathway%WikiPathways_20190310%WP29%Mus musculus	Notch Signaling Pathway	0.0117218	0.208709	downregulated
G-PROTEIN MEDIATED EVENTS%REACTOME%R-HSA-112040.1	G-PROTEIN MEDIATED EVENTS	0.0117674	0.208709	downregulated
Signaling of Hepatocyte Growth Factor Receptor%WikiPathways_20190310%WP193%Mus musculus	Signaling of Hepatocyte Growth Factor Receptor	0.0117792	0.208709	downregulated
BIOCARTA_EIF4_PATHWAY%MSIGDB_C2%BIOCARTA_EIF4_PATHWAY	BIOCARTA_EIF4_PATHWAY	0.0117828	0.208709	downregulated
DEADENYLATION OF MRNA%REACTOME DATABASE ID RELEASE 68%429947	DEADENYLATION OF MRNA	0.0118395	0.208709	downregulated
SIGNAL AMPLIFICATION%REACTOME%R-HSA-392518.1	SIGNAL AMPLIFICATION	0.0118396	0.208709	downregulated
POSITIVE REGULATION OF PROTEOLYSIS INVOLVED IN CELLULAR PROTEIN CATABOLIC PROCESS%GOBP%GO:1903052	POSITIVE REGULATION OF PROTEOLYSIS INVOLVED IN CELLULAR PROTEIN CATABOLIC PROCESS	0.0119162	0.208814	downregulated
CHROMATIN DISASSEMBLY%GOBP%GO:0031498	CHROMATIN DISASSEMBLY	0.0119574	0.208814	downregulated
NUCLEOSOME DISASSEMBLY%GOBP%GO:0006337	NUCLEOSOME DISASSEMBLY	0.0119574	0.208814	downregulated
NOD1 2 SIGNALING PATHWAY%REACTOME DATABASE ID RELEASE 68%168638	NOD1 2 SIGNALING PATHWAY	0.01196	0.208814	downregulated
REGULATION OF INTERLEUKIN-8 SECRETION%GOBP%GO:2000482	REGULATION OF INTERLEUKIN-8 SECRETION	0.0120159	0.20929	upregulated
PID_ER_NONGENOMIC_PATHWAY%MSIGDB_C2%PID_ER_NONGENOMIC_PATHWAY	PID_ER_NONGENOMIC_PATHWAY	0.0120739	0.209799	downregulated
ENTEROENDOCRINE CELL DIFFERENTIATION%GOBP%GO:0035883	ENTEROENDOCRINE CELL DIFFERENTIATION	0.01215	0.21012	downregulated
TYPE B PANCREATIC CELL DIFFERENTIATION%GOBP%GO:0003309	TYPE B PANCREATIC CELL DIFFERENTIATION	0.01215	0.21012	downregulated
NEGATIVE REGULATION OF LEUKOCYTE APOPTOTIC PROCESS%GOBP%GO:2000107	NEGATIVE REGULATION OF LEUKOCYTE APOPTOTIC PROCESS	0.0122973	0.211107	upregulated
TRIGLYCERIDE METABOLISM%REACTOME%R-HSA-8979227.1	TRIGLYCERIDE METABOLISM	0.0123418	0.211107	upregulated
POSITIVE REGULATION OF ORGANELLE ASSEMBLY%GOBP%GO:1902117	POSITIVE REGULATION OF ORGANELLE ASSEMBLY	0.0123529	0.211107	downregulated
NEUROFILAMENT CYTOSKELETON ORGANIZATION%GOBP%GO:0060052	NEUROFILAMENT CYTOSKELETON ORGANIZATION	0.0123765	0.211107	downregulated
EMBRYONIC HEART TUBE DEVELOPMENT%GOBP%GO:0035050	EMBRYONIC HEART TUBE DEVELOPMENT	0.012378	0.211107	downregulated
RIBOSOMAL SMALL SUBUNIT ASSEMBLY%GOBP%GO:0000028	RIBOSOMAL SMALL SUBUNIT ASSEMBLY	0.0123806	0.211107	downregulated
SENSORY ORGAN DEVELOPMENT%GOBP%GO:0007423	SENSORY ORGAN DEVELOPMENT	0.0125193	0.212974	downregulated
RMTS METHYLATE HISTONE ARGININES%REACTOME%R-HSA-3214858.2	RMTS METHYLATE HISTONE ARGININES	0.0127077	0.215676	downregulated
POSITIVE REGULATION OF INFLAMMATORY RESPONSE%GOBP%GO:0050729	POSITIVE REGULATION OF INFLAMMATORY RESPONSE	0.012741	0.21574	upregulated
CONVERGENT EXTENSION%GOBP%GO:0060026	CONVERGENT EXTENSION	0.0128067	0.215855	downregulated
RAF ACTIVATION%REACTOME DATABASE ID RELEASE 68%5673000	RAF ACTIVATION	0.0128957	0.215855	downregulated
PROTEOGLYCAN BIOSYNTHETIC PROCESS%GOBP%GO:0030166	PROTEOGLYCAN BIOSYNTHETIC PROCESS	0.0129129	0.215855	downregulated
ESTABLISHMENT OF SISTER CHROMATID COHESION%REACTOME DATABASE ID RELEASE 68%2468052	ESTABLISHMENT OF SISTER CHROMATID COHESION	0.0129569	0.215855	downregulated
INNER EAR RECEPTOR CELL DEVELOPMENT%GOBP%GO:0060119	INNER EAR RECEPTOR CELL DEVELOPMENT	0.0129619	0.215855	downregulated
CARDIAC LEFT VENTRICLE MORPHOGENESIS%GOBP%GO:0003214	CARDIAC LEFT VENTRICLE MORPHOGENESIS	0.0130277	0.215855	downregulated
POSITIVE REGULATION OF MYELINATION%GOBP%GO:0031643	POSITIVE REGULATION OF MYELINATION	0.013061	0.215855	downregulated
SMAD PROTEIN SIGNAL TRANSDUCTION%GOBP%GO:0060395	SMAD PROTEIN SIGNAL TRANSDUCTION	0.0130775	0.215855	downregulated
TOLL LIKE RECEPTOR TLR6:TLR2 CASCADE%REACTOME%R-HSA-168188.1	TOLL LIKE RECEPTOR TLR6:TLR2 CASCADE	0.0131188	0.215855	downregulated
MYD88:MAL(TIRAP) CASCADE INITIATED ON PLASMA MEMBRANE%REACTOME DATABASE ID RELEASE 68%166058	MYD88:MAL(TIRAP) CASCADE INITIATED ON PLASMA MEMBRANE	0.0131188	0.215855	downregulated
TOLL LIKE RECEPTOR TLR1:TLR2 CASCADE%REACTOME%R-HSA-168179.1	TOLL LIKE RECEPTOR TLR1:TLR2 CASCADE	0.0131188	0.215855	downregulated
TOLL LIKE RECEPTOR 2 (TLR2) CASCADE%REACTOME DATABASE ID RELEASE 68%181438	TOLL LIKE RECEPTOR 2 (TLR2) CASCADE	0.0131188	0.215855	downregulated
VPR-MEDIATED NUCLEAR IMPORT OF PICS%REACTOME%R-HSA-180910.2	VPR-MEDIATED NUCLEAR IMPORT OF PICS	0.0131323	0.215855	downregulated
HALLMARK_PROTEIN_SECRETION%MSIGDB_C2%HALLMARK_PROTEIN_SECRETION	HALLMARK_PROTEIN_SECRETION	0.0132139	0.216709	downregulated
SIGNALING BY FGFR1%REACTOME DATABASE ID RELEASE 68%5654736	SIGNALING BY FGFR1	0.0132645	0.217051	downregulated
CHONDROCYTE DEVELOPMENT INVOLVED IN ENDOCHONDRAL BONE MORPHOGENESIS%GOBP%GO:0003433	CHONDROCYTE DEVELOPMENT INVOLVED IN ENDOCHONDRAL BONE MORPHOGENESIS	0.0133796	0.218444	upregulated
ADAPTIVE IMMUNE RESPONSE%GOBP%GO:0002250	ADAPTIVE IMMUNE RESPONSE	0.013531	0.220156	upregulated
SYNAPTIC ADHESION-LIKE MOLECULES%REACTOME DATABASE ID RELEASE 68%8849932	SYNAPTIC ADHESION-LIKE MOLECULES	0.0135477	0.220156	downregulated
TGF_BETA_RECEPTOR%NETPATH%TGF_BETA_RECEPTOR	TGF_BETA_RECEPTOR	0.013575	0.220156	downregulated
SYNAPTIC SIGNALING%GOBP%GO:0099536	SYNAPTIC SIGNALING	0.0136801	0.221189	downregulated
HEART LOOPING%GOBP%GO:0001947	HEART LOOPING	0.0136993	0.221189	downregulated
REGULATION OF MITOTIC SPINDLE ASSEMBLY%GOBP%GO:1901673	REGULATION OF MITOTIC SPINDLE ASSEMBLY	0.0137779	0.221967	downregulated
SKIN EPIDERMIS DEVELOPMENT%GOBP%GO:0098773	SKIN EPIDERMIS DEVELOPMENT	0.0138801	0.223121	downregulated
NEF-MEDIATES DOWN MODULATION OF CELL SURFACE RECEPTORS BY RECRUITING THEM TO CLATHRIN ADAPTERS%REACTOME DATABASE ID RELEASE 68%164938	NEF-MEDIATES DOWN MODULATION OF CELL SURFACE RECEPTORS BY RECRUITING THEM TO CLATHRIN ADAPTERS	0.0139741	0.224139	downregulated
DICHOTOMOUS SUBDIVISION OF AN EPITHELIAL TERMINAL UNIT%GOBP%GO:0060600	DICHOTOMOUS SUBDIVISION OF AN EPITHELIAL TERMINAL UNIT	0.01403	0.224542	downregulated
SIGNALING BY FGFR4%REACTOME%R-HSA-5654743.2	SIGNALING BY FGFR4	0.0141238	0.225284	downregulated
TNFALPHA%IOB%TNFALPHA	TNFALPHA	0.0141522	0.225284	downregulated
SYNAPTIC TRANSMISSION, GABAERGIC%GOBP%GO:0051932	SYNAPTIC TRANSMISSION, GABAERGIC	0.0141865	0.225284	downregulated
PLC BETA MEDIATED EVENTS%REACTOME DATABASE ID RELEASE 68%112043	PLC BETA MEDIATED EVENTS	0.0141999	0.225284	downregulated
ERBB2 ERBB3 SIGNALING EVENTS%PATHWAY INTERACTION DATABASE NCI-NATURE CURATED DATA%ERBB2 ERBB3 SIGNALING EVENTS	ERBB2 ERBB3 SIGNALING EVENTS	0.0142648	0.225621	downregulated
INNER EAR DEVELOPMENT%GOBP%GO:0048839	INNER EAR DEVELOPMENT	0.014283	0.225621	downregulated
IL-7 Signaling Pathway%WikiPathways_20190310%WP297%Mus musculus	IL-7 Signaling Pathway	0.014358	0.225879	downregulated
BIOCARTA_IGF1R_PATHWAY%MSIGDB_C2%BIOCARTA_IGF1R_PATHWAY	BIOCARTA_IGF1R_PATHWAY	0.0143612	0.225879	downregulated
CREB1 PHOSPHORYLATION THROUGH NMDA RECEPTOR-MEDIATED ACTIVATION OF RAS SIGNALING%REACTOME%R-HSA-442742.2	CREB1 PHOSPHORYLATION THROUGH NMDA RECEPTOR-MEDIATED ACTIVATION OF RAS SIGNALING	0.0145651	0.228593	downregulated
ST_FAS_SIGNALING_PATHWAY%MSIGDB_C2%ST_FAS_SIGNALING_PATHWAY	ST_FAS_SIGNALING_PATHWAY	0.0146046	0.228722	downregulated
BIOCARTA_RACCYCD_PATHWAY%MSIGDB_C2%BIOCARTA_RACCYCD_PATHWAY	BIOCARTA_RACCYCD_PATHWAY	0.0146369	0.228738	downregulated
TOLL LIKE RECEPTOR 4 (TLR4) CASCADE%REACTOME%R-HSA-166016.2	TOLL LIKE RECEPTOR 4 (TLR4) CASCADE	0.0147076	0.228895	downregulated
NEGATIVE REGULATION OF AMINE TRANSPORT%GOBP%GO:0051953	NEGATIVE REGULATION OF AMINE TRANSPORT	0.0147147	0.228895	upregulated
SIGNALING BY NTRK3 (TRKC)%REACTOME%R-HSA-9034015.2	SIGNALING BY NTRK3 (TRKC)	0.0147811	0.228895	downregulated
NUCLEAR PORE COMPLEX (NPC) DISASSEMBLY%REACTOME DATABASE ID RELEASE 68%3301854	NUCLEAR PORE COMPLEX (NPC) DISASSEMBLY	0.0148021	0.228895	downregulated
BRAIN DEVELOPMENT%GOBP%GO:0007420	BRAIN DEVELOPMENT	0.0148038	0.228895	downregulated
POSITIVE REGULATION OF UBIQUITIN-DEPENDENT PROTEIN CATABOLIC PROCESS%GOBP%GO:2000060	POSITIVE REGULATION OF UBIQUITIN-DEPENDENT PROTEIN CATABOLIC PROCESS	0.0148835	0.229215	downregulated
Chemokine signaling pathway%WikiPathways_20190310%WP2292%Mus musculus	Chemokine signaling pathway	0.0148874	0.229215	downregulated
MET ACTIVATES RAP1 AND RAC1%REACTOME%R-HSA-8875555.1	MET ACTIVATES RAP1 AND RAC1	0.0149857	0.230244	downregulated
EAR DEVELOPMENT%GOBP%GO:0043583	EAR DEVELOPMENT	0.0151683	0.231877	downregulated
NOTCH-HLH TRANSCRIPTION PATHWAY%REACTOME%R-HSA-350054.3	NOTCH-HLH TRANSCRIPTION PATHWAY	0.015307	0.231877	downregulated
BIOCARTA_PS1_PATHWAY%MSIGDB_C2%BIOCARTA_PS1_PATHWAY	BIOCARTA_PS1_PATHWAY	0.0153416	0.231877	downregulated
POSITIVE REGULATION OF B CELL PROLIFERATION%GOBP%GO:0030890	POSITIVE REGULATION OF B CELL PROLIFERATION	0.0153428	0.231877	upregulated
NEP NS2 INTERACTS WITH THE CELLULAR EXPORT MACHINERY%REACTOME DATABASE ID RELEASE 68%168333	NEP NS2 INTERACTS WITH THE CELLULAR EXPORT MACHINERY	0.0153445	0.231877	downregulated
EXPORT OF VIRAL RIBONUCLEOPROTEINS FROM NUCLEUS%REACTOME%R-HSA-168274.3	EXPORT OF VIRAL RIBONUCLEOPROTEINS FROM NUCLEUS	0.0153445	0.231877	downregulated
SUMOYLATION OF DNA DAMAGE RESPONSE AND REPAIR PROTEINS%REACTOME DATABASE ID RELEASE 68%3108214	SUMOYLATION OF DNA DAMAGE RESPONSE AND REPAIR PROTEINS	0.0154199	0.231877	downregulated
REGULATION OF NEUROTRANSMITTER RECEPTOR ACTIVITY%GOBP%GO:0099601	REGULATION OF NEUROTRANSMITTER RECEPTOR ACTIVITY	0.0154343	0.231877	downregulated
IL-6 signaling Pathway%WikiPathways_20190310%WP387%Mus musculus	IL-6 signaling Pathway	0.0154824	0.231877	downregulated
NEURONAL STEM CELL DIVISION%GOBP%GO:0036445	NEURONAL STEM CELL DIVISION	0.015494	0.231877	downregulated
NEUROBLAST DIVISION%GOBP%GO:0055057	NEUROBLAST DIVISION	0.015494	0.231877	downregulated
POSITIVE REGULATION OF PROTEASOMAL PROTEIN CATABOLIC PROCESS%GOBP%GO:1901800	POSITIVE REGULATION OF PROTEASOMAL PROTEIN CATABOLIC PROCESS	0.0155003	0.231877	downregulated
HOMOPHILIC CELL ADHESION VIA PLASMA MEMBRANE ADHESION MOLECULES%GOBP%GO:0007156	HOMOPHILIC CELL ADHESION VIA PLASMA MEMBRANE ADHESION MOLECULES	0.0155051	0.231877	downregulated
NEGATIVE REGULATION OF FGFR1 SIGNALING%REACTOME DATABASE ID RELEASE 68%5654726	NEGATIVE REGULATION OF FGFR1 SIGNALING	0.0155698	0.232369	downregulated
COCHLEA MORPHOGENESIS%GOBP%GO:0090103	COCHLEA MORPHOGENESIS	0.0156538	0.232828	downregulated
BIOCARTA_CXCR4_PATHWAY%MSIGDB_C2%BIOCARTA_CXCR4_PATHWAY	BIOCARTA_CXCR4_PATHWAY	0.0157119	0.232828	downregulated
PTK6 REGULATES RHO GTPASES, RAS GTPASE AND MAP KINASES%REACTOME DATABASE ID RELEASE 68%8849471	PTK6 REGULATES RHO GTPASES, RAS GTPASE AND MAP KINASES	0.0157139	0.232828	downregulated
REGULATION OF SKELETAL MUSCLE CONTRACTION%GOBP%GO:0014819	REGULATION OF SKELETAL MUSCLE CONTRACTION	0.0157412	0.232828	upregulated
FOREBRAIN GENERATION OF NEURONS%GOBP%GO:0021872	FOREBRAIN GENERATION OF NEURONS	0.0157601	0.232828	downregulated
PID_FGF_PATHWAY%MSIGDB_C2%PID_FGF_PATHWAY	PID_FGF_PATHWAY	0.0159246	0.234357	downregulated
GROWTH PLATE CARTILAGE CHONDROCYTE DIFFERENTIATION%GOBP%GO:0003418	GROWTH PLATE CARTILAGE CHONDROCYTE DIFFERENTIATION	0.0159278	0.234357	upregulated
REGULATION OF PRODUCTION OF MOLECULAR MEDIATOR OF IMMUNE RESPONSE%GOBP%GO:0002700	REGULATION OF PRODUCTION OF MOLECULAR MEDIATOR OF IMMUNE RESPONSE	0.0160646	0.235171	upregulated
ENDOSOME TO MELANOSOME TRANSPORT%GOBP%GO:0035646	ENDOSOME TO MELANOSOME TRANSPORT	0.016112	0.235171	downregulated
PIGMENT GRANULE MATURATION%GOBP%GO:0048757	PIGMENT GRANULE MATURATION	0.016112	0.235171	downregulated
ENDOSOME TO PIGMENT GRANULE TRANSPORT%GOBP%GO:0043485	ENDOSOME TO PIGMENT GRANULE TRANSPORT	0.016112	0.235171	downregulated
TYPE B PANCREATIC CELL DEVELOPMENT%GOBP%GO:0003323	TYPE B PANCREATIC CELL DEVELOPMENT	0.0161482	0.235229	downregulated
ST_GA13_PATHWAY%MSIGDB_C2%ST_GA13_PATHWAY	ST_GA13_PATHWAY	0.0162864	0.236769	downregulated
DETOXIFICATION%GOBP%GO:0098754	DETOXIFICATION	0.0163785	0.237634	upregulated
CARDIAC MUSCLE FIBER DEVELOPMENT%GOBP%GO:0048739	CARDIAC MUSCLE FIBER DEVELOPMENT	0.0164184	0.237727	upregulated
JNK (C-JUN KINASES) PHOSPHORYLATION AND ACTIVATION MEDIATED BY ACTIVATED HUMAN TAK1%REACTOME%R-HSA-450321.2	JNK (C-JUN KINASES) PHOSPHORYLATION AND ACTIVATION MEDIATED BY ACTIVATED HUMAN TAK1	0.0164661	0.237727	downregulated
MOLTING CYCLE%GOBP%GO:0042303	MOLTING CYCLE	0.0165821	0.237727	downregulated
HAIR CYCLE%GOBP%GO:0042633	HAIR CYCLE	0.0165821	0.237727	downregulated
CENTRAL NERVOUS SYSTEM NEURON DEVELOPMENT%GOBP%GO:0021954	CENTRAL NERVOUS SYSTEM NEURON DEVELOPMENT	0.0166421	0.237727	downregulated
INSULIN PATHWAY%PATHWAY INTERACTION DATABASE NCI-NATURE CURATED DATA%INSULIN PATHWAY	INSULIN PATHWAY	0.0166448	0.237727	downregulated
PluriNetWork%WikiPathways_20190310%WP1763%Mus musculus	PluriNetWork	0.0166664	0.237727	downregulated
RESPONSE TO GAMMA RADIATION%GOBP%GO:0010332	RESPONSE TO GAMMA RADIATION	0.0166723	0.237727	upregulated
ODONTOGENESIS%GOBP%GO:0042476	ODONTOGENESIS	0.0166876	0.237727	downregulated
BIOCARTA_ERK_PATHWAY%MSIGDB_C2%BIOCARTA_ERK_PATHWAY	BIOCARTA_ERK_PATHWAY	0.0167106	0.237727	downregulated
SEMA3A-PLEXIN REPULSION SIGNALING BY INHIBITING INTEGRIN ADHESION%REACTOME DATABASE ID RELEASE 68%399955	SEMA3A-PLEXIN REPULSION SIGNALING BY INHIBITING INTEGRIN ADHESION	0.0168628	0.239426	downregulated
CELLULAR METABOLIC COMPOUND SALVAGE%GOBP%GO:0043094	CELLULAR METABOLIC COMPOUND SALVAGE	0.0171287	0.242729	upregulated
NABA_MATRISOME%MSIGDB_C2%NABA_MATRISOME	NABA_MATRISOME	0.0173395	0.245239	upregulated
DEFENSE RESPONSE TO GRAM-POSITIVE BACTERIUM%GOBP%GO:0050830	DEFENSE RESPONSE TO GRAM-POSITIVE BACTERIUM	0.0173904	0.245484	upregulated
SEMA3A PAK DEPENDENT AXON REPULSION%REACTOME%R-HSA-399954.1	SEMA3A PAK DEPENDENT AXON REPULSION	0.0174848	0.245925	downregulated
NEUROBLAST PROLIFERATION%GOBP%GO:0007405	NEUROBLAST PROLIFERATION	0.0175161	0.245925	downregulated
ENTRAINMENT OF CIRCADIAN CLOCK%GOBP%GO:0009649	ENTRAINMENT OF CIRCADIAN CLOCK	0.0175227	0.245925	downregulated
REGULATION OF CANONICAL WNT SIGNALING PATHWAY%GOBP%GO:0060828	REGULATION OF CANONICAL WNT SIGNALING PATHWAY	0.0177728	0.248956	downregulated
GLUCOSE METABOLISM%REACTOME DATABASE ID RELEASE 68%70326	GLUCOSE METABOLISM	0.0178518	0.249221	downregulated
HAIR FOLLICLE DEVELOPMENT%GOBP%GO:0001942	HAIR FOLLICLE DEVELOPMENT	0.01786	0.249221	downregulated
HAIR CYCLE PROCESS%GOBP%GO:0022405	HAIR CYCLE PROCESS	0.0179999	0.24929	downregulated
MOLTING CYCLE PROCESS%GOBP%GO:0022404	MOLTING CYCLE PROCESS	0.0179999	0.24929	downregulated
NEGATIVE REGULATION OF JNK CASCADE%GOBP%GO:0046329	NEGATIVE REGULATION OF JNK CASCADE	0.0180072	0.24929	downregulated
REV-MEDIATED NUCLEAR EXPORT OF HIV RNA%REACTOME DATABASE ID RELEASE 68%165054	REV-MEDIATED NUCLEAR EXPORT OF HIV RNA	0.0180304	0.24929	downregulated
Primary Focal Segmental Glomerulosclerosis FSGS%WikiPathways_20190310%WP2573%Mus musculus	Primary Focal Segmental Glomerulosclerosis FSGS	0.0180358	0.24929	downregulated
EPH-EPHRIN SIGNALING%REACTOME DATABASE ID RELEASE 68%2682334	EPH-EPHRIN SIGNALING	0.0180723	0.249323	downregulated
PI3K AKT SIGNALING%REACTOME DATABASE ID RELEASE 68%1257604	PI3K AKT SIGNALING	0.0181789	0.25032	downregulated
CONVERSION FROM APC C:CDC20 TO APC C:CDH1 IN LATE ANAPHASE%REACTOME DATABASE ID RELEASE 68%176407	CONVERSION FROM APC C:CDC20 TO APC C:CDH1 IN LATE ANAPHASE	0.0182773	0.250747	downregulated
METABOTROPIC GLUTAMATE RECEPTOR GROUP I PATHWAY%PANTHER PATHWAY%P00041	METABOTROPIC GLUTAMATE RECEPTOR GROUP I PATHWAY	0.0182786	0.250747	downregulated
GASTRULATION%GOBP%GO:0007369	GASTRULATION	0.0183888	0.251232	downregulated
REGULATION OF NUCLEAR BETA CATENIN SIGNALING AND TARGET GENE TRANSCRIPTION%PATHWAY INTERACTION DATABASE NCI-NATURE CURATED DATA%REGULATION OF NUCLEAR BETA CATENIN SIGNALING AND TARGET GENE TRANSCRIPTION	REGULATION OF NUCLEAR BETA CATENIN SIGNALING AND TARGET GENE TRANSCRIPTION	0.0184531	0.251232	downregulated
OLFACTORY BULB INTERNEURON DIFFERENTIATION%GOBP%GO:0021889	OLFACTORY BULB INTERNEURON DIFFERENTIATION	0.0184645	0.251232	downregulated
BIOCARTA_MEF2D_PATHWAY%MSIGDB_C2%BIOCARTA_MEF2D_PATHWAY	BIOCARTA_MEF2D_PATHWAY	0.018483	0.251232	downregulated
NEURONAL SYSTEM%REACTOME%R-HSA-112316.6	NEURONAL SYSTEM	0.0185243	0.251232	downregulated
SEMAPHORIN-PLEXIN SIGNALING PATHWAY%GOBP%GO:0071526	SEMAPHORIN-PLEXIN SIGNALING PATHWAY	0.0185401	0.251232	downregulated
ADHERENS JUNCTION ORGANIZATION%GOBP%GO:0034332	ADHERENS JUNCTION ORGANIZATION	0.0185938	0.251232	downregulated
POSITIVE REGULATION OF SYNAPSE ASSEMBLY%GOBP%GO:0051965	POSITIVE REGULATION OF SYNAPSE ASSEMBLY	0.0186308	0.251232	downregulated
POSITIVE REGULATION OF KERATINOCYTE DIFFERENTIATION%GOBP%GO:0045618	POSITIVE REGULATION OF KERATINOCYTE DIFFERENTIATION	0.0186583	0.251232	downregulated
PRE-MIRNA PROCESSING%GOBP%GO:0031054	PRE-MIRNA PROCESSING	0.0187084	0.251232	downregulated
POSITIVE REGULATION OF VASCULAR ENDOTHELIAL GROWTH FACTOR PRODUCTION%GOBP%GO:0010575	POSITIVE REGULATION OF VASCULAR ENDOTHELIAL GROWTH FACTOR PRODUCTION	0.0187694	0.251232	upregulated
PID_ECADHERIN_KERATINOCYTE_PATHWAY%MSIGDB_C2%PID_ECADHERIN_KERATINOCYTE_PATHWAY	PID_ECADHERIN_KERATINOCYTE_PATHWAY	0.0187711	0.251232	downregulated
E-CADHERIN SIGNALING IN KERATINOCYTES%PATHWAY INTERACTION DATABASE NCI-NATURE CURATED DATA%E-CADHERIN SIGNALING IN KERATINOCYTES	E-CADHERIN SIGNALING IN KERATINOCYTES	0.0187711	0.251232	downregulated
POSITIVE REGULATION OF CELL CYCLE PHASE TRANSITION%GOBP%GO:1901989	POSITIVE REGULATION OF CELL CYCLE PHASE TRANSITION	0.0187959	0.251232	downregulated
REGULATION OF WNT SIGNALING PATHWAY%GOBP%GO:0030111	REGULATION OF WNT SIGNALING PATHWAY	0.0189362	0.252542	downregulated
MONOCARBOXYLIC ACID TRANSPORT%GOBP%GO:0015718	MONOCARBOXYLIC ACID TRANSPORT	0.0190569	0.252542	upregulated
POSITIVE REGULATION OF TRANSMEMBRANE RECEPTOR PROTEIN SERINE/THREONINE KINASE SIGNALING PATHWAY%GOBP%GO:0090100	POSITIVE REGULATION OF TRANSMEMBRANE RECEPTOR PROTEIN SERINE/THREONINE KINASE SIGNALING PATHWAY	0.0190624	0.252542	downregulated
DORSAL SPINAL CORD DEVELOPMENT%GOBP%GO:0021516	DORSAL SPINAL CORD DEVELOPMENT	0.0190708	0.252542	downregulated
BIOCARTA_BIOPEPTIDES_PATHWAY%MSIGDB_C2%BIOCARTA_BIOPEPTIDES_PATHWAY	BIOCARTA_BIOPEPTIDES_PATHWAY	0.0190984	0.252542	downregulated
PROTEIN LOCALIZATION TO KINETOCHORE%GOBP%GO:0034501	PROTEIN LOCALIZATION TO KINETOCHORE	0.0191016	0.252542	upregulated
NEGATIVE REGULATION OF CELL MORPHOGENESIS INVOLVED IN DIFFERENTIATION%GOBP%GO:0010771	NEGATIVE REGULATION OF CELL MORPHOGENESIS INVOLVED IN DIFFERENTIATION	0.019142	0.252619	downregulated
VENTRAL SPINAL CORD INTERNEURON SPECIFICATION%GOBP%GO:0021521	VENTRAL SPINAL CORD INTERNEURON SPECIFICATION	0.0194055	0.254446	downregulated
CELL FATE SPECIFICATION INVOLVED IN PATTERN SPECIFICATION%GOBP%GO:0060573	CELL FATE SPECIFICATION INVOLVED IN PATTERN SPECIFICATION	0.0194055	0.254446	downregulated
BIOCARTA_IGF1MTOR_PATHWAY%MSIGDB_C2%BIOCARTA_IGF1MTOR_PATHWAY	BIOCARTA_IGF1MTOR_PATHWAY	0.0194222	0.254446	downregulated
PID_BETA_CATENIN_NUC_PATHWAY%MSIGDB_C2%PID_BETA_CATENIN_NUC_PATHWAY	PID_BETA_CATENIN_NUC_PATHWAY	0.019454	0.254446	downregulated
DETERMINATION OF LEFT/RIGHT SYMMETRY%GOBP%GO:0007368	DETERMINATION OF LEFT/RIGHT SYMMETRY	0.0194548	0.254446	downregulated
PID_IL2_PI3K_PATHWAY%MSIGDB_C2%PID_IL2_PI3K_PATHWAY	PID_IL2_PI3K_PATHWAY	0.0196103	0.255383	downregulated
IL2 SIGNALING EVENTS MEDIATED BY PI3K%PATHWAY INTERACTION DATABASE NCI-NATURE CURATED DATA%IL2 SIGNALING EVENTS MEDIATED BY PI3K	IL2 SIGNALING EVENTS MEDIATED BY PI3K	0.0196103	0.255383	downregulated
DOPAMINE NEUROTRANSMITTER RELEASE CYCLE%REACTOME DATABASE ID RELEASE 68%212676	DOPAMINE NEUROTRANSMITTER RELEASE CYCLE	0.0196612	0.255383	downregulated
NUCLEAR ENVELOPE BREAKDOWN%REACTOME%R-HSA-2980766.2	NUCLEAR ENVELOPE BREAKDOWN	0.0196664	0.255383	downregulated
EYE MORPHOGENESIS%GOBP%GO:0048592	EYE MORPHOGENESIS	0.0197391	0.255873	downregulated
NEGATIVE REGULATION OF SMALL GTPASE MEDIATED SIGNAL TRANSDUCTION%GOBP%GO:0051058	NEGATIVE REGULATION OF SMALL GTPASE MEDIATED SIGNAL TRANSDUCTION	0.0199548	0.258044	downregulated
DCC MEDIATED ATTRACTIVE SIGNALING%REACTOME%R-HSA-418885.1	DCC MEDIATED ATTRACTIVE SIGNALING	0.0199987	0.258044	downregulated
PNAT%PANTHER PATHWAY%P05912	PNAT	0.0200127	0.258044	downregulated
VENTRICULAR SEPTUM DEVELOPMENT%GOBP%GO:0003281	VENTRICULAR SEPTUM DEVELOPMENT	0.0200766	0.258282	downregulated
DEFENSE RESPONSE TO OTHER ORGANISM%GOBP%GO:0098542	DEFENSE RESPONSE TO OTHER ORGANISM	0.020102	0.258282	upregulated
L13A-MEDIATED TRANSLATIONAL SILENCING OF CERULOPLASMIN EXPRESSION%REACTOME DATABASE ID RELEASE 68%156827	L13A-MEDIATED TRANSLATIONAL SILENCING OF CERULOPLASMIN EXPRESSION	0.020243	0.259637	downregulated
POSITIVE REGULATION OF GLYCOGEN BIOSYNTHETIC PROCESS%GOBP%GO:0045725	POSITIVE REGULATION OF GLYCOGEN BIOSYNTHETIC PROCESS	0.0203394	0.259789	downregulated
CELLULAR PIGMENT ACCUMULATION%GOBP%GO:0043482	CELLULAR PIGMENT ACCUMULATION	0.0203617	0.259789	downregulated
PIGMENT ACCUMULATION%GOBP%GO:0043476	PIGMENT ACCUMULATION	0.0203617	0.259789	downregulated
DEVELOPMENTAL GROWTH INVOLVED IN MORPHOGENESIS%GOBP%GO:0060560	DEVELOPMENTAL GROWTH INVOLVED IN MORPHOGENESIS	0.0204259	0.259936	downregulated
GLUCAGON SIGNALING IN METABOLIC REGULATION%REACTOME%R-HSA-163359.2	GLUCAGON SIGNALING IN METABOLIC REGULATION	0.0204444	0.259936	downregulated
MECHANORECEPTOR DIFFERENTIATION%GOBP%GO:0042490	MECHANORECEPTOR DIFFERENTIATION	0.0204862	0.260015	downregulated
CRANIAL NERVE MORPHOGENESIS%GOBP%GO:0021602	CRANIAL NERVE MORPHOGENESIS	0.0206329	0.261422	downregulated
BIOCARTA_TRKA_PATHWAY%MSIGDB_C2%BIOCARTA_TRKA_PATHWAY	BIOCARTA_TRKA_PATHWAY	0.0207582	0.262177	downregulated
PREGANGLIONIC PARASYMPATHETIC FIBER DEVELOPMENT%GOBP%GO:0021783	PREGANGLIONIC PARASYMPATHETIC FIBER DEVELOPMENT	0.0207643	0.262177	downregulated
PID_RAC1_PATHWAY%MSIGDB_C2%PID_RAC1_PATHWAY	PID_RAC1_PATHWAY	0.020893	0.262892	downregulated
RAC1 SIGNALING PATHWAY%PATHWAY INTERACTION DATABASE NCI-NATURE CURATED DATA%RAC1 SIGNALING PATHWAY	RAC1 SIGNALING PATHWAY	0.020893	0.262892	downregulated
PID_VEGFR1_PATHWAY%MSIGDB_C2%PID_VEGFR1_PATHWAY	PID_VEGFR1_PATHWAY	0.021092	0.264484	downregulated
VEGFR1 SPECIFIC SIGNALS%PATHWAY INTERACTION DATABASE NCI-NATURE CURATED DATA%VEGFR1 SPECIFIC SIGNALS	VEGFR1 SPECIFIC SIGNALS	0.021092	0.264484	downregulated
SIG_PIP3_SIGNALING_IN_CARDIAC_MYOCTES%MSIGDB_C2%SIG_PIP3_SIGNALING_IN_CARDIAC_MYOCTES	SIG_PIP3_SIGNALING_IN_CARDIAC_MYOCTES	0.0211868	0.265216	downregulated
REPRESSION OF WNT TARGET GENES%REACTOME%R-HSA-4641265.3	REPRESSION OF WNT TARGET GENES	0.0213745	0.267108	downregulated
SCHWANN CELL DIFFERENTIATION%GOBP%GO:0014037	SCHWANN CELL DIFFERENTIATION	0.0215641	0.269016	downregulated
REGULATION OF LEUKOCYTE APOPTOTIC PROCESS%GOBP%GO:2000106	REGULATION OF LEUKOCYTE APOPTOTIC PROCESS	0.0216267	0.269337	upregulated
NEGATIVE REGULATION OF RECEPTOR-MEDIATED ENDOCYTOSIS%GOBP%GO:0048261	NEGATIVE REGULATION OF RECEPTOR-MEDIATED ENDOCYTOSIS	0.0216961	0.269741	downregulated
REGULATION OF SYNAPTIC VESICLE CYCLE%GOBP%GO:0098693	REGULATION OF SYNAPTIC VESICLE CYCLE	0.021769	0.269827	downregulated
IL1%NETPATH%IL1	IL1	0.0217769	0.269827	downregulated
COSTIMULATION BY THE CD28 FAMILY%REACTOME DATABASE ID RELEASE 68%388841	COSTIMULATION BY THE CD28 FAMILY	0.0218397	0.270146	downregulated
BIOCARTA_AT1R_PATHWAY%MSIGDB_C2%BIOCARTA_AT1R_PATHWAY	BIOCARTA_AT1R_PATHWAY	0.0218887	0.270294	downregulated
ANGIOTENSIN_II-STIMULATED_SIGNALING_THROUGH_G_PROTEINS_AND_BETA-ARRESTIN%PANTHER PATHWAY%P05911	ANGIOTENSIN_II-STIMULATED_SIGNALING_THROUGH_G_PROTEINS_AND_BETA-ARRESTIN	0.0219618	0.270299	downregulated
REGULATION OF CELL MORPHOGENESIS INVOLVED IN DIFFERENTIATION%GOBP%GO:0010769	REGULATION OF CELL MORPHOGENESIS INVOLVED IN DIFFERENTIATION	0.0219632	0.270299	downregulated
REGULATION OF TLR BY ENDOGENOUS LIGAND%REACTOME%R-HSA-5686938.3	REGULATION OF TLR BY ENDOGENOUS LIGAND	0.022023	0.270579	upregulated
REGULATION OF URINE VOLUME%GOBP%GO:0035809	REGULATION OF URINE VOLUME	0.0221046	0.271125	upregulated
AXON GUIDANCE%REACTOME DATABASE ID RELEASE 68%422475	AXON GUIDANCE	0.0222593	0.272564	downregulated
NEGATIVE REGULATION OF RHO PROTEIN SIGNAL TRANSDUCTION%GOBP%GO:0035024	NEGATIVE REGULATION OF RHO PROTEIN SIGNAL TRANSDUCTION	0.0223654	0.272693	downregulated
NEGATIVE REGULATION OF DENDRITIC SPINE DEVELOPMENT%GOBP%GO:0061000	NEGATIVE REGULATION OF DENDRITIC SPINE DEVELOPMENT	0.0224392	0.272693	downregulated
SUPERPATHWAY OF INOSITOL PHOSPHATE COMPOUNDS%HUMANCYC%PWY-6371	SUPERPATHWAY OF INOSITOL PHOSPHATE COMPOUNDS	0.0224445	0.272693	downregulated
TP53 REGULATES TRANSCRIPTION OF GENES INVOLVED IN G1 CELL CYCLE ARREST%REACTOME DATABASE ID RELEASE 68%6804116	TP53 REGULATES TRANSCRIPTION OF GENES INVOLVED IN G1 CELL CYCLE ARREST	0.0224925	0.272693	downregulated
SUMOYLATION%REACTOME DATABASE ID RELEASE 68%2990846	SUMOYLATION	0.0225428	0.272693	downregulated
ANGIOGENESIS%PANTHER PATHWAY%P00005	ANGIOGENESIS	0.0227335	0.272693	downregulated
REGULATION OF P38-ALPHA AND P38-BETA%PATHWAY INTERACTION DATABASE NCI-NATURE CURATED DATA%REGULATION OF P38-ALPHA AND P38-BETA	REGULATION OF P38-ALPHA AND P38-BETA	0.0228247	0.272693	downregulated
REGULATION OF GTPASE ACTIVITY%GOBP%GO:0043087	REGULATION OF GTPASE ACTIVITY	0.0228373	0.272693	downregulated
GLIAL CELL DIFFERENTIATION%GOBP%GO:0010001	GLIAL CELL DIFFERENTIATION	0.0228506	0.272693	downregulated
BDNF%IOB%BDNF	BDNF	0.0230427	0.272693	downregulated
PID_ERB_GENOMIC_PATHWAY%MSIGDB_C2%PID_ERB_GENOMIC_PATHWAY	PID_ERB_GENOMIC_PATHWAY	0.0230632	0.272693	downregulated
VALIDATED NUCLEAR ESTROGEN RECEPTOR BETA NETWORK%PATHWAY INTERACTION DATABASE NCI-NATURE CURATED DATA%VALIDATED NUCLEAR ESTROGEN RECEPTOR BETA NETWORK	VALIDATED NUCLEAR ESTROGEN RECEPTOR BETA NETWORK	0.0230632	0.272693	downregulated
NEGATIVE REGULATION OF CD4-POSITIVE, ALPHA-BETA T CELL DIFFERENTIATION%GOBP%GO:0043371	NEGATIVE REGULATION OF CD4-POSITIVE, ALPHA-BETA T CELL DIFFERENTIATION	0.0231175	0.272693	upregulated
METABOLIC DISORDERS OF BIOLOGICAL OXIDATION ENZYMES%REACTOME%R-HSA-5579029.2	METABOLIC DISORDERS OF BIOLOGICAL OXIDATION ENZYMES	0.0231363	0.272693	upregulated
PARASYMPATHETIC NERVOUS SYSTEM DEVELOPMENT%GOBP%GO:0048486	PARASYMPATHETIC NERVOUS SYSTEM DEVELOPMENT	0.0231524	0.272693	downregulated
ACTIVATION OF GTPASE ACTIVITY%GOBP%GO:0090630	ACTIVATION OF GTPASE ACTIVITY	0.0231533	0.272693	downregulated
NUCLEAR PORE ORGANIZATION%GOBP%GO:0006999	NUCLEAR PORE ORGANIZATION	0.0232568	0.272693	downregulated
IL-5 Signaling Pathway%WikiPathways_20190310%WP151%Mus musculus	IL-5 Signaling Pathway	0.0232758	0.272693	downregulated
METABOTROPIC GLUTAMATE RECEPTOR GROUP II PATHWAY%PANTHER PATHWAY%P00040	METABOTROPIC GLUTAMATE RECEPTOR GROUP II PATHWAY	0.0232765	0.272693	downregulated
MYOGENESIS%REACTOME%R-HSA-525793.2	MYOGENESIS	0.0233091	0.272693	downregulated
SOMITE DEVELOPMENT%GOBP%GO:0061053	SOMITE DEVELOPMENT	0.0233461	0.272693	downregulated
NERVE DEVELOPMENT%GOBP%GO:0021675	NERVE DEVELOPMENT	0.0233523	0.272693	downregulated
Alzheimers Disease%WikiPathways_20190310%WP2075%Mus musculus	Alzheimers Disease	0.0233851	0.272693	downregulated
RESPONSE TO MURAMYL DIPEPTIDE%GOBP%GO:0032495	RESPONSE TO MURAMYL DIPEPTIDE	0.0234087	0.272693	downregulated
RESOLUTION OF D-LOOP STRUCTURES THROUGH HOLLIDAY JUNCTION INTERMEDIATES%REACTOME DATABASE ID RELEASE 68%5693568	RESOLUTION OF D-LOOP STRUCTURES THROUGH HOLLIDAY JUNCTION INTERMEDIATES	0.0234493	0.272693	upregulated
RECEPTOR CLUSTERING%GOBP%GO:0043113	RECEPTOR CLUSTERING	0.0235148	0.272693	downregulated
SELENOCYSTEINE SYNTHESIS%REACTOME DATABASE ID RELEASE 68%2408557	SELENOCYSTEINE SYNTHESIS	0.0235177	0.272693	downregulated
PID_NCADHERIN_PATHWAY%MSIGDB_C2%PID_NCADHERIN_PATHWAY	PID_NCADHERIN_PATHWAY	0.0235189	0.272693	downregulated
N-CADHERIN SIGNALING EVENTS%PATHWAY INTERACTION DATABASE NCI-NATURE CURATED DATA%N-CADHERIN SIGNALING EVENTS	N-CADHERIN SIGNALING EVENTS	0.0235189	0.272693	downregulated
ALZHEIMER DISEASE-AMYLOID SECRETASE PATHWAY%PANTHER PATHWAY%P00003	ALZHEIMER DISEASE-AMYLOID SECRETASE PATHWAY	0.0235243	0.272693	downregulated
REGULATION OF PODOSOME ASSEMBLY%GOBP%GO:0071801	REGULATION OF PODOSOME ASSEMBLY	0.0235387	0.272693	downregulated
SEMAPHORIN INTERACTIONS%REACTOME DATABASE ID RELEASE 68%373755	SEMAPHORIN INTERACTIONS	0.023575	0.272693	downregulated
P53 PATHWAY FEEDBACK LOOPS 2%PANTHER PATHWAY%P04398	P53 PATHWAY FEEDBACK LOOPS 2	0.0236134	0.272693	downregulated
TRANSCRIPTIONAL REGULATION BY MECP2%REACTOME%R-HSA-8986944.2	TRANSCRIPTIONAL REGULATION BY MECP2	0.0236545	0.272693	downregulated
PKA ACTIVATION%REACTOME%R-HSA-163615.2	PKA ACTIVATION	0.0237966	0.272693	downregulated
PKA ACTIVATION IN GLUCAGON SIGNALLING%REACTOME DATABASE ID RELEASE 68%164378	PKA ACTIVATION IN GLUCAGON SIGNALLING	0.0237966	0.272693	downregulated
DEFECTIVE TPR MAY CONFER SUSCEPTIBILITY TOWARDS THYROID PAPILLARY CARCINOMA (TPC)%REACTOME DATABASE ID RELEASE 68%5619107	DEFECTIVE TPR MAY CONFER SUSCEPTIBILITY TOWARDS THYROID PAPILLARY CARCINOMA (TPC)	0.0238062	0.272693	downregulated
REGULATION OF GLUCOKINASE BY GLUCOKINASE REGULATORY PROTEIN%REACTOME DATABASE ID RELEASE 68%170822	REGULATION OF GLUCOKINASE BY GLUCOKINASE REGULATORY PROTEIN	0.0238062	0.272693	downregulated
REPLACEMENT OSSIFICATION%GOBP%GO:0036075	REPLACEMENT OSSIFICATION	0.0238536	0.272693	downregulated
ENDOCHONDRAL OSSIFICATION%GOBP%GO:0001958	ENDOCHONDRAL OSSIFICATION	0.0238536	0.272693	downregulated
REGULATION OF PROTEASOMAL UBIQUITIN-DEPENDENT PROTEIN CATABOLIC PROCESS%GOBP%GO:0032434	REGULATION OF PROTEASOMAL UBIQUITIN-DEPENDENT PROTEIN CATABOLIC PROCESS	0.0238705	0.272693	downregulated
PID_EPHA_FWDPATHWAY%MSIGDB_C2%PID_EPHA_FWDPATHWAY	PID_EPHA_FWDPATHWAY	0.0238765	0.272693	downregulated
EPHA FORWARD SIGNALING%PATHWAY INTERACTION DATABASE NCI-NATURE CURATED DATA%EPHA FORWARD SIGNALING	EPHA FORWARD SIGNALING	0.0238765	0.272693	downregulated
REGULATION OF ACTIVIN RECEPTOR SIGNALING PATHWAY%GOBP%GO:0032925	REGULATION OF ACTIVIN RECEPTOR SIGNALING PATHWAY	0.0239297	0.272874	downregulated
REGULATION OF NMDA RECEPTOR ACTIVITY%GOBP%GO:2000310	REGULATION OF NMDA RECEPTOR ACTIVITY	0.0239862	0.273091	downregulated
PID_INSULIN_PATHWAY%MSIGDB_C2%PID_INSULIN_PATHWAY	PID_INSULIN_PATHWAY	0.0240879	0.273822	downregulated
REGULATION OF CARDIAC MUSCLE TISSUE GROWTH%GOBP%GO:0055021	REGULATION OF CARDIAC MUSCLE TISSUE GROWTH	0.024175	0.273854	downregulated
THYROTROPIN-RELEASING HORMONE RECEPTOR SIGNALING PATHWAY%PANTHER PATHWAY%P04394	THYROTROPIN-RELEASING HORMONE RECEPTOR SIGNALING PATHWAY	0.0241831	0.273854	downregulated
IFN-ALPHA%IOB%IFN-ALPHA	IFN-ALPHA	0.0242731	0.273854	downregulated
POSITIVE REGULATION OF PRODUCTION OF MOLECULAR MEDIATOR OF IMMUNE RESPONSE%GOBP%GO:0002702	POSITIVE REGULATION OF PRODUCTION OF MOLECULAR MEDIATOR OF IMMUNE RESPONSE	0.0242827	0.273854	upregulated
HALLMARK_KRAS_SIGNALING_UP%MSIGDB_C2%HALLMARK_KRAS_SIGNALING_UP	HALLMARK_KRAS_SIGNALING_UP	0.0243109	0.273854	upregulated
PHOSPHORYLATION OF THE APC C%REACTOME%R-HSA-176412.3	PHOSPHORYLATION OF THE APC C	0.0243159	0.273854	downregulated
APC C:CDC20 MEDIATED DEGRADATION OF CYCLIN B%REACTOME DATABASE ID RELEASE 68%174048	APC C:CDC20 MEDIATED DEGRADATION OF CYCLIN B	0.0244109	0.2745	downregulated
CONSTITUTIVE SIGNALING BY NOTCH1 HD DOMAIN MUTANTS%REACTOME DATABASE ID RELEASE 68%2691232	CONSTITUTIVE SIGNALING BY NOTCH1 HD DOMAIN MUTANTS	0.0246634	0.276488	downregulated
SIGNALING BY NOTCH1 HD DOMAIN MUTANTS IN CANCER%REACTOME%R-HSA-2691230.1	SIGNALING BY NOTCH1 HD DOMAIN MUTANTS IN CANCER	0.0246634	0.276488	downregulated
SRP-DEPENDENT COTRANSLATIONAL PROTEIN TARGETING TO MEMBRANE%REACTOME%R-HSA-1799339.2	SRP-DEPENDENT COTRANSLATIONAL PROTEIN TARGETING TO MEMBRANE	0.0247365	0.276858	downregulated
POSTSYNAPSE ASSEMBLY%GOBP%GO:0099068	POSTSYNAPSE ASSEMBLY	0.0247769	0.276858	downregulated
THE ROLE OF NEF IN HIV-1 REPLICATION AND DISEASE PATHOGENESIS%REACTOME DATABASE ID RELEASE 68%164952	THE ROLE OF NEF IN HIV-1 REPLICATION AND DISEASE PATHOGENESIS	0.0248102	0.276858	downregulated
TGF_BETA_RECEPTOR%IOB%TGF_BETA_RECEPTOR	TGF_BETA_RECEPTOR	0.0249714	0.276981	downregulated
Oxidation by Cytochrome P450%WikiPathways_20190310%WP1274%Mus musculus	Oxidation by Cytochrome P450	0.0250858	0.276981	upregulated
MATING BEHAVIOR%GOBP%GO:0007617	MATING BEHAVIOR	0.0251262	0.276981	downregulated
REGULATION OF T CELL APOPTOTIC PROCESS%GOBP%GO:0070232	REGULATION OF T CELL APOPTOTIC PROCESS	0.025143	0.276981	upregulated
PID_P38_ALPHA_BETA_PATHWAY%MSIGDB_C2%PID_P38_ALPHA_BETA_PATHWAY	PID_P38_ALPHA_BETA_PATHWAY	0.0251493	0.276981	downregulated
SIGNALING BY EGFR%REACTOME%R-HSA-177929.1	SIGNALING BY EGFR	0.0252357	0.276981	downregulated
CARDIAC SEPTUM MORPHOGENESIS%GOBP%GO:0060411	CARDIAC SEPTUM MORPHOGENESIS	0.0252792	0.276981	downregulated
PID_AJDISS_2PATHWAY%MSIGDB_C2%PID_AJDISS_2PATHWAY	PID_AJDISS_2PATHWAY	0.0252959	0.276981	downregulated
POSTTRANSLATIONAL REGULATION OF ADHERENS JUNCTION STABILITY AND DISSASSEMBLY%PATHWAY INTERACTION DATABASE NCI-NATURE CURATED DATA%POSTTRANSLATIONAL REGULATION OF ADHERENS JUNCTION STABILITY AND DISSASSEMBLY	POSTTRANSLATIONAL REGULATION OF ADHERENS JUNCTION STABILITY AND DISSASSEMBLY	0.0252959	0.276981	downregulated
PID_S1P_S1P3_PATHWAY%MSIGDB_C2%PID_S1P_S1P3_PATHWAY	PID_S1P_S1P3_PATHWAY	0.0252965	0.276981	downregulated
NEGATIVE REGULATION OF T-HELPER CELL DIFFERENTIATION%GOBP%GO:0045623	NEGATIVE REGULATION OF T-HELPER CELL DIFFERENTIATION	0.0252989	0.276981	upregulated
HALLMARK_HEDGEHOG_SIGNALING%MSIGDB_C2%HALLMARK_HEDGEHOG_SIGNALING	HALLMARK_HEDGEHOG_SIGNALING	0.0252997	0.276981	downregulated
INTERACTIONS OF VPR WITH HOST CELLULAR PROTEINS%REACTOME DATABASE ID RELEASE 68%176033	INTERACTIONS OF VPR WITH HOST CELLULAR PROTEINS	0.0253146	0.276981	downregulated
Insulin Signaling%WikiPathways_20190310%WP65%Mus musculus	Insulin Signaling	0.0254259	0.277782	downregulated
PID_EPHA2_FWD_PATHWAY%MSIGDB_C2%PID_EPHA2_FWD_PATHWAY	PID_EPHA2_FWD_PATHWAY	0.0255274	0.278058	downregulated
EPHA2 FORWARD SIGNALING%PATHWAY INTERACTION DATABASE NCI-NATURE CURATED DATA%EPHA2 FORWARD SIGNALING	EPHA2 FORWARD SIGNALING	0.0255274	0.278058	downregulated
EMBRYONIC CAMERA-TYPE EYE DEVELOPMENT%GOBP%GO:0031076	EMBRYONIC CAMERA-TYPE EYE DEVELOPMENT	0.0255985	0.278417	downregulated
PROTEIN IMPORT INTO NUCLEUS%GOBP%GO:0006606	PROTEIN IMPORT INTO NUCLEUS	0.0256943	0.279043	downregulated
GLUTATHIONE CONJUGATION%REACTOME%R-HSA-156590.2	GLUTATHIONE CONJUGATION	0.025761	0.279352	upregulated
REGULATION OF PROTEOLYSIS INVOLVED IN CELLULAR PROTEIN CATABOLIC PROCESS%GOBP%GO:1903050	REGULATION OF PROTEOLYSIS INVOLVED IN CELLULAR PROTEIN CATABOLIC PROCESS	0.0258801	0.280227	downregulated
FOREBRAIN NEURON DEVELOPMENT%GOBP%GO:0021884	FOREBRAIN NEURON DEVELOPMENT	0.0259818	0.28053	downregulated
SOMATIC STEM CELL DIVISION%GOBP%GO:0048103	SOMATIC STEM CELL DIVISION	0.025985	0.28053	downregulated
PLASMINOGEN ACTIVATING CASCADE%PANTHER PATHWAY%P00050	PLASMINOGEN ACTIVATING CASCADE	0.0260653	0.280699	upregulated
MAPK FAMILY SIGNALING CASCADES%REACTOME DATABASE ID RELEASE 68%5683057	MAPK FAMILY SIGNALING CASCADES	0.0260776	0.280699	downregulated
NEGATIVE REGULATION OF PROTEASOMAL UBIQUITIN-DEPENDENT PROTEIN CATABOLIC PROCESS%GOBP%GO:0032435	NEGATIVE REGULATION OF PROTEASOMAL UBIQUITIN-DEPENDENT PROTEIN CATABOLIC PROCESS	0.0261651	0.280889	downregulated
CAMERA-TYPE EYE DEVELOPMENT%GOBP%GO:0043010	CAMERA-TYPE EYE DEVELOPMENT	0.0261722	0.280889	downregulated
RESOLUTION OF D-LOOP STRUCTURES%REACTOME%R-HSA-5693537.1	RESOLUTION OF D-LOOP STRUCTURES	0.0262508	0.280934	upregulated
NEGATIVE REGULATION OF ORGAN GROWTH%GOBP%GO:0046621	NEGATIVE REGULATION OF ORGAN GROWTH	0.0262534	0.280934	downregulated
Translation Factors%WikiPathways_20190310%WP307%Mus musculus	Translation Factors	0.0264035	0.282127	downregulated
INNER EAR RECEPTOR CELL DIFFERENTIATION%GOBP%GO:0060113	INNER EAR RECEPTOR CELL DIFFERENTIATION	0.0267007	0.284298	downregulated
EMBRYONIC ORGAN DEVELOPMENT%GOBP%GO:0048568	EMBRYONIC ORGAN DEVELOPMENT	0.0267485	0.284298	downregulated
B CELL MEDIATED IMMUNITY%GOBP%GO:0019724	B CELL MEDIATED IMMUNITY	0.0267805	0.284298	upregulated
CALCIUM ION TRANSMEMBRANE TRANSPORT%GOBP%GO:0070588	CALCIUM ION TRANSMEMBRANE TRANSPORT	0.0268246	0.284298	downregulated
REGULATION OF MUSCLE ORGAN DEVELOPMENT%GOBP%GO:0048634	REGULATION OF MUSCLE ORGAN DEVELOPMENT	0.0268256	0.284298	downregulated
POSITIVE REGULATION OF B CELL ACTIVATION%GOBP%GO:0050871	POSITIVE REGULATION OF B CELL ACTIVATION	0.0268404	0.284298	upregulated
INOSITOL PHOSPHATE-MEDIATED SIGNALING%GOBP%GO:0048016	INOSITOL PHOSPHATE-MEDIATED SIGNALING	0.0270283	0.285873	downregulated
DISSOLUTION OF FIBRIN CLOT%REACTOME DATABASE ID RELEASE 68%75205	DISSOLUTION OF FIBRIN CLOT	0.0271194	0.286229	upregulated
DETERMINATION OF BILATERAL SYMMETRY%GOBP%GO:0009855	DETERMINATION OF BILATERAL SYMMETRY	0.0271404	0.286229	downregulated
NEUROEPITHELIAL CELL DIFFERENTIATION%GOBP%GO:0060563	NEUROEPITHELIAL CELL DIFFERENTIATION	0.0272385	0.286243	downregulated
CELL-CELL SIGNALING%GOBP%GO:0007267	CELL-CELL SIGNALING	0.0272528	0.286243	downregulated
POSITIVE REGULATION OF WOUND HEALING%GOBP%GO:0090303	POSITIVE REGULATION OF WOUND HEALING	0.0272594	0.286243	upregulated
POSITIVE REGULATION OF SMOOTHENED SIGNALING PATHWAY%GOBP%GO:0045880	POSITIVE REGULATION OF SMOOTHENED SIGNALING PATHWAY	0.0273142	0.286407	downregulated
INTEGRATION OF ENERGY METABOLISM%REACTOME DATABASE ID RELEASE 68%163685	INTEGRATION OF ENERGY METABOLISM	0.0275618	0.287995	downregulated
ICOSANOID METABOLIC PROCESS%GOBP%GO:0006690	ICOSANOID METABOLIC PROCESS	0.027566	0.287995	upregulated
REGULATION OF DNA ENDOREDUPLICATION%GOBP%GO:0032875	REGULATION OF DNA ENDOREDUPLICATION	0.0276159	0.287995	downregulated
CHONDROITIN SULFATE BIOSYNTHETIC PROCESS%GOBP%GO:0030206	CHONDROITIN SULFATE BIOSYNTHETIC PROCESS	0.0276236	0.287995	downregulated
RAS PATHWAY%PANTHER PATHWAY%P04393	RAS PATHWAY	0.0276791	0.288163	downregulated
REGULATION OF THYMOCYTE APOPTOTIC PROCESS%GOBP%GO:0070243	REGULATION OF THYMOCYTE APOPTOTIC PROCESS	0.0277976	0.288905	upregulated
REGULATION OF HISTONE H3-K4 METHYLATION%GOBP%GO:0051569	REGULATION OF HISTONE H3-K4 METHYLATION	0.0278617	0.288905	downregulated
SIGNALING BY NOTCH3%REACTOME%R-HSA-9012852.2	SIGNALING BY NOTCH3	0.0278982	0.288905	downregulated
BIOCARTA_NFAT_PATHWAY%MSIGDB_C2%BIOCARTA_NFAT_PATHWAY	BIOCARTA_NFAT_PATHWAY	0.0279087	0.288905	downregulated
MULTI-ORGANISM BEHAVIOR%GOBP%GO:0051705	MULTI-ORGANISM BEHAVIOR	0.0281668	0.29082	downregulated
ICOSANOID BIOSYNTHETIC PROCESS%GOBP%GO:0046456	ICOSANOID BIOSYNTHETIC PROCESS	0.0281734	0.29082	upregulated
ENDOGENOUS_CANNABINOID_SIGNALING%PANTHER PATHWAY%P05730	ENDOGENOUS_CANNABINOID_SIGNALING	0.0282515	0.291213	downregulated
REGULATION OF INTERLEUKIN-8 PRODUCTION%GOBP%GO:0032677	REGULATION OF INTERLEUKIN-8 PRODUCTION	0.0283739	0.292063	upregulated
T CELL ACTIVATION%PANTHER PATHWAY%P00053	T CELL ACTIVATION	0.0285086	0.293036	downregulated
ANTIMICROBIAL PEPTIDES%REACTOME%R-HSA-6803157.2	ANTIMICROBIAL PEPTIDES	0.0286609	0.294187	upregulated
CELLULAR RESPONSE TO ALCOHOL%GOBP%GO:0097306	CELLULAR RESPONSE TO ALCOHOL	0.0288678	0.295895	downregulated
REGULATION OF IGF ACTIVITY BY IGFBP%REACTOME DATABASE ID RELEASE 68%381426	REGULATION OF IGF ACTIVITY BY IGFBP	0.0291972	0.298187	upregulated
ACTIVATION OF BAD AND TRANSLOCATION TO MITOCHONDRIA%REACTOME DATABASE ID RELEASE 68%111447	ACTIVATION OF BAD AND TRANSLOCATION TO MITOCHONDRIA	0.0292527	0.298187	downregulated
NEGATIVE REGULATION OF STRESS-ACTIVATED PROTEIN KINASE SIGNALING CASCADE%GOBP%GO:0070303	NEGATIVE REGULATION OF STRESS-ACTIVATED PROTEIN KINASE SIGNALING CASCADE	0.0292581	0.298187	downregulated
NEGATIVE REGULATION OF STRESS-ACTIVATED MAPK CASCADE%GOBP%GO:0032873	NEGATIVE REGULATION OF STRESS-ACTIVATED MAPK CASCADE	0.0292581	0.298187	downregulated
PID_CXCR3_PATHWAY%MSIGDB_C2%PID_CXCR3_PATHWAY	PID_CXCR3_PATHWAY	0.029334	0.298187	downregulated
POSITIVE REGULATION OF INTRACELLULAR STEROID HORMONE RECEPTOR SIGNALING PATHWAY%GOBP%GO:0033145	POSITIVE REGULATION OF INTRACELLULAR STEROID HORMONE RECEPTOR SIGNALING PATHWAY	0.0293365	0.298187	downregulated
REGULATION OF GLUTAMATE RECEPTOR SIGNALING PATHWAY%GOBP%GO:1900449	REGULATION OF GLUTAMATE RECEPTOR SIGNALING PATHWAY	0.0294075	0.298493	downregulated
POSITIVE REGULATION OF NEUROLOGICAL SYSTEM PROCESS%GOBP%GO:0031646	POSITIVE REGULATION OF NEUROLOGICAL SYSTEM PROCESS	0.02946	0.29861	downregulated
STEM CELL PROLIFERATION%GOBP%GO:0072089	STEM CELL PROLIFERATION	0.0295325	0.298802	downregulated
BIOCARTA_GPCR_PATHWAY%MSIGDB_C2%BIOCARTA_GPCR_PATHWAY	BIOCARTA_GPCR_PATHWAY	0.0295613	0.298802	downregulated
PROTEIN LOCALIZATION TO CHROMOSOME, CENTROMERIC REGION%GOBP%GO:0071459	PROTEIN LOCALIZATION TO CHROMOSOME, CENTROMERIC REGION	0.0296688	0.298802	upregulated
L1CAM INTERACTIONS%REACTOME DATABASE ID RELEASE 68%373760	L1CAM INTERACTIONS	0.0297226	0.298802	downregulated
PID_P38_GAMMA_DELTA_PATHWAY%MSIGDB_C2%PID_P38_GAMMA_DELTA_PATHWAY	PID_P38_GAMMA_DELTA_PATHWAY	0.0297273	0.298802	downregulated
SIGNALING MEDIATED BY P38-GAMMA AND P38-DELTA%PATHWAY INTERACTION DATABASE NCI-NATURE CURATED DATA%SIGNALING MEDIATED BY P38-GAMMA AND P38-DELTA	SIGNALING MEDIATED BY P38-GAMMA AND P38-DELTA	0.0297273	0.298802	downregulated
5HT1 TYPE RECEPTOR MEDIATED SIGNALING PATHWAY%PANTHER PATHWAY%P04373	5HT1 TYPE RECEPTOR MEDIATED SIGNALING PATHWAY	0.0297655	0.298802	downregulated
SIGNALING BY BMP%REACTOME DATABASE ID RELEASE 68%201451	SIGNALING BY BMP	0.0299983	0.300724	downregulated
NEGATIVE REGULATION OF FGFR4 SIGNALING%REACTOME DATABASE ID RELEASE 68%5654733	NEGATIVE REGULATION OF FGFR4 SIGNALING	0.0300645	0.300974	downregulated
TNFALPHA%NETPATH%TNFALPHA	TNFALPHA	0.0303083	0.302631	downregulated
SIGNALING BY ERBB2%REACTOME%R-HSA-1227986.6	SIGNALING BY ERBB2	0.0303423	0.302631	downregulated
SALIVARY GLAND MORPHOGENESIS%GOBP%GO:0007435	SALIVARY GLAND MORPHOGENESIS	0.0304414	0.302631	downregulated
Electron Transport Chain%WikiPathways_20190310%WP295%Mus musculus	Electron Transport Chain	0.0304824	0.302631	upregulated
REGULATION OF IMMUNOGLOBULIN MEDIATED IMMUNE RESPONSE%GOBP%GO:0002889	REGULATION OF IMMUNOGLOBULIN MEDIATED IMMUNE RESPONSE	0.0305727	0.302631	upregulated
REGULATION OF B CELL MEDIATED IMMUNITY%GOBP%GO:0002712	REGULATION OF B CELL MEDIATED IMMUNITY	0.0305727	0.302631	upregulated
IMMUNOGLOBULIN MEDIATED IMMUNE RESPONSE%GOBP%GO:0016064	IMMUNOGLOBULIN MEDIATED IMMUNE RESPONSE	0.0305962	0.302631	upregulated
REGULATION OF STRIATED MUSCLE TISSUE DEVELOPMENT%GOBP%GO:0016202	REGULATION OF STRIATED MUSCLE TISSUE DEVELOPMENT	0.030705	0.302631	downregulated
GROWTH PLATE CARTILAGE CHONDROCYTE MORPHOGENESIS%GOBP%GO:0003429	GROWTH PLATE CARTILAGE CHONDROCYTE MORPHOGENESIS	0.0307445	0.302631	upregulated
CHONDROCYTE MORPHOGENESIS%GOBP%GO:0090171	CHONDROCYTE MORPHOGENESIS	0.0307445	0.302631	upregulated
CHONDROCYTE MORPHOGENESIS INVOLVED IN ENDOCHONDRAL BONE MORPHOGENESIS%GOBP%GO:0003414	CHONDROCYTE MORPHOGENESIS INVOLVED IN ENDOCHONDRAL BONE MORPHOGENESIS	0.0307445	0.302631	upregulated
NEPHRIN FAMILY INTERACTIONS%REACTOME%R-HSA-373753.3	NEPHRIN FAMILY INTERACTIONS	0.0309306	0.302631	downregulated
DNA DAMAGE RECOGNITION IN GG-NER%REACTOME DATABASE ID RELEASE 68%5696394	DNA DAMAGE RECOGNITION IN GG-NER	0.0309706	0.302631	downregulated
IL6%NETPATH%IL6	IL6	0.0309985	0.302631	downregulated
ANATOMICAL STRUCTURE ARRANGEMENT%GOBP%GO:0048532	ANATOMICAL STRUCTURE ARRANGEMENT	0.0310152	0.302631	downregulated
IONOTROPIC GLUTAMATE RECEPTOR PATHWAY%PANTHER PATHWAY%P00037	IONOTROPIC GLUTAMATE RECEPTOR PATHWAY	0.0310272	0.302631	downregulated
CXCR4-MEDIATED SIGNALING EVENTS%PATHWAY INTERACTION DATABASE NCI-NATURE CURATED DATA%CXCR4-MEDIATED SIGNALING EVENTS	CXCR4-MEDIATED SIGNALING EVENTS	0.031029	0.302631	downregulated
SOMITOGENESIS%GOBP%GO:0001756	SOMITOGENESIS	0.0310525	0.302631	downregulated
HISTAMINE H2 RECEPTOR MEDIATED SIGNALING PATHWAY%PANTHER PATHWAY%P04386	HISTAMINE H2 RECEPTOR MEDIATED SIGNALING PATHWAY	0.0310526	0.302631	downregulated
REGULATION OF MYELINATION%GOBP%GO:0031641	REGULATION OF MYELINATION	0.0310593	0.302631	downregulated
REGULATION OF RAS PROTEIN SIGNAL TRANSDUCTION%GOBP%GO:0046578	REGULATION OF RAS PROTEIN SIGNAL TRANSDUCTION	0.0311372	0.302773	downregulated
WNT5A-DEPENDENT INTERNALIZATION OF FZD4%REACTOME%R-HSA-5099900.1	WNT5A-DEPENDENT INTERNALIZATION OF FZD4	0.0311569	0.302773	downregulated
NEGATIVE REGULATION OF CELL DEVELOPMENT%GOBP%GO:0010721	NEGATIVE REGULATION OF CELL DEVELOPMENT	0.0312713	0.303068	downregulated
SYNTHESIS, SECRETION, AND DEACYLATION OF GHRELIN%REACTOME DATABASE ID RELEASE 68%422085	SYNTHESIS, SECRETION, AND DEACYLATION OF GHRELIN	0.0313037	0.303068	upregulated
BIOCARTA_CSK_PATHWAY%MSIGDB_C2%BIOCARTA_CSK_PATHWAY	BIOCARTA_CSK_PATHWAY	0.0313298	0.303068	downregulated
BIOCARTA_TCR_PATHWAY%MSIGDB_C2%BIOCARTA_TCR_PATHWAY	BIOCARTA_TCR_PATHWAY	0.0313533	0.303068	downregulated
REGULATION OF MACROPHAGE ACTIVATION%GOBP%GO:0043030	REGULATION OF MACROPHAGE ACTIVATION	0.0314242	0.303286	upregulated
T CELL APOPTOTIC PROCESS%GOBP%GO:0070231	T CELL APOPTOTIC PROCESS	0.031459	0.303286	downregulated
ADAPTIVE IMMUNE RESPONSE BASED ON SOMATIC RECOMBINATION OF IMMUNE RECEPTORS BUILT FROM IMMUNOGLOBULIN SUPERFAMILY DOMAINS%GOBP%GO:0002460	ADAPTIVE IMMUNE RESPONSE BASED ON SOMATIC RECOMBINATION OF IMMUNE RECEPTORS BUILT FROM IMMUNOGLOBULIN SUPERFAMILY DOMAINS	0.0315812	0.304058	upregulated
GLYCOSAMINOGLYCAN BIOSYNTHETIC PROCESS%GOBP%GO:0006024	GLYCOSAMINOGLYCAN BIOSYNTHETIC PROCESS	0.0316856	0.304058	downregulated
REGULATION OF NEURON PROJECTION DEVELOPMENT%GOBP%GO:0010975	REGULATION OF NEURON PROJECTION DEVELOPMENT	0.0317115	0.304058	downregulated
PID_NECTIN_PATHWAY%MSIGDB_C2%PID_NECTIN_PATHWAY	PID_NECTIN_PATHWAY	0.0317513	0.304058	downregulated
NECTIN ADHESION PATHWAY%PATHWAY INTERACTION DATABASE NCI-NATURE CURATED DATA%NECTIN ADHESION PATHWAY	NECTIN ADHESION PATHWAY	0.0317513	0.304058	downregulated
SUMO E3 LIGASES SUMOYLATE TARGET PROTEINS%REACTOME%R-HSA-3108232.4	SUMO E3 LIGASES SUMOYLATE TARGET PROTEINS	0.0318463	0.304058	downregulated
POST-TRANSLATIONAL PROTEIN MODIFICATION%GOBP%GO:0043687	POST-TRANSLATIONAL PROTEIN MODIFICATION	0.0319171	0.304058	upregulated
REGULATION OF NEURON PROJECTION REGENERATION%GOBP%GO:0070570	REGULATION OF NEURON PROJECTION REGENERATION	0.0319412	0.304058	downregulated
STING MEDIATED INDUCTION OF HOST IMMUNE RESPONSES%REACTOME%R-HSA-1834941.3	STING MEDIATED INDUCTION OF HOST IMMUNE RESPONSES	0.0319481	0.304058	upregulated
INSULIN RECEPTOR SIGNALLING CASCADE%REACTOME%R-HSA-74751.3	INSULIN RECEPTOR SIGNALLING CASCADE	0.0319985	0.304058	downregulated
BIOCARTA_MET_PATHWAY%MSIGDB_C2%BIOCARTA_MET_PATHWAY	BIOCARTA_MET_PATHWAY	0.0320437	0.304058	downregulated
POSITIVE REGULATION OF BLOOD COAGULATION%GOBP%GO:0030194	POSITIVE REGULATION OF BLOOD COAGULATION	0.0321276	0.304058	upregulated
POSITIVE REGULATION OF HEMOSTASIS%GOBP%GO:1900048	POSITIVE REGULATION OF HEMOSTASIS	0.0321276	0.304058	upregulated
HEPARAN SULFATE PROTEOGLYCAN METABOLIC PROCESS%GOBP%GO:0030201	HEPARAN SULFATE PROTEOGLYCAN METABOLIC PROCESS	0.0321693	0.304058	downregulated
BMP Signaling Pathway in Eyelid Development%WikiPathways_20190310%WP3663%Mus musculus	BMP Signaling Pathway in Eyelid Development	0.0321853	0.304058	downregulated
MITOTIC CELL CYCLE PHASE TRANSITION%GOBP%GO:0044772	MITOTIC CELL CYCLE PHASE TRANSITION	0.0322056	0.304058	downregulated
POSITIVE REGULATION OF MITOTIC CELL CYCLE PHASE TRANSITION%GOBP%GO:1901992	POSITIVE REGULATION OF MITOTIC CELL CYCLE PHASE TRANSITION	0.0323421	0.304935	downregulated
CCR1%IOB%CCR1	CCR1	0.0323821	0.304935	downregulated
BIOCARTA_CCR3_PATHWAY%MSIGDB_C2%BIOCARTA_CCR3_PATHWAY	BIOCARTA_CCR3_PATHWAY	0.0326546	0.305502	downregulated
MYELINATION IN PERIPHERAL NERVOUS SYSTEM%GOBP%GO:0022011	MYELINATION IN PERIPHERAL NERVOUS SYSTEM	0.0326855	0.305502	downregulated
PERIPHERAL NERVOUS SYSTEM AXON ENSHEATHMENT%GOBP%GO:0032292	PERIPHERAL NERVOUS SYSTEM AXON ENSHEATHMENT	0.0326855	0.305502	downregulated
PID_PI3KCI_AKT_PATHWAY%MSIGDB_C2%PID_PI3KCI_AKT_PATHWAY	PID_PI3KCI_AKT_PATHWAY	0.0327332	0.305502	downregulated
CLASS I PI3K SIGNALING EVENTS MEDIATED BY AKT%PATHWAY INTERACTION DATABASE NCI-NATURE CURATED DATA%CLASS I PI3K SIGNALING EVENTS MEDIATED BY AKT	CLASS I PI3K SIGNALING EVENTS MEDIATED BY AKT	0.0327332	0.305502	downregulated
DENDRITE MORPHOGENESIS%GOBP%GO:0048813	DENDRITE MORPHOGENESIS	0.0327347	0.305502	downregulated
STEROL TRANSPORT%GOBP%GO:0015918	STEROL TRANSPORT	0.0327772	0.305502	upregulated
CHOLESTEROL TRANSPORT%GOBP%GO:0030301	CHOLESTEROL TRANSPORT	0.0327772	0.305502	upregulated
ERK1 AND ERK2 CASCADE%GOBP%GO:0070371	ERK1 AND ERK2 CASCADE	0.0328359	0.305659	downregulated
TCF DEPENDENT SIGNALING IN RESPONSE TO WNT%REACTOME DATABASE ID RELEASE 68%201681	TCF DEPENDENT SIGNALING IN RESPONSE TO WNT	0.0330215	0.306347	downregulated
5HT2 TYPE RECEPTOR MEDIATED SIGNALING PATHWAY%PANTHER PATHWAY%P04374	5HT2 TYPE RECEPTOR MEDIATED SIGNALING PATHWAY	0.0331526	0.306347	downregulated
Fatty Acid Beta Oxidation%WikiPathways_20190310%WP1269%Mus musculus	Fatty Acid Beta Oxidation	0.0331537	0.306347	upregulated
ST_PHOSPHOINOSITIDE_3_KINASE_PATHWAY%MSIGDB_C2%ST_PHOSPHOINOSITIDE_3_KINASE_PATHWAY	ST_PHOSPHOINOSITIDE_3_KINASE_PATHWAY	0.0331854	0.306347	downregulated
POSITIVE REGULATION OF PROTEASOMAL UBIQUITIN-DEPENDENT PROTEIN CATABOLIC PROCESS%GOBP%GO:0032436	POSITIVE REGULATION OF PROTEASOMAL UBIQUITIN-DEPENDENT PROTEIN CATABOLIC PROCESS	0.033209	0.306347	downregulated
PCP CE PATHWAY%REACTOME%R-HSA-4086400.2	PCP CE PATHWAY	0.0332658	0.306347	downregulated
TRANSLATIONAL ELONGATION%GOBP%GO:0006414	TRANSLATIONAL ELONGATION	0.0333261	0.306347	downregulated
PID_P38_MK2_PATHWAY%MSIGDB_C2%PID_P38_MK2_PATHWAY	PID_P38_MK2_PATHWAY	0.0333857	0.306347	downregulated
P38 SIGNALING MEDIATED BY MAPKAP KINASES%PATHWAY INTERACTION DATABASE NCI-NATURE CURATED DATA%P38 SIGNALING MEDIATED BY MAPKAP KINASES	P38 SIGNALING MEDIATED BY MAPKAP KINASES	0.0333857	0.306347	downregulated
PID_REG_GR_PATHWAY%MSIGDB_C2%PID_REG_GR_PATHWAY	PID_REG_GR_PATHWAY	0.0334207	0.306347	downregulated
GLUCOCORTICOID RECEPTOR REGULATORY NETWORK%PATHWAY INTERACTION DATABASE NCI-NATURE CURATED DATA%GLUCOCORTICOID RECEPTOR REGULATORY NETWORK	GLUCOCORTICOID RECEPTOR REGULATORY NETWORK	0.0334207	0.306347	downregulated
REGULATION OF ORGANELLE ASSEMBLY%GOBP%GO:1902115	REGULATION OF ORGANELLE ASSEMBLY	0.033443	0.306347	downregulated
STRIATUM DEVELOPMENT%GOBP%GO:0021756	STRIATUM DEVELOPMENT	0.0334597	0.306347	upregulated
RETINAL GANGLION CELL AXON GUIDANCE%GOBP%GO:0031290	RETINAL GANGLION CELL AXON GUIDANCE	0.0334975	0.306347	downregulated
NEGATIVE REGULATION OF HEART GROWTH%GOBP%GO:0061117	NEGATIVE REGULATION OF HEART GROWTH	0.0336314	0.306803	downregulated
NEGATIVE REGULATION OF CARDIAC MUSCLE TISSUE GROWTH%GOBP%GO:0055022	NEGATIVE REGULATION OF CARDIAC MUSCLE TISSUE GROWTH	0.0336314	0.306803	downregulated
TRANSPORT OF THE SLBP INDEPENDENT MATURE MRNA%REACTOME DATABASE ID RELEASE 68%159227	TRANSPORT OF THE SLBP INDEPENDENT MATURE MRNA	0.0337283	0.306953	downregulated
NEGATIVE REGULATION OF MUSCLE ORGAN DEVELOPMENT%GOBP%GO:0048635	NEGATIVE REGULATION OF MUSCLE ORGAN DEVELOPMENT	0.033732	0.306953	downregulated
CEREBELLUM MORPHOGENESIS%GOBP%GO:0021587	CEREBELLUM MORPHOGENESIS	0.0340386	0.308592	downregulated
INNATE IMMUNE RESPONSE%GOBP%GO:0045087	INNATE IMMUNE RESPONSE	0.0340503	0.308592	upregulated
NONHOMOLOGOUS END-JOINING (NHEJ)%REACTOME%R-HSA-5693571.1	NONHOMOLOGOUS END-JOINING (NHEJ)	0.0340833	0.308592	upregulated
REGULATION OF MITOTIC SPINDLE ORGANIZATION%GOBP%GO:0060236	REGULATION OF MITOTIC SPINDLE ORGANIZATION	0.0341	0.308592	downregulated
REGULATION OF HSF1-MEDIATED HEAT SHOCK RESPONSE%REACTOME DATABASE ID RELEASE 68%3371453	REGULATION OF HSF1-MEDIATED HEAT SHOCK RESPONSE	0.0341236	0.308592	downregulated
EXOCRINE SYSTEM DEVELOPMENT%GOBP%GO:0035272	EXOCRINE SYSTEM DEVELOPMENT	0.0343843	0.308623	downregulated
PID_RET_PATHWAY%MSIGDB_C2%PID_RET_PATHWAY	PID_RET_PATHWAY	0.0344025	0.308623	downregulated
SIGNALING EVENTS REGULATED BY RET TYROSINE KINASE%PATHWAY INTERACTION DATABASE NCI-NATURE CURATED DATA%SIGNALING EVENTS REGULATED BY RET TYROSINE KINASE	SIGNALING EVENTS REGULATED BY RET TYROSINE KINASE	0.0344025	0.308623	downregulated
HYPOXIA RESPONSE VIA HIF ACTIVATION%PANTHER PATHWAY%P00030	HYPOXIA RESPONSE VIA HIF ACTIVATION	0.0344481	0.308623	downregulated
REGULATION OF ADAPTIVE IMMUNE RESPONSE BASED ON SOMATIC RECOMBINATION OF IMMUNE RECEPTORS BUILT FROM IMMUNOGLOBULIN SUPERFAMILY DOMAINS%GOBP%GO:0002822	REGULATION OF ADAPTIVE IMMUNE RESPONSE BASED ON SOMATIC RECOMBINATION OF IMMUNE RECEPTORS BUILT FROM IMMUNOGLOBULIN SUPERFAMILY DOMAINS	0.0344484	0.308623	upregulated
SCHWANN CELL DEVELOPMENT%GOBP%GO:0014044	SCHWANN CELL DEVELOPMENT	0.0344491	0.308623	downregulated
PROTEIN POLYUBIQUITINATION%GOBP%GO:0000209	PROTEIN POLYUBIQUITINATION	0.034465	0.308623	downregulated
WNT5A-DEPENDENT INTERNALIZATION OF FZD2, FZD5 AND ROR2%REACTOME DATABASE ID RELEASE 68%5140745	WNT5A-DEPENDENT INTERNALIZATION OF FZD2, FZD5 AND ROR2	0.0344901	0.308623	downregulated
SHP2 SIGNALING%PATHWAY INTERACTION DATABASE NCI-NATURE CURATED DATA%SHP2 SIGNALING	SHP2 SIGNALING	0.0345076	0.308623	downregulated
MTORC1-MEDIATED SIGNALLING%REACTOME DATABASE ID RELEASE 68%166208	MTORC1-MEDIATED SIGNALLING	0.034663	0.309443	downregulated
VEGFA-VEGFR2 PATHWAY%REACTOME%R-HSA-4420097.3	VEGFA-VEGFR2 PATHWAY	0.0347203	0.309443	downregulated
PID_IL8_CXCR2_PATHWAY%MSIGDB_C2%PID_IL8_CXCR2_PATHWAY	PID_IL8_CXCR2_PATHWAY	0.034821	0.309443	downregulated
IL8- AND CXCR2-MEDIATED SIGNALING EVENTS%PATHWAY INTERACTION DATABASE NCI-NATURE CURATED DATA%IL8- AND CXCR2-MEDIATED SIGNALING EVENTS	IL8- AND CXCR2-MEDIATED SIGNALING EVENTS	0.034821	0.309443	downregulated
NEGATIVE REGULATION OF NERVOUS SYSTEM DEVELOPMENT%GOBP%GO:0051961	NEGATIVE REGULATION OF NERVOUS SYSTEM DEVELOPMENT	0.0348707	0.309443	downregulated
NEGATIVE REGULATION OF MICROTUBULE POLYMERIZATION OR DEPOLYMERIZATION%GOBP%GO:0031111	NEGATIVE REGULATION OF MICROTUBULE POLYMERIZATION OR DEPOLYMERIZATION	0.0348822	0.309443	downregulated
NEGATIVE REGULATION OF LYMPHOCYTE APOPTOTIC PROCESS%GOBP%GO:0070229	NEGATIVE REGULATION OF LYMPHOCYTE APOPTOTIC PROCESS	0.0349267	0.309443	upregulated
NUCLEOTIDE-BINDING DOMAIN, LEUCINE RICH REPEAT CONTAINING RECEPTOR (NLR) SIGNALING PATHWAYS%REACTOME DATABASE ID RELEASE 68%168643	NUCLEOTIDE-BINDING DOMAIN, LEUCINE RICH REPEAT CONTAINING RECEPTOR (NLR) SIGNALING PATHWAYS	0.0349385	0.309443	downregulated
GTP HYDROLYSIS AND JOINING OF THE 60S RIBOSOMAL SUBUNIT%REACTOME%R-HSA-72706.2	GTP HYDROLYSIS AND JOINING OF THE 60S RIBOSOMAL SUBUNIT	0.0350307	0.309883	downregulated
CHOLESTEROL EFFLUX%GOBP%GO:0033344	CHOLESTEROL EFFLUX	0.0351354	0.310434	upregulated
REGULATION OF ADAPTIVE IMMUNE RESPONSE%GOBP%GO:0002819	REGULATION OF ADAPTIVE IMMUNE RESPONSE	0.0351793	0.310445	upregulated
POSITIVE REGULATION OF GLYCOGEN METABOLIC PROCESS%GOBP%GO:0070875	POSITIVE REGULATION OF GLYCOGEN METABOLIC PROCESS	0.0352995	0.31049	downregulated
PID_IL8_CXCR1_PATHWAY%MSIGDB_C2%PID_IL8_CXCR1_PATHWAY	PID_IL8_CXCR1_PATHWAY	0.035312	0.31049	downregulated
IL8- AND CXCR1-MEDIATED SIGNALING EVENTS%PATHWAY INTERACTION DATABASE NCI-NATURE CURATED DATA%IL8- AND CXCR1-MEDIATED SIGNALING EVENTS	IL8- AND CXCR1-MEDIATED SIGNALING EVENTS	0.035312	0.31049	downregulated
TP53 REGULATES TRANSCRIPTION OF CELL CYCLE GENES%REACTOME DATABASE ID RELEASE 68%6791312	TP53 REGULATES TRANSCRIPTION OF CELL CYCLE GENES	0.035392	0.310605	downregulated
REGULATION OF HUMORAL IMMUNE RESPONSE%GOBP%GO:0002920	REGULATION OF HUMORAL IMMUNE RESPONSE	0.0354102	0.310605	upregulated
RETROGRADE NEUROTROPHIN SIGNALLING%REACTOME DATABASE ID RELEASE 68%177504	RETROGRADE NEUROTROPHIN SIGNALLING	0.0356995	0.312767	downregulated
CYTOPLASMIC MRNA PROCESSING BODY ASSEMBLY%GOBP%GO:0033962	CYTOPLASMIC MRNA PROCESSING BODY ASSEMBLY	0.0359726	0.314085	downregulated
PID_ERBB1_RECEPTOR_PROXIMAL_PATHWAY%MSIGDB_C2%PID_ERBB1_RECEPTOR_PROXIMAL_PATHWAY	PID_ERBB1_RECEPTOR_PROXIMAL_PATHWAY	0.0360053	0.314085	downregulated
GROWTH PLATE CARTILAGE MORPHOGENESIS%GOBP%GO:0003422	GROWTH PLATE CARTILAGE MORPHOGENESIS	0.0360062	0.314085	upregulated
ROOF OF MOUTH DEVELOPMENT%GOBP%GO:0060021	ROOF OF MOUTH DEVELOPMENT	0.036022	0.314085	downregulated
ASSEMBLY AND CELL SURFACE PRESENTATION OF NMDA RECEPTORS%REACTOME%R-HSA-9609736.1	ASSEMBLY AND CELL SURFACE PRESENTATION OF NMDA RECEPTORS	0.0360927	0.314326	downregulated
REGULATION OF TRIGLYCERIDE METABOLIC PROCESS%GOBP%GO:0090207	REGULATION OF TRIGLYCERIDE METABOLIC PROCESS	0.0362297	0.314414	upregulated
REGULATION OF MUSCLE TISSUE DEVELOPMENT%GOBP%GO:1901861	REGULATION OF MUSCLE TISSUE DEVELOPMENT	0.0363347	0.314414	downregulated
POSITIVE REGULATION OF CYTOKINE PRODUCTION INVOLVED IN IMMUNE RESPONSE%GOBP%GO:0002720	POSITIVE REGULATION OF CYTOKINE PRODUCTION INVOLVED IN IMMUNE RESPONSE	0.0364106	0.314414	upregulated
DORSAL/VENTRAL PATTERN FORMATION%GOBP%GO:0009953	DORSAL/VENTRAL PATTERN FORMATION	0.0364262	0.314414	downregulated
CHEMOTAXIS%GOBP%GO:0006935	CHEMOTAXIS	0.0364297	0.314414	downregulated
AKT PHOSPHORYLATES TARGETS IN THE CYTOSOL%REACTOME%R-HSA-198323.3	AKT PHOSPHORYLATES TARGETS IN THE CYTOSOL	0.0364467	0.314414	downregulated
REGULATION OF ANIMAL ORGAN MORPHOGENESIS%GOBP%GO:2000027	REGULATION OF ANIMAL ORGAN MORPHOGENESIS	0.0364698	0.314414	downregulated
POSITIVE REGULATION OF CELL CYCLE G1/S PHASE TRANSITION%GOBP%GO:1902808	POSITIVE REGULATION OF CELL CYCLE G1/S PHASE TRANSITION	0.0364843	0.314414	downregulated
POSITIVE REGULATION OF COAGULATION%GOBP%GO:0050820	POSITIVE REGULATION OF COAGULATION	0.0364906	0.314414	upregulated
INTERFERON ALPHA BETA SIGNALING%REACTOME%R-HSA-909733.2	INTERFERON ALPHA BETA SIGNALING	0.0368613	0.317049	upregulated
EMBRYONIC EYE MORPHOGENESIS%GOBP%GO:0048048	EMBRYONIC EYE MORPHOGENESIS	0.0369598	0.317049	downregulated
EXTRACELLULAR MATRIX ASSEMBLY%GOBP%GO:0085029	EXTRACELLULAR MATRIX ASSEMBLY	0.0369673	0.317049	upregulated
TAXIS%GOBP%GO:0042330	TAXIS	0.0369702	0.317049	downregulated
DISEASES OF SIGNAL TRANSDUCTION%REACTOME%R-HSA-5663202.5	DISEASES OF SIGNAL TRANSDUCTION	0.0371417	0.317623	downregulated
NEGATIVE REGULATION OF CARDIAC MUSCLE CELL DIFFERENTIATION%GOBP%GO:2000726	NEGATIVE REGULATION OF CARDIAC MUSCLE CELL DIFFERENTIATION	0.0371666	0.317623	downregulated
AXO-DENDRITIC TRANSPORT%GOBP%GO:0008088	AXO-DENDRITIC TRANSPORT	0.0371677	0.317623	downregulated
VESICLE TARGETING%GOBP%GO:0006903	VESICLE TARGETING	0.0372647	0.318079	downregulated
PI3K AKT SIGNALING IN CANCER%REACTOME%R-HSA-2219528.1	PI3K AKT SIGNALING IN CANCER	0.0374606	0.319292	downregulated
MORPHOGENESIS OF AN EPITHELIUM%GOBP%GO:0002009	MORPHOGENESIS OF AN EPITHELIUM	0.0374943	0.319292	downregulated
CELLULAR RESPONSE TO GAMMA RADIATION%GOBP%GO:0071480	CELLULAR RESPONSE TO GAMMA RADIATION	0.0376502	0.320246	upregulated
IMMUNOREGULATORY INTERACTIONS BETWEEN A LYMPHOID AND A NON-LYMPHOID CELL%REACTOME%R-HSA-198933.5	IMMUNOREGULATORY INTERACTIONS BETWEEN A LYMPHOID AND A NON-LYMPHOID CELL	0.0379048	0.320968	upregulated
ENTRAINMENT OF CIRCADIAN CLOCK BY PHOTOPERIOD%GOBP%GO:0043153	ENTRAINMENT OF CIRCADIAN CLOCK BY PHOTOPERIOD	0.0379287	0.320968	downregulated
PHOTOPERIODISM%GOBP%GO:0009648	PHOTOPERIODISM	0.0379287	0.320968	downregulated
TRANSCRIPTIONAL ACTIVITY OF SMAD2 SMAD3:SMAD4 HETEROTRIMER%REACTOME%R-HSA-2173793.2	TRANSCRIPTIONAL ACTIVITY OF SMAD2 SMAD3:SMAD4 HETEROTRIMER	0.0379597	0.320968	downregulated
POSITIVE REGULATION OF PROTEIN AUTOPHOSPHORYLATION%GOBP%GO:0031954	POSITIVE REGULATION OF PROTEIN AUTOPHOSPHORYLATION	0.0379668	0.320968	upregulated
DEFENSE RESPONSE%GOBP%GO:0006952	DEFENSE RESPONSE	0.0380153	0.320968	upregulated
FATTY ACID DERIVATIVE METABOLIC PROCESS%GOBP%GO:1901568	FATTY ACID DERIVATIVE METABOLIC PROCESS	0.0380931	0.320968	upregulated
REGULATION OF MEGAKARYOCYTE DIFFERENTIATION%GOBP%GO:0045652	REGULATION OF MEGAKARYOCYTE DIFFERENTIATION	0.0381257	0.320968	upregulated
TRIGLYCERIDE CATABOLISM%REACTOME DATABASE ID RELEASE 68%163560	TRIGLYCERIDE CATABOLISM	0.0381309	0.320968	upregulated
STEM CELL DIVISION%GOBP%GO:0017145	STEM CELL DIVISION	0.0382532	0.321479	downregulated
REGULATION OF TRANSLATIONAL INITIATION%GOBP%GO:0006446	REGULATION OF TRANSLATIONAL INITIATION	0.038294	0.321479	downregulated
EPHRIN B REVERSE SIGNALING%PATHWAY INTERACTION DATABASE NCI-NATURE CURATED DATA%EPHRIN B REVERSE SIGNALING	EPHRIN B REVERSE SIGNALING	0.0383537	0.321479	downregulated
HEPARAN SULFATE PROTEOGLYCAN BIOSYNTHETIC PROCESS%GOBP%GO:0015012	HEPARAN SULFATE PROTEOGLYCAN BIOSYNTHETIC PROCESS	0.0383677	0.321479	downregulated
REGULATION OF CHOLESTEROL BIOSYNTHESIS BY SREBP (SREBF)%REACTOME%R-HSA-1655829.2	REGULATION OF CHOLESTEROL BIOSYNTHESIS BY SREBP (SREBF)	0.0384452	0.321758	downregulated
TOR SIGNALING%GOBP%GO:0031929	TOR SIGNALING	0.0385232	0.322042	downregulated
ADHERENS JUNCTIONS INTERACTIONS%REACTOME DATABASE ID RELEASE 68%418990	ADHERENS JUNCTIONS INTERACTIONS	0.0386642	0.322639	downregulated
SPECIFICATION OF SYMMETRY%GOBP%GO:0009799	SPECIFICATION OF SYMMETRY	0.038725	0.322639	downregulated
RUNX1 INTERACTS WITH CO-FACTORS WHOSE PRECISE EFFECT ON RUNX1 TARGETS IS NOT KNOWN%REACTOME%R-HSA-8939243.1	RUNX1 INTERACTS WITH CO-FACTORS WHOSE PRECISE EFFECT ON RUNX1 TARGETS IS NOT KNOWN	0.0387272	0.322639	downregulated
EYELID DEVELOPMENT IN CAMERA-TYPE EYE%GOBP%GO:0061029	EYELID DEVELOPMENT IN CAMERA-TYPE EYE	0.0388277	0.323106	downregulated
MONOCARBOXYLIC ACID CATABOLIC PROCESS%GOBP%GO:0072329	MONOCARBOXYLIC ACID CATABOLIC PROCESS	0.0389296	0.323586	upregulated
ANTIGEN PRESENTATION: FOLDING, ASSEMBLY AND PEPTIDE LOADING OF CLASS I MHC%REACTOME DATABASE ID RELEASE 68%983170	ANTIGEN PRESENTATION: FOLDING, ASSEMBLY AND PEPTIDE LOADING OF CLASS I MHC	0.039201	0.325086	upregulated
MUSCLE CELL PROLIFERATION%GOBP%GO:0033002	MUSCLE CELL PROLIFERATION	0.0392226	0.325086	downregulated
POSITIVE REGULATION OF DNA REPLICATION%GOBP%GO:0045740	POSITIVE REGULATION OF DNA REPLICATION	0.0392801	0.325086	downregulated
POSITIVE REGULATION OF SYNAPTIC TRANSMISSION%GOBP%GO:0050806	POSITIVE REGULATION OF SYNAPTIC TRANSMISSION	0.0393223	0.325086	downregulated
IMPORT INTO NUCLEUS%GOBP%GO:0051170	IMPORT INTO NUCLEUS	0.0393591	0.325086	downregulated
HALLMARK_HYPOXIA%MSIGDB_C2%HALLMARK_HYPOXIA	HALLMARK_HYPOXIA	0.0393774	0.325086	upregulated
RHYTHMIC BEHAVIOR%GOBP%GO:0007622	RHYTHMIC BEHAVIOR	0.0394379	0.325086	downregulated
POSITIVE REGULATION OF CELLULAR PROTEIN CATABOLIC PROCESS%GOBP%GO:1903364	POSITIVE REGULATION OF CELLULAR PROTEIN CATABOLIC PROCESS	0.0394888	0.325086	downregulated
SUMOYLATION OF SUMOYLATION PROTEINS%REACTOME DATABASE ID RELEASE 68%4085377	SUMOYLATION OF SUMOYLATION PROTEINS	0.0395424	0.325086	downregulated
APOPTOTIC MITOCHONDRIAL CHANGES%GOBP%GO:0008637	APOPTOTIC MITOCHONDRIAL CHANGES	0.0395555	0.325086	downregulated
ESTROGEN-DEPENDENT NUCLEAR EVENTS DOWNSTREAM OF ESR-MEMBRANE SIGNALING%REACTOME%R-HSA-9634638.1	ESTROGEN-DEPENDENT NUCLEAR EVENTS DOWNSTREAM OF ESR-MEMBRANE SIGNALING	0.0396502	0.325497	downregulated
ADENYLATE CYCLASE INHIBITORY PATHWAY%REACTOME%R-HSA-170670.2	ADENYLATE CYCLASE INHIBITORY PATHWAY	0.0397332	0.325812	downregulated
METENCEPHALON DEVELOPMENT%GOBP%GO:0022037	METENCEPHALON DEVELOPMENT	0.0399811	0.326702	downregulated
XENOBIOTIC METABOLIC PROCESS%GOBP%GO:0006805	XENOBIOTIC METABOLIC PROCESS	0.0400404	0.326702	upregulated
FAS%IOB%FAS	FAS	0.0400735	0.326702	downregulated
PID_IL2_1PATHWAY%MSIGDB_C2%PID_IL2_1PATHWAY	PID_IL2_1PATHWAY	0.0401052	0.326702	downregulated
DEFECTS IN COBALAMIN (B12) METABOLISM%REACTOME DATABASE ID RELEASE 68%3296469	DEFECTS IN COBALAMIN (B12) METABOLISM	0.0401195	0.326702	upregulated
REGULATION OF HISTONE UBIQUITINATION%GOBP%GO:0033182	REGULATION OF HISTONE UBIQUITINATION	0.0401686	0.326702	downregulated
NEGATIVE REGULATION OF TRANSLATION%GOBP%GO:0017148	NEGATIVE REGULATION OF TRANSLATION	0.0401734	0.326702	downregulated
MESENCHYMAL CELL DIFFERENTIATION%GOBP%GO:0048762	MESENCHYMAL CELL DIFFERENTIATION	0.0401998	0.326702	downregulated
COFACTOR CATABOLIC PROCESS%GOBP%GO:0051187	COFACTOR CATABOLIC PROCESS	0.0403169	0.327289	upregulated
LYMPHOCYTE MEDIATED IMMUNITY%GOBP%GO:0002449	LYMPHOCYTE MEDIATED IMMUNITY	0.0404621	0.327907	upregulated
EPIDERMIS DEVELOPMENT%GOBP%GO:0008544	EPIDERMIS DEVELOPMENT	0.0405755	0.327907	downregulated
UNTITLED%PANTHER PATHWAY%P05916	UNTITLED	0.0405914	0.327907	downregulated
ANATOMICAL STRUCTURE MATURATION%GOBP%GO:0071695	ANATOMICAL STRUCTURE MATURATION	0.0406283	0.327907	downregulated
NABA_ECM_GLYCOPROTEINS%MSIGDB_C2%NABA_ECM_GLYCOPROTEINS	NABA_ECM_GLYCOPROTEINS	0.0406588	0.327907	upregulated
BIOCARTA_CARM1_PATHWAY%MSIGDB_C2%BIOCARTA_CARM1_PATHWAY	BIOCARTA_CARM1_PATHWAY	0.0406627	0.327907	downregulated
DEVELOPMENTAL PIGMENTATION%GOBP%GO:0048066	DEVELOPMENTAL PIGMENTATION	0.0407396	0.328165	downregulated
TRANSLATION%GOBP%GO:0006412	TRANSLATION	0.040853	0.328582	downregulated
INTERFERON-GAMMA PRODUCTION%GOBP%GO:0032609	INTERFERON-GAMMA PRODUCTION	0.0408814	0.328582	upregulated
AXIS ELONGATION%GOBP%GO:0003401	AXIS ELONGATION	0.0409765	0.328926	downregulated
LEUKOCYTE MEDIATED IMMUNITY%GOBP%GO:0002443	LEUKOCYTE MEDIATED IMMUNITY	0.0410143	0.328926	upregulated
NEURON RECOGNITION%GOBP%GO:0008038	NEURON RECOGNITION	0.0411926	0.329546	downregulated
SIGNALING BY MET%REACTOME%R-HSA-6806834.2	SIGNALING BY MET	0.041237	0.329546	downregulated
POSITIVE REGULATION OF CYTOKINE PRODUCTION INVOLVED IN INFLAMMATORY RESPONSE%GOBP%GO:1900017	POSITIVE REGULATION OF CYTOKINE PRODUCTION INVOLVED IN INFLAMMATORY RESPONSE	0.041272	0.329546	upregulated
NEGATIVE REGULATION OF TYPE 2 IMMUNE RESPONSE%GOBP%GO:0002829	NEGATIVE REGULATION OF TYPE 2 IMMUNE RESPONSE	0.0412722	0.329546	upregulated
REGULATION OF WNT SIGNALING PATHWAY, PLANAR CELL POLARITY PATHWAY%GOBP%GO:2000095	REGULATION OF WNT SIGNALING PATHWAY, PLANAR CELL POLARITY PATHWAY	0.0413184	0.329553	downregulated
REGULATION OF SYNAPTIC TRANSMISSION, GABAERGIC%GOBP%GO:0032228	REGULATION OF SYNAPTIC TRANSMISSION, GABAERGIC	0.0413645	0.32956	downregulated
BETA2 ADRENERGIC RECEPTOR SIGNALING PATHWAY%PANTHER PATHWAY%P04378	BETA2 ADRENERGIC RECEPTOR SIGNALING PATHWAY	0.0414095	0.32956	downregulated
REGULATION OF INFLAMMATORY RESPONSE TO ANTIGENIC STIMULUS%GOBP%GO:0002861	REGULATION OF INFLAMMATORY RESPONSE TO ANTIGENIC STIMULUS	0.0415866	0.330314	upregulated
SYNAPSE ORGANIZATION%GOBP%GO:0050808	SYNAPSE ORGANIZATION	0.0415948	0.330314	downregulated
HINDBRAIN RADIAL GLIA GUIDED CELL MIGRATION%GOBP%GO:0021932	HINDBRAIN RADIAL GLIA GUIDED CELL MIGRATION	0.0416991	0.330644	downregulated
COENZYME A METABOLIC PROCESS%GOBP%GO:0015936	COENZYME A METABOLIC PROCESS	0.0417783	0.330644	downregulated
ESTABLISHMENT OF PLANAR POLARITY%GOBP%GO:0001736	ESTABLISHMENT OF PLANAR POLARITY	0.0418083	0.330644	downregulated
TRANSMEMBRANE RECEPTOR PROTEIN TYROSINE KINASE SIGNALING PATHWAY%GOBP%GO:0007169	TRANSMEMBRANE RECEPTOR PROTEIN TYROSINE KINASE SIGNALING PATHWAY	0.0418176	0.330644	downregulated
PID_ERBB2_ERBB3_PATHWAY%MSIGDB_C2%PID_ERBB2_ERBB3_PATHWAY	PID_ERBB2_ERBB3_PATHWAY	0.042024	0.331537	downregulated
REGULATION OF VASCULAR ENDOTHELIAL GROWTH FACTOR PRODUCTION%GOBP%GO:0010574	REGULATION OF VASCULAR ENDOTHELIAL GROWTH FACTOR PRODUCTION	0.0420777	0.331537	upregulated
ECM PROTEOGLYCANS%REACTOME DATABASE ID RELEASE 68%3000178	ECM PROTEOGLYCANS	0.0421441	0.331537	upregulated
OPIOID PROOPIOMELANOCORTIN PATHWAY%PANTHER PATHWAY%P05917	OPIOID PROOPIOMELANOCORTIN PATHWAY	0.0422175	0.331537	downregulated
NEGATIVE REGULATION OF CARDIAC MUSCLE HYPERTROPHY%GOBP%GO:0010614	NEGATIVE REGULATION OF CARDIAC MUSCLE HYPERTROPHY	0.0423054	0.331537	downregulated
REGULATION OF SEQUESTERING OF CALCIUM ION%GOBP%GO:0051282	REGULATION OF SEQUESTERING OF CALCIUM ION	0.0423233	0.331537	downregulated
REGULATION OF AMINO ACID TRANSPORT%GOBP%GO:0051955	REGULATION OF AMINO ACID TRANSPORT	0.0423393	0.331537	upregulated
HALLMARK_ADIPOGENESIS%MSIGDB_C2%HALLMARK_ADIPOGENESIS	HALLMARK_ADIPOGENESIS	0.0423518	0.331537	upregulated
OLFACTORY BULB DEVELOPMENT%GOBP%GO:0021772	OLFACTORY BULB DEVELOPMENT	0.0423655	0.331537	downregulated
REGULATION OF SYNAPSE ASSEMBLY%GOBP%GO:0051963	REGULATION OF SYNAPSE ASSEMBLY	0.0423848	0.331537	downregulated
IMMUNE RESPONSE%GOBP%GO:0006955	IMMUNE RESPONSE	0.0424524	0.33171	upregulated
POSITIVE REGULATION OF SIGNALING RECEPTOR ACTIVITY%GOBP%GO:2000273	POSITIVE REGULATION OF SIGNALING RECEPTOR ACTIVITY	0.0427092	0.333283	downregulated
GENE SILENCING%GOBP%GO:0016458	GENE SILENCING	0.042745	0.333283	downregulated
POSITIVE REGULATION OF EXCITATORY POSTSYNAPTIC POTENTIAL%GOBP%GO:2000463	POSITIVE REGULATION OF EXCITATORY POSTSYNAPTIC POTENTIAL	0.0428318	0.333604	downregulated
POSITIVE REGULATION OF CANONICAL WNT SIGNALING PATHWAY%GOBP%GO:0090263	POSITIVE REGULATION OF CANONICAL WNT SIGNALING PATHWAY	0.0429482	0.333837	downregulated
POSITIVE REGULATION OF INSULIN RECEPTOR SIGNALING PATHWAY%GOBP%GO:0046628	POSITIVE REGULATION OF INSULIN RECEPTOR SIGNALING PATHWAY	0.0430364	0.333837	downregulated
GO ID NOT FOUND IN OBO FILE ONTOLOGY DEFINITIONS%GOBP%GO:0140289	GO ID NOT FOUND IN OBO FILE ONTOLOGY DEFINITIONS	0.0431823	0.333837	upregulated
LONG-TERM POTENTIATION%REACTOME DATABASE ID RELEASE 68%9620244	LONG-TERM POTENTIATION	0.0432041	0.333837	downregulated
TAK1 ACTIVATES NFKB BY PHOSPHORYLATION AND ACTIVATION OF IKKS COMPLEX%REACTOME%R-HSA-445989.3	TAK1 ACTIVATES NFKB BY PHOSPHORYLATION AND ACTIVATION OF IKKS COMPLEX	0.0432174	0.333837	downregulated
SA_PTEN_PATHWAY%MSIGDB_C2%SA_PTEN_PATHWAY	SA_PTEN_PATHWAY	0.0432266	0.333837	downregulated
CELL FATE COMMITMENT INVOLVED IN PATTERN SPECIFICATION%GOBP%GO:0060581	CELL FATE COMMITMENT INVOLVED IN PATTERN SPECIFICATION	0.043315	0.333837	downregulated
VENTRAL SPINAL CORD INTERNEURON FATE COMMITMENT%GOBP%GO:0060579	VENTRAL SPINAL CORD INTERNEURON FATE COMMITMENT	0.043315	0.333837	downregulated
BIOCARTA_BARR_MAPK_PATHWAY%MSIGDB_C2%BIOCARTA_BARR_MAPK_PATHWAY	BIOCARTA_BARR_MAPK_PATHWAY	0.0433462	0.333837	downregulated
PID_NFKAPPAB_ATYPICAL_PATHWAY%MSIGDB_C2%PID_NFKAPPAB_ATYPICAL_PATHWAY	PID_NFKAPPAB_ATYPICAL_PATHWAY	0.043354	0.333837	downregulated
POSITIVE REGULATION OF TRIGLYCERIDE METABOLIC PROCESS%GOBP%GO:0090208	POSITIVE REGULATION OF TRIGLYCERIDE METABOLIC PROCESS	0.0433719	0.333837	upregulated
UNSATURATED FATTY ACID BIOSYNTHETIC PROCESS%GOBP%GO:0006636	UNSATURATED FATTY ACID BIOSYNTHETIC PROCESS	0.0434107	0.333837	upregulated
NEGATIVE REGULATION OF STRIATED MUSCLE TISSUE DEVELOPMENT%GOBP%GO:0045843	NEGATIVE REGULATION OF STRIATED MUSCLE TISSUE DEVELOPMENT	0.0435858	0.334763	downregulated
BIOCARTA_PTDINS_PATHWAY%MSIGDB_C2%BIOCARTA_PTDINS_PATHWAY	BIOCARTA_PTDINS_PATHWAY	0.0436228	0.334763	downregulated
REGULATION OF EMBRYONIC DEVELOPMENT%GOBP%GO:0045995	REGULATION OF EMBRYONIC DEVELOPMENT	0.0437107	0.335085	downregulated
NGF%IOB%NGF	NGF	0.043808	0.335363	downregulated
NEGATIVE REGULATION OF BLOOD VESSEL ENDOTHELIAL CELL MIGRATION%GOBP%GO:0043537	NEGATIVE REGULATION OF BLOOD VESSEL ENDOTHELIAL CELL MIGRATION	0.043839	0.335363	upregulated
RAF MAP KINASE CASCADE%REACTOME DATABASE ID RELEASE 68%5673001	RAF MAP KINASE CASCADE	0.0439974	0.336223	downregulated
TRANSPORT OF MATURE MRNA DERIVED FROM AN INTRONLESS TRANSCRIPT%REACTOME DATABASE ID RELEASE 68%159231	TRANSPORT OF MATURE MRNA DERIVED FROM AN INTRONLESS TRANSCRIPT	0.0443729	0.338579	downregulated
EMBRYONIC CAMERA-TYPE EYE MORPHOGENESIS%GOBP%GO:0048596	EMBRYONIC CAMERA-TYPE EYE MORPHOGENESIS	0.0444599	0.338579	downregulated
EPITHELIAL TO MESENCHYMAL TRANSITION%GOBP%GO:0001837	EPITHELIAL TO MESENCHYMAL TRANSITION	0.0444799	0.338579	downregulated
COBALAMIN (CBL, VITAMIN B12) TRANSPORT AND METABOLISM%REACTOME%R-HSA-196741.2	COBALAMIN (CBL, VITAMIN B12) TRANSPORT AND METABOLISM	0.0445099	0.338579	upregulated
AXIS SPECIFICATION%GOBP%GO:0009798	AXIS SPECIFICATION	0.0445654	0.338579	downregulated
RESPONSE TO INTERLEUKIN-4%GOBP%GO:0070670	RESPONSE TO INTERLEUKIN-4	0.0446144	0.338579	downregulated
RHO GTPASES ACTIVATE NADPH OXIDASES%REACTOME%R-HSA-5668599.6	RHO GTPASES ACTIVATE NADPH OXIDASES	0.0446537	0.338579	downregulated
REGULATION OF OSTEOBLAST DIFFERENTIATION%GOBP%GO:0045667	REGULATION OF OSTEOBLAST DIFFERENTIATION	0.0446769	0.338579	downregulated
POSITIVE REGULATION OF EPIDERMAL CELL DIFFERENTIATION%GOBP%GO:0045606	POSITIVE REGULATION OF EPIDERMAL CELL DIFFERENTIATION	0.0449074	0.339803	downregulated
NEGATIVE REGULATION OF COLLAGEN METABOLIC PROCESS%GOBP%GO:0010713	NEGATIVE REGULATION OF COLLAGEN METABOLIC PROCESS	0.0449781	0.339803	upregulated
NEGATIVE REGULATION OF COLLAGEN BIOSYNTHETIC PROCESS%GOBP%GO:0032966	NEGATIVE REGULATION OF COLLAGEN BIOSYNTHETIC PROCESS	0.0449781	0.339803	upregulated
SA_TRKA_RECEPTOR%MSIGDB_C2%SA_TRKA_RECEPTOR	SA_TRKA_RECEPTOR	0.0451053	0.340083	downregulated
REGULATION OF PROTEASOMAL PROTEIN CATABOLIC PROCESS%GOBP%GO:0061136	REGULATION OF PROTEASOMAL PROTEIN CATABOLIC PROCESS	0.0451994	0.340083	downregulated
INTERLEUKIN-4 AND INTERLEUKIN-13 SIGNALING%REACTOME%R-HSA-6785807.5	INTERLEUKIN-4 AND INTERLEUKIN-13 SIGNALING	0.0452357	0.340083	upregulated
CELLULAR RESPONSE TO CADMIUM ION%GOBP%GO:0071276	CELLULAR RESPONSE TO CADMIUM ION	0.0452665	0.340083	upregulated
NOTCH3 INTRACELLULAR DOMAIN REGULATES TRANSCRIPTION%REACTOME%R-HSA-9013508.1	NOTCH3 INTRACELLULAR DOMAIN REGULATES TRANSCRIPTION	0.0452852	0.340083	downregulated
SKIN DEVELOPMENT%GOBP%GO:0043588	SKIN DEVELOPMENT	0.0452952	0.340083	downregulated
RUNX2 REGULATES OSTEOBLAST DIFFERENTIATION%REACTOME DATABASE ID RELEASE 68%8940973	RUNX2 REGULATES OSTEOBLAST DIFFERENTIATION	0.0453508	0.340083	downregulated
TRNA PROCESSING IN THE NUCLEUS%REACTOME DATABASE ID RELEASE 68%6784531	TRNA PROCESSING IN THE NUCLEUS	0.0454416	0.340083	downregulated
LOCOMOTORY BEHAVIOR%GOBP%GO:0007626	LOCOMOTORY BEHAVIOR	0.0454673	0.340083	downregulated
NEGATIVE REGULATION OF NEURON DIFFERENTIATION%GOBP%GO:0045665	NEGATIVE REGULATION OF NEURON DIFFERENTIATION	0.0454811	0.340083	downregulated
REGULATION OF PROTEIN KINASE A SIGNALING%GOBP%GO:0010738	REGULATION OF PROTEIN KINASE A SIGNALING	0.0455992	0.340617	upregulated
HALLMARK_APICAL_SURFACE%MSIGDB_C2%HALLMARK_APICAL_SURFACE	HALLMARK_APICAL_SURFACE	0.045669	0.34079	downregulated
GLOBAL GENOME NUCLEOTIDE EXCISION REPAIR (GG-NER)%REACTOME%R-HSA-5696399.1	GLOBAL GENOME NUCLEOTIDE EXCISION REPAIR (GG-NER)	0.0458032	0.341177	downregulated
FORMATION OF THE TERNARY COMPLEX, AND SUBSEQUENTLY, THE 43S COMPLEX%REACTOME%R-HSA-72695.2	FORMATION OF THE TERNARY COMPLEX, AND SUBSEQUENTLY, THE 43S COMPLEX	0.0458144	0.341177	downregulated
PULMONARY VALVE DEVELOPMENT%GOBP%GO:0003177	PULMONARY VALVE DEVELOPMENT	0.0459772	0.34204	downregulated
PID_INTEGRIN2_PATHWAY%MSIGDB_C2%PID_INTEGRIN2_PATHWAY	PID_INTEGRIN2_PATHWAY	0.0462284	0.343118	upregulated
BETA2 INTEGRIN CELL SURFACE INTERACTIONS%PATHWAY INTERACTION DATABASE NCI-NATURE CURATED DATA%BETA2 INTEGRIN CELL SURFACE INTERACTIONS	BETA2 INTEGRIN CELL SURFACE INTERACTIONS	0.0462284	0.343118	upregulated
REGULATION OF SPINDLE ASSEMBLY%GOBP%GO:0090169	REGULATION OF SPINDLE ASSEMBLY	0.0462724	0.343118	downregulated
NEGATIVE REGULATION OF NEUROGENESIS%GOBP%GO:0050768	NEGATIVE REGULATION OF NEUROGENESIS	0.0463101	0.343118	downregulated
PID_SHP2_PATHWAY%MSIGDB_C2%PID_SHP2_PATHWAY	PID_SHP2_PATHWAY	0.0465314	0.344408	downregulated
MODULATION OF CHEMICAL SYNAPTIC TRANSMISSION%GOBP%GO:0050804	MODULATION OF CHEMICAL SYNAPTIC TRANSMISSION	0.0468301	0.345668	downregulated
ESTABLISHMENT OF TISSUE POLARITY%GOBP%GO:0007164	ESTABLISHMENT OF TISSUE POLARITY	0.0468747	0.345668	downregulated
COOPERATION OF PDCL (PHLP1) AND TRIC CCT IN G-PROTEIN BETA FOLDING%REACTOME DATABASE ID RELEASE 68%6814122	COOPERATION OF PDCL (PHLP1) AND TRIC CCT IN G-PROTEIN BETA FOLDING	0.0468921	0.345668	downregulated
BIOCARTA_RARRXR_PATHWAY%MSIGDB_C2%BIOCARTA_RARRXR_PATHWAY	BIOCARTA_RARRXR_PATHWAY	0.046919	0.345668	downregulated
MESENCHYME DEVELOPMENT%GOBP%GO:0060485	MESENCHYME DEVELOPMENT	0.0470193	0.345668	downregulated
REGULATION OF B CELL PROLIFERATION%GOBP%GO:0030888	REGULATION OF B CELL PROLIFERATION	0.0470404	0.345668	upregulated
INTEGRIN CELL SURFACE INTERACTIONS%REACTOME DATABASE ID RELEASE 68%216083	INTEGRIN CELL SURFACE INTERACTIONS	0.0470924	0.345668	upregulated
DAG AND IP3 SIGNALING%REACTOME DATABASE ID RELEASE 68%1489509	DAG AND IP3 SIGNALING	0.0471527	0.345668	downregulated
EXTRACELLULAR MATRIX ORGANIZATION%REACTOME DATABASE ID RELEASE 68%1474244	EXTRACELLULAR MATRIX ORGANIZATION	0.0471696	0.345668	upregulated
ENZYME LINKED RECEPTOR PROTEIN SIGNALING PATHWAY%GOBP%GO:0007167	ENZYME LINKED RECEPTOR PROTEIN SIGNALING PATHWAY	0.0471753	0.345668	downregulated
INTERLEUKIN-37 SIGNALING%REACTOME DATABASE ID RELEASE 68%9008059	INTERLEUKIN-37 SIGNALING	0.0473229	0.34571	downregulated
REGULATION OF B CELL ACTIVATION%GOBP%GO:0050864	REGULATION OF B CELL ACTIVATION	0.0473463	0.34571	upregulated
T CELL MEDIATED CYTOTOXICITY%GOBP%GO:0001913	T CELL MEDIATED CYTOTOXICITY	0.0473699	0.34571	upregulated
MULTICELLULAR ORGANISM GROWTH%GOBP%GO:0035264	MULTICELLULAR ORGANISM GROWTH	0.0474133	0.34571	downregulated
ERK1 ERK2 PATHWAY%REACTOME DATABASE ID RELEASE 68%5684996	ERK1 ERK2 PATHWAY	0.0474179	0.34571	downregulated
REGULATION OF SYNAPTIC VESICLE EXOCYTOSIS%GOBP%GO:2000300	REGULATION OF SYNAPTIC VESICLE EXOCYTOSIS	0.0474809	0.345824	downregulated
IRES-DEPENDENT VIRAL TRANSLATIONAL INITIATION%GOBP%GO:0075522	IRES-DEPENDENT VIRAL TRANSLATIONAL INITIATION	0.047725	0.34701	downregulated
POSITIVE REGULATION OF CILIUM ASSEMBLY%GOBP%GO:0045724	POSITIVE REGULATION OF CILIUM ASSEMBLY	0.0477741	0.34701	downregulated
DEFENSE RESPONSE TO GRAM-NEGATIVE BACTERIUM%GOBP%GO:0050829	DEFENSE RESPONSE TO GRAM-NEGATIVE BACTERIUM	0.047868	0.34701	upregulated
REGULATION OF AXONOGENESIS%GOBP%GO:0050770	REGULATION OF AXONOGENESIS	0.0478724	0.34701	downregulated
HDR THROUGH SINGLE STRAND ANNEALING (SSA)%REACTOME%R-HSA-5685938.1	HDR THROUGH SINGLE STRAND ANNEALING (SSA)	0.0478815	0.34701	upregulated
REGULATION OF ENDOTHELIAL CELL CHEMOTAXIS%GOBP%GO:2001026	REGULATION OF ENDOTHELIAL CELL CHEMOTAXIS	0.0479308	0.347023	downregulated
CELL-SUBSTRATE JUNCTION ASSEMBLY%GOBP%GO:0007044	CELL-SUBSTRATE JUNCTION ASSEMBLY	0.0480863	0.347493	downregulated
HALLMARK_TNFA_SIGNALING_VIA_NFKB%MSIGDB_C2%HALLMARK_TNFA_SIGNALING_VIA_NFKB	HALLMARK_TNFA_SIGNALING_VIA_NFKB	0.0481106	0.347493	upregulated
SCAVENGING BY CLASS A RECEPTORS%REACTOME%R-HSA-3000480.1	SCAVENGING BY CLASS A RECEPTORS	0.0481386	0.347493	upregulated
PHYSIOLOGICAL FACTORS%REACTOME%R-HSA-5578768.1	PHYSIOLOGICAL FACTORS	0.048428	0.348757	downregulated
PID_CDC42_PATHWAY%MSIGDB_C2%PID_CDC42_PATHWAY	PID_CDC42_PATHWAY	0.048457	0.348757	downregulated
CDC42 SIGNALING EVENTS%PATHWAY INTERACTION DATABASE NCI-NATURE CURATED DATA%CDC42 SIGNALING EVENTS	CDC42 SIGNALING EVENTS	0.048457	0.348757	downregulated
PHOSPHATIDYLINOSITOL DEPHOSPHORYLATION%GOBP%GO:0046856	PHOSPHATIDYLINOSITOL DEPHOSPHORYLATION	0.0486688	0.349319	downregulated
REGULATION OF CLATHRIN-DEPENDENT ENDOCYTOSIS%GOBP%GO:2000369	REGULATION OF CLATHRIN-DEPENDENT ENDOCYTOSIS	0.0487116	0.349319	downregulated
PID_ECADHERIN_NASCENT_AJ_PATHWAY%MSIGDB_C2%PID_ECADHERIN_NASCENT_AJ_PATHWAY	PID_ECADHERIN_NASCENT_AJ_PATHWAY	0.0487184	0.349319	downregulated
REGULATION OF SUBSTRATE ADHESION-DEPENDENT CELL SPREADING%GOBP%GO:1900024	REGULATION OF SUBSTRATE ADHESION-DEPENDENT CELL SPREADING	0.0487266	0.349319	downregulated
REGULATION OF T-HELPER CELL DIFFERENTIATION%GOBP%GO:0045622	REGULATION OF T-HELPER CELL DIFFERENTIATION	0.0488682	0.349991	upregulated
LOCALIZATION WITHIN MEMBRANE%GOBP%GO:0051668	LOCALIZATION WITHIN MEMBRANE	0.0490642	0.351049	downregulated
ACTIVATED NOTCH1 TRANSMITS SIGNAL TO THE NUCLEUS%REACTOME DATABASE ID RELEASE 68%2122948	ACTIVATED NOTCH1 TRANSMITS SIGNAL TO THE NUCLEUS	0.0491628	0.351305	downregulated
BIOCARTA_EGFR_SMRTE_PATHWAY%MSIGDB_C2%BIOCARTA_EGFR_SMRTE_PATHWAY	BIOCARTA_EGFR_SMRTE_PATHWAY	0.0492439	0.351305	downregulated
CREB1 PHOSPHORYLATION THROUGH THE ACTIVATION OF ADENYLATE CYCLASE%REACTOME%R-HSA-442720.3	CREB1 PHOSPHORYLATION THROUGH THE ACTIVATION OF ADENYLATE CYCLASE	0.0492443	0.351305	downregulated
GENE SILENCING BY RNA%GOBP%GO:0031047	GENE SILENCING BY RNA	0.0495551	0.35224	downregulated
BIOCARTA_MAPK_PATHWAY%MSIGDB_C2%BIOCARTA_MAPK_PATHWAY	BIOCARTA_MAPK_PATHWAY	0.049584	0.35224	downregulated
REGULATION OF CIRCADIAN RHYTHM%GOBP%GO:0042752	REGULATION OF CIRCADIAN RHYTHM	0.0496608	0.35224	downregulated
ST_P38_MAPK_PATHWAY%MSIGDB_C2%ST_P38_MAPK_PATHWAY	ST_P38_MAPK_PATHWAY	0.0496803	0.35224	downregulated
DIGESTIVE TRACT DEVELOPMENT%GOBP%GO:0048565	DIGESTIVE TRACT DEVELOPMENT	0.0496835	0.35224	downregulated
REGULATION OF CELLULAR PROTEIN CATABOLIC PROCESS%GOBP%GO:1903362	REGULATION OF CELLULAR PROTEIN CATABOLIC PROCESS	0.0497026	0.35224	downregulated
POSITIVE REGULATION OF MRNA CATABOLIC PROCESS%GOBP%GO:0061014	POSITIVE REGULATION OF MRNA CATABOLIC PROCESS	0.0497133	0.35224	downregulated
AMYLOID PRECURSOR PROTEIN CATABOLIC PROCESS%GOBP%GO:0042987	AMYLOID PRECURSOR PROTEIN CATABOLIC PROCESS	0.0499254	0.352748	downregulated
MYELINATION%GOBP%GO:0042552	MYELINATION	0.0499408	0.352748	downregulated
POST-CHAPERONIN TUBULIN FOLDING PATHWAY%REACTOME%R-HSA-389977.2	POST-CHAPERONIN TUBULIN FOLDING PATHWAY	0.049949	0.352748	upregulated
REGULATION OF TRANS-SYNAPTIC SIGNALING%GOBP%GO:0099177	REGULATION OF TRANS-SYNAPTIC SIGNALING	0.0501394	0.352748	downregulated
INHIBITION OF THE PROTEOLYTIC ACTIVITY OF APC C REQUIRED FOR THE ONSET OF ANAPHASE BY MITOTIC SPINDLE CHECKPOINT COMPONENTS%REACTOME%R-HSA-141405.3	INHIBITION OF THE PROTEOLYTIC ACTIVITY OF APC C REQUIRED FOR THE ONSET OF ANAPHASE BY MITOTIC SPINDLE CHECKPOINT COMPONENTS	0.0502154	0.352748	downregulated
INACTIVATION OF APC C VIA DIRECT INHIBITION OF THE APC C COMPLEX%REACTOME DATABASE ID RELEASE 68%141430	INACTIVATION OF APC C VIA DIRECT INHIBITION OF THE APC C COMPLEX	0.0502154	0.352748	downregulated
GLIOGENESIS%GOBP%GO:0042063	GLIOGENESIS	0.0502553	0.352748	downregulated
FATTY ACID BETA-OXIDATION%GOBP%GO:0006635	FATTY ACID BETA-OXIDATION	0.0502566	0.352748	upregulated
RESPONSE TO INTERFERON-GAMMA%GOBP%GO:0034341	RESPONSE TO INTERFERON-GAMMA	0.0502642	0.352748	upregulated
REPRODUCTIVE BEHAVIOR%GOBP%GO:0019098	REPRODUCTIVE BEHAVIOR	0.050364	0.352748	downregulated
REGULATION OF POLYSACCHARIDE BIOSYNTHETIC PROCESS%GOBP%GO:0032885	REGULATION OF POLYSACCHARIDE BIOSYNTHETIC PROCESS	0.0503967	0.352748	downregulated
G2 M DNA DAMAGE CHECKPOINT%REACTOME%R-HSA-69473.4	G2 M DNA DAMAGE CHECKPOINT	0.0504093	0.352748	upregulated
PEPTIDE HORMONE METABOLISM%REACTOME DATABASE ID RELEASE 68%2980736	PEPTIDE HORMONE METABOLISM	0.0504133	0.352748	upregulated
REGULATION OF ISOTYPE SWITCHING%GOBP%GO:0045191	REGULATION OF ISOTYPE SWITCHING	0.0505075	0.353069	upregulated
NEURAL PRECURSOR CELL PROLIFERATION%GOBP%GO:0061351	NEURAL PRECURSOR CELL PROLIFERATION	0.0505995	0.353373	downregulated
SIGNALING BY NTRK2 (TRKB)%REACTOME DATABASE ID RELEASE 68%9006115	SIGNALING BY NTRK2 (TRKB)	0.0506627	0.353477	downregulated
RECEPTOR LOCALIZATION TO SYNAPSE%GOBP%GO:0097120	RECEPTOR LOCALIZATION TO SYNAPSE	0.0511568	0.35618	downregulated
NEGATIVE REGULATION OF T CELL APOPTOTIC PROCESS%GOBP%GO:0070233	NEGATIVE REGULATION OF T CELL APOPTOTIC PROCESS	0.0511668	0.35618	upregulated
HETEROTRIMERIC G-PROTEIN SIGNALING PATHWAY-ROD OUTER SEGMENT PHOTOTRANSDUCTION%PANTHER PATHWAY%P00028	HETEROTRIMERIC G-PROTEIN SIGNALING PATHWAY-ROD OUTER SEGMENT PHOTOTRANSDUCTION	0.051247	0.35618	downregulated
REGULATION OF POSTSYNAPTIC MEMBRANE NEUROTRANSMITTER RECEPTOR LEVELS%GOBP%GO:0099072	REGULATION OF POSTSYNAPTIC MEMBRANE NEUROTRANSMITTER RECEPTOR LEVELS	0.0513485	0.35618	downregulated
ANTIBACTERIAL HUMORAL RESPONSE%GOBP%GO:0019731	ANTIBACTERIAL HUMORAL RESPONSE	0.0513497	0.35618	upregulated
FOREBRAIN DEVELOPMENT%GOBP%GO:0030900	FOREBRAIN DEVELOPMENT	0.0513679	0.35618	downregulated
REGULATION OF EARLY ENDOSOME TO LATE ENDOSOME TRANSPORT%GOBP%GO:2000641	REGULATION OF EARLY ENDOSOME TO LATE ENDOSOME TRANSPORT	0.0514778	0.35618	downregulated
CELL DIVISION%GOBP%GO:0051301	CELL DIVISION	0.0514999	0.35618	downregulated
REGULATION OF TRANSLATION%GOBP%GO:0006417	REGULATION OF TRANSLATION	0.0515591	0.35618	downregulated
DIGESTIVE TRACT MORPHOGENESIS%GOBP%GO:0048546	DIGESTIVE TRACT MORPHOGENESIS	0.0516326	0.35618	downregulated
HINDBRAIN MORPHOGENESIS%GOBP%GO:0021575	HINDBRAIN MORPHOGENESIS	0.0517855	0.35618	downregulated
BIOCARTA_BARRESTIN_SRC_PATHWAY%MSIGDB_C2%BIOCARTA_BARRESTIN_SRC_PATHWAY	BIOCARTA_BARRESTIN_SRC_PATHWAY	0.0518274	0.35618	downregulated
BETA1 ADRENERGIC RECEPTOR SIGNALING PATHWAY%PANTHER PATHWAY%P04377	BETA1 ADRENERGIC RECEPTOR SIGNALING PATHWAY	0.0519452	0.35618	downregulated
COCHLEA DEVELOPMENT%GOBP%GO:0090102	COCHLEA DEVELOPMENT	0.0519701	0.35618	downregulated
ENDOCARDIUM DEVELOPMENT%GOBP%GO:0003157	ENDOCARDIUM DEVELOPMENT	0.0519912	0.35618	downregulated
REGULATION OF MICROTUBULE CYTOSKELETON ORGANIZATION%GOBP%GO:0070507	REGULATION OF MICROTUBULE CYTOSKELETON ORGANIZATION	0.0520038	0.35618	downregulated
NEGATIVE REGULATION OF RECEPTOR INTERNALIZATION%GOBP%GO:0002091	NEGATIVE REGULATION OF RECEPTOR INTERNALIZATION	0.0520057	0.35618	downregulated
FOXA2 AND FOXA3 TRANSCRIPTION FACTOR NETWORKS%PATHWAY INTERACTION DATABASE NCI-NATURE CURATED DATA%FOXA2 AND FOXA3 TRANSCRIPTION FACTOR NETWORKS	FOXA2 AND FOXA3 TRANSCRIPTION FACTOR NETWORKS	0.0520557	0.35618	upregulated
HALLMARK_FATTY_ACID_METABOLISM%MSIGDB_C2%HALLMARK_FATTY_ACID_METABOLISM	HALLMARK_FATTY_ACID_METABOLISM	0.0522669	0.35618	upregulated
DOSAGE COMPENSATION%GOBP%GO:0007549	DOSAGE COMPENSATION	0.0522797	0.35618	downregulated
PEPTIDE BIOSYNTHETIC PROCESS%GOBP%GO:0043043	PEPTIDE BIOSYNTHETIC PROCESS	0.0523734	0.35618	downregulated
CIRCADIAN BEHAVIOR%GOBP%GO:0048512	CIRCADIAN BEHAVIOR	0.0523876	0.35618	downregulated
SIGNALING BY NOTCH1 IN CANCER%REACTOME DATABASE ID RELEASE 68%2644603	SIGNALING BY NOTCH1 IN CANCER	0.0524277	0.35618	downregulated
CONSTITUTIVE SIGNALING BY NOTCH1 HD+PEST DOMAIN MUTANTS%REACTOME DATABASE ID RELEASE 68%2894862	CONSTITUTIVE SIGNALING BY NOTCH1 HD+PEST DOMAIN MUTANTS	0.0524277	0.35618	downregulated
CONSTITUTIVE SIGNALING BY NOTCH1 PEST DOMAIN MUTANTS%REACTOME%R-HSA-2644606.1	CONSTITUTIVE SIGNALING BY NOTCH1 PEST DOMAIN MUTANTS	0.0524277	0.35618	downregulated
SIGNALING BY NOTCH1 HD+PEST DOMAIN MUTANTS IN CANCER%REACTOME DATABASE ID RELEASE 68%2894858	SIGNALING BY NOTCH1 HD+PEST DOMAIN MUTANTS IN CANCER	0.0524277	0.35618	downregulated
SIGNALING BY NOTCH1 PEST DOMAIN MUTANTS IN CANCER%REACTOME%R-HSA-2644602.1	SIGNALING BY NOTCH1 PEST DOMAIN MUTANTS IN CANCER	0.0524277	0.35618	downregulated
MITOCHONDRIAL BIOGENESIS%REACTOME DATABASE ID RELEASE 68%1592230	MITOCHONDRIAL BIOGENESIS	0.0524603	0.35618	downregulated
POSITIVE REGULATION OF CELLULAR RESPONSE TO INSULIN STIMULUS%GOBP%GO:1900078	POSITIVE REGULATION OF CELLULAR RESPONSE TO INSULIN STIMULUS	0.0524828	0.35618	downregulated
CYTOPLASM ORGANIZATION%GOBP%GO:0007028	CYTOPLASM ORGANIZATION	0.0526396	0.35618	downregulated
NEGATIVE REGULATION OF CELLULAR AMIDE METABOLIC PROCESS%GOBP%GO:0034249	NEGATIVE REGULATION OF CELLULAR AMIDE METABOLIC PROCESS	0.0526522	0.35618	downregulated
ATP SYNTHESIS COUPLED ELECTRON TRANSPORT%GOBP%GO:0042773	ATP SYNTHESIS COUPLED ELECTRON TRANSPORT	0.0526608	0.35618	upregulated
MITOCHONDRIAL ATP SYNTHESIS COUPLED ELECTRON TRANSPORT%GOBP%GO:0042775	MITOCHONDRIAL ATP SYNTHESIS COUPLED ELECTRON TRANSPORT	0.0526608	0.35618	upregulated
RUNX2 REGULATES BONE DEVELOPMENT%REACTOME DATABASE ID RELEASE 68%8941326	RUNX2 REGULATES BONE DEVELOPMENT	0.0527795	0.356653	downregulated
PEPTIDYL-SERINE PHOSPHORYLATION%GOBP%GO:0018105	PEPTIDYL-SERINE PHOSPHORYLATION	0.0529014	0.356927	downregulated
REGULATION OF NEUROTROPHIN TRK RECEPTOR SIGNALING PATHWAY%GOBP%GO:0051386	REGULATION OF NEUROTROPHIN TRK RECEPTOR SIGNALING PATHWAY	0.0529179	0.356927	downregulated
POSITIVE REGULATION OF NERVOUS SYSTEM DEVELOPMENT%GOBP%GO:0051962	POSITIVE REGULATION OF NERVOUS SYSTEM DEVELOPMENT	0.0531126	0.357419	downregulated
IL-1 Signaling Pathway%WikiPathways_20190310%WP37%Mus musculus	IL-1 Signaling Pathway	0.0531236	0.357419	downregulated
PROTEIN UBIQUITINATION%GOBP%GO:0016567	PROTEIN UBIQUITINATION	0.0531702	0.357419	downregulated
CAP-DEPENDENT TRANSLATION INITIATION%REACTOME DATABASE ID RELEASE 68%72737	CAP-DEPENDENT TRANSLATION INITIATION	0.0532357	0.357419	downregulated
EUKARYOTIC TRANSLATION INITIATION%REACTOME DATABASE ID RELEASE 68%72613	EUKARYOTIC TRANSLATION INITIATION	0.0532357	0.357419	downregulated
POSITIVE REGULATION OF NEURON DIFFERENTIATION%GOBP%GO:0045666	POSITIVE REGULATION OF NEURON DIFFERENTIATION	0.0533092	0.357583	downregulated
REGULATION OF MICROTUBULE-BASED PROCESS%GOBP%GO:0032886	REGULATION OF MICROTUBULE-BASED PROCESS	0.0534314	0.358074	downregulated
POSITIVE REGULATION OF MUSCLE TISSUE DEVELOPMENT%GOBP%GO:1901863	POSITIVE REGULATION OF MUSCLE TISSUE DEVELOPMENT	0.0535475	0.358522	downregulated
SEGMENTATION%GOBP%GO:0035282	SEGMENTATION	0.0536631	0.358967	downregulated
REGULATION OF SMALL GTPASE MEDIATED SIGNAL TRANSDUCTION%GOBP%GO:0051056	REGULATION OF SMALL GTPASE MEDIATED SIGNAL TRANSDUCTION	0.0537369	0.359132	downregulated
PID_PI3K_PLC_TRK_PATHWAY%MSIGDB_C2%PID_PI3K_PLC_TRK_PATHWAY	PID_PI3K_PLC_TRK_PATHWAY	0.053847	0.35921	downregulated
TRK RECEPTOR SIGNALING MEDIATED BY PI3K AND PLC-GAMMA%PATHWAY INTERACTION DATABASE NCI-NATURE CURATED DATA%TRK RECEPTOR SIGNALING MEDIATED BY PI3K AND PLC-GAMMA	TRK RECEPTOR SIGNALING MEDIATED BY PI3K AND PLC-GAMMA	0.053847	0.35921	downregulated
CELL FATE SPECIFICATION%GOBP%GO:0001708	CELL FATE SPECIFICATION	0.0541296	0.360454	downregulated
DNA DOUBLE-STRAND BREAK PROCESSING%GOBP%GO:0000729	DNA DOUBLE-STRAND BREAK PROCESSING	0.0541809	0.360454	upregulated
THROMBOXANE SIGNALLING THROUGH TP RECEPTOR%REACTOME%R-HSA-428930.1	THROMBOXANE SIGNALLING THROUGH TP RECEPTOR	0.0541816	0.360454	downregulated
HUMORAL IMMUNE RESPONSE%GOBP%GO:0006959	HUMORAL IMMUNE RESPONSE	0.0543201	0.360718	upregulated
PI METABOLISM%REACTOME%R-HSA-1483255.5	PI METABOLISM	0.0543234	0.360718	downregulated
GDNF%IOB%GDNF	GDNF	0.054394	0.360718	downregulated
CELLULAR RESPONSE TO INTERLEUKIN-4%GOBP%GO:0071353	CELLULAR RESPONSE TO INTERLEUKIN-4	0.0544661	0.360718	downregulated
POSITIVE REGULATION OF CYCLIN-DEPENDENT PROTEIN KINASE ACTIVITY%GOBP%GO:1904031	POSITIVE REGULATION OF CYCLIN-DEPENDENT PROTEIN KINASE ACTIVITY	0.0544685	0.360718	downregulated
SYNTHESIS OF IP3 AND IP4 IN THE CYTOSOL%REACTOME%R-HSA-1855204.3	SYNTHESIS OF IP3 AND IP4 IN THE CYTOSOL	0.0545363	0.36084	downregulated
COMMISSURAL NEURON AXON GUIDANCE%GOBP%GO:0071679	COMMISSURAL NEURON AXON GUIDANCE	0.0546257	0.361103	downregulated
FGF SIGNALING PATHWAY%PATHWAY INTERACTION DATABASE NCI-NATURE CURATED DATA%FGF SIGNALING PATHWAY	FGF SIGNALING PATHWAY	0.0547014	0.361277	downregulated
VESICLE CYTOSKELETAL TRAFFICKING%GOBP%GO:0099518	VESICLE CYTOSKELETAL TRAFFICKING	0.054776	0.361415	downregulated
MRNA METHYLATION%GOBP%GO:0080009	MRNA METHYLATION	0.0548214	0.361415	upregulated
VACUOLAR ACIDIFICATION%GOBP%GO:0007035	VACUOLAR ACIDIFICATION	0.0549972	0.361543	downregulated
BIOCARTA_HDAC_PATHWAY%MSIGDB_C2%BIOCARTA_HDAC_PATHWAY	BIOCARTA_HDAC_PATHWAY	0.0550958	0.361543	downregulated
REGULATION OF IMMUNOGLOBULIN PRODUCTION%GOBP%GO:0002637	REGULATION OF IMMUNOGLOBULIN PRODUCTION	0.0551372	0.361543	upregulated
G-PROTEIN BETA:GAMMA SIGNALLING%REACTOME%R-HSA-397795.3	G-PROTEIN BETA:GAMMA SIGNALLING	0.0551497	0.361543	downregulated
REGULATION OF CYTOKINE BIOSYNTHETIC PROCESS%GOBP%GO:0042035	REGULATION OF CYTOKINE BIOSYNTHETIC PROCESS	0.0551736	0.361543	upregulated
MAPK Cascade%WikiPathways_20190310%WP251%Mus musculus	MAPK Cascade	0.0551772	0.361543	downregulated
CCR9%IOB%CCR9	CCR9	0.0551875	0.361543	downregulated
REGULATION OF MICROTUBULE POLYMERIZATION OR DEPOLYMERIZATION%GOBP%GO:0031110	REGULATION OF MICROTUBULE POLYMERIZATION OR DEPOLYMERIZATION	0.0558374	0.365207	downregulated
POSITIVE REGULATION OF T CELL DIFFERENTIATION%GOBP%GO:0045582	POSITIVE REGULATION OF T CELL DIFFERENTIATION	0.0558661	0.365207	upregulated
AXON ENSHEATHMENT%GOBP%GO:0008366	AXON ENSHEATHMENT	0.0559775	0.365207	downregulated
ENSHEATHMENT OF NEURONS%GOBP%GO:0007272	ENSHEATHMENT OF NEURONS	0.0559775	0.365207	downregulated
REGULATION OF PROTEIN HOMODIMERIZATION ACTIVITY%GOBP%GO:0043496	REGULATION OF PROTEIN HOMODIMERIZATION ACTIVITY	0.055997	0.365207	upregulated
HEART TRABECULA MORPHOGENESIS%GOBP%GO:0061384	HEART TRABECULA MORPHOGENESIS	0.0560856	0.365458	downregulated
REELIN SIGNALING PATHWAY%PATHWAY INTERACTION DATABASE NCI-NATURE CURATED DATA%REELIN SIGNALING PATHWAY	REELIN SIGNALING PATHWAY	0.056221	0.366013	downregulated
PROTEIN REFOLDING%GOBP%GO:0042026	PROTEIN REFOLDING	0.0562959	0.366174	upregulated
REGULATION OF CYTOKINE PRODUCTION INVOLVED IN IMMUNE RESPONSE%GOBP%GO:0002718	REGULATION OF CYTOKINE PRODUCTION INVOLVED IN IMMUNE RESPONSE	0.05643	0.36672	upregulated
REGULATION OF WOUND HEALING%GOBP%GO:0061041	REGULATION OF WOUND HEALING	0.056604	0.367479	upregulated
HINDBRAIN DEVELOPMENT%GOBP%GO:0030902	HINDBRAIN DEVELOPMENT	0.0566477	0.367479	downregulated
POSITIVE REGULATION OF CELL PROJECTION ORGANIZATION%GOBP%GO:0031346	POSITIVE REGULATION OF CELL PROJECTION ORGANIZATION	0.0566979	0.367479	downregulated
INFECTIOUS DISEASE%REACTOME%R-HSA-5663205.7	INFECTIOUS DISEASE	0.0568609	0.368208	downregulated
NEGATIVE REGULATION OF MET ACTIVITY%REACTOME%R-HSA-6807004.1	NEGATIVE REGULATION OF MET ACTIVITY	0.0569603	0.368525	downregulated
MESODERM DEVELOPMENT%GOBP%GO:0007498	MESODERM DEVELOPMENT	0.0570137	0.368542	downregulated
POSITIVE REGULATION OF LYMPHOCYTE PROLIFERATION%GOBP%GO:0050671	POSITIVE REGULATION OF LYMPHOCYTE PROLIFERATION	0.0571841	0.368542	upregulated
PID_AP1_PATHWAY%MSIGDB_C2%PID_AP1_PATHWAY	PID_AP1_PATHWAY	0.0573057	0.368542	upregulated
AP-1 TRANSCRIPTION FACTOR NETWORK%PATHWAY INTERACTION DATABASE NCI-NATURE CURATED DATA%AP-1 TRANSCRIPTION FACTOR NETWORK	AP-1 TRANSCRIPTION FACTOR NETWORK	0.0573057	0.368542	upregulated
VESICLE LOCALIZATION%GOBP%GO:0051648	VESICLE LOCALIZATION	0.057309	0.368542	downregulated
POSTSYNAPSE ORGANIZATION%GOBP%GO:0099173	POSTSYNAPSE ORGANIZATION	0.0573254	0.368542	downregulated
DENDRITIC SPINE DEVELOPMENT%GOBP%GO:0060996	DENDRITIC SPINE DEVELOPMENT	0.0573408	0.368542	downregulated
SPHINGOLIPID BIOSYNTHETIC PROCESS%GOBP%GO:0030148	SPHINGOLIPID BIOSYNTHETIC PROCESS	0.0573669	0.368542	upregulated
SIGNALING BY NOTCH1%REACTOME%R-HSA-1980143.2	SIGNALING BY NOTCH1	0.057421	0.368565	downregulated
NEGATIVE REGULATION OF KINASE ACTIVITY%GOBP%GO:0033673	NEGATIVE REGULATION OF KINASE ACTIVITY	0.0574971	0.368592	downregulated
PID_HNF3B_PATHWAY%MSIGDB_C2%PID_HNF3B_PATHWAY	PID_HNF3B_PATHWAY	0.0575262	0.368592	upregulated
REGULATION OF TORC1 SIGNALING%GOBP%GO:1903432	REGULATION OF TORC1 SIGNALING	0.0578123	0.3701	downregulated
ASYMMETRIC CELL DIVISION%GOBP%GO:0008356	ASYMMETRIC CELL DIVISION	0.0579525	0.370673	downregulated
IRS-MEDIATED SIGNALLING%REACTOME%R-HSA-112399.3	IRS-MEDIATED SIGNALLING	0.0581336	0.371411	downregulated
POSITIVE REGULATION OF HISTONE H3-K4 METHYLATION%GOBP%GO:0051571	POSITIVE REGULATION OF HISTONE H3-K4 METHYLATION	0.0581904	0.371411	downregulated
NEGATIVE REGULATION OF DNA RECOMBINATION%GOBP%GO:0045910	NEGATIVE REGULATION OF DNA RECOMBINATION	0.0583043	0.371411	upregulated
Fatty acid oxidation%WikiPathways_20190310%WP2318%Mus musculus	Fatty acid oxidation	0.0583346	0.371411	upregulated
GABA-B_RECEPTOR_II_SIGNALING%PANTHER PATHWAY%P05731	GABA-B_RECEPTOR_II_SIGNALING	0.05838	0.371411	downregulated
PID_IL2_STAT5_PATHWAY%MSIGDB_C2%PID_IL2_STAT5_PATHWAY	PID_IL2_STAT5_PATHWAY	0.0584242	0.371411	downregulated
IL2 SIGNALING EVENTS MEDIATED BY STAT5%PATHWAY INTERACTION DATABASE NCI-NATURE CURATED DATA%IL2 SIGNALING EVENTS MEDIATED BY STAT5	IL2 SIGNALING EVENTS MEDIATED BY STAT5	0.0584242	0.371411	downregulated
POSITIVE REGULATION OF EPITHELIAL CELL DIFFERENTIATION%GOBP%GO:0030858	POSITIVE REGULATION OF EPITHELIAL CELL DIFFERENTIATION	0.0586819	0.372725	downregulated
N-GLYCAN ANTENNAE ELONGATION IN THE MEDIAL TRANS-GOLGI%REACTOME DATABASE ID RELEASE 68%975576	N-GLYCAN ANTENNAE ELONGATION IN THE MEDIAL TRANS-GOLGI	0.0587401	0.37277	downregulated
ATYPICAL NF-KAPPAB PATHWAY%PATHWAY INTERACTION DATABASE NCI-NATURE CURATED DATA%ATYPICAL NF-KAPPAB PATHWAY	ATYPICAL NF-KAPPAB PATHWAY	0.0588241	0.372979	downregulated
REGULATION OF TRANSCRIPTION OF NUCLEOLAR LARGE RRNA BY RNA POLYMERASE I%GOBP%GO:1901836	REGULATION OF TRANSCRIPTION OF NUCLEOLAR LARGE RRNA BY RNA POLYMERASE I	0.05918	0.374733	downregulated
POSITIVE REGULATION OF LEUKOCYTE PROLIFERATION%GOBP%GO:0070665	POSITIVE REGULATION OF LEUKOCYTE PROLIFERATION	0.0592034	0.374733	upregulated
POSITIVE REGULATION OF PROTEOLYSIS%GOBP%GO:0045862	POSITIVE REGULATION OF PROTEOLYSIS	0.0594059	0.375688	downregulated
BIOCARTA_G1_PATHWAY%MSIGDB_C2%BIOCARTA_G1_PATHWAY	BIOCARTA_G1_PATHWAY	0.0595537	0.375892	downregulated
PIGMENTATION%GOBP%GO:0043473	PIGMENTATION	0.0595887	0.375892	downregulated
POSITIVE REGULATION OF EXTRINSIC APOPTOTIC SIGNALING PATHWAY IN ABSENCE OF LIGAND%GOBP%GO:2001241	POSITIVE REGULATION OF EXTRINSIC APOPTOTIC SIGNALING PATHWAY IN ABSENCE OF LIGAND	0.0595926	0.375892	downregulated
ANTIGEN PROCESSING-CROSS PRESENTATION%REACTOME%R-HSA-1236975.1	ANTIGEN PROCESSING-CROSS PRESENTATION	0.0597286	0.376424	upregulated
CRANIAL NERVE DEVELOPMENT%GOBP%GO:0021545	CRANIAL NERVE DEVELOPMENT	0.0598049	0.37658	downregulated
HALLMARK_COMPLEMENT%MSIGDB_C2%HALLMARK_COMPLEMENT	HALLMARK_COMPLEMENT	0.059897	0.376835	upregulated
POSITIVE REGULATION OF AMINO ACID TRANSPORT%GOBP%GO:0051957	POSITIVE REGULATION OF AMINO ACID TRANSPORT	0.0600477	0.377458	upregulated
NOTCH4 INTRACELLULAR DOMAIN REGULATES TRANSCRIPTION%REACTOME DATABASE ID RELEASE 68%9013695	NOTCH4 INTRACELLULAR DOMAIN REGULATES TRANSCRIPTION	0.0602078	0.378138	downregulated
CELL CYCLE PHASE TRANSITION%GOBP%GO:0044770	CELL CYCLE PHASE TRANSITION	0.0603111	0.378461	downregulated
IL-2 Signaling Pathway%WikiPathways_20190310%WP450%Mus musculus	IL-2 Signaling Pathway	0.0603668	0.378485	downregulated
BIOCARTA_CELLCYCLE_PATHWAY%MSIGDB_C2%BIOCARTA_CELLCYCLE_PATHWAY	BIOCARTA_CELLCYCLE_PATHWAY	0.0604835	0.378891	downregulated
SYNTHESIS OF PIPS AT THE LATE ENDOSOME MEMBRANE%REACTOME%R-HSA-1660517.6	SYNTHESIS OF PIPS AT THE LATE ENDOSOME MEMBRANE	0.0605395	0.378901	downregulated
NEGATIVE REGULATION OF SUBSTRATE ADHESION-DEPENDENT CELL SPREADING%GOBP%GO:1900025	NEGATIVE REGULATION OF SUBSTRATE ADHESION-DEPENDENT CELL SPREADING	0.0605888	0.378901	downregulated
POSITIVE REGULATION OF MUSCLE ORGAN DEVELOPMENT%GOBP%GO:0048636	POSITIVE REGULATION OF MUSCLE ORGAN DEVELOPMENT	0.0608199	0.379695	downregulated
POSITIVE REGULATION OF STRIATED MUSCLE TISSUE DEVELOPMENT%GOBP%GO:0045844	POSITIVE REGULATION OF STRIATED MUSCLE TISSUE DEVELOPMENT	0.0608199	0.379695	downregulated
REGULATION OF HEART GROWTH%GOBP%GO:0060420	REGULATION OF HEART GROWTH	0.0610814	0.381002	downregulated
REGULATION OF ACUTE INFLAMMATORY RESPONSE%GOBP%GO:0002673	REGULATION OF ACUTE INFLAMMATORY RESPONSE	0.0611339	0.381004	upregulated
NEGATIVE REGULATION OF PROTEIN KINASE ACTIVITY%GOBP%GO:0006469	NEGATIVE REGULATION OF PROTEIN KINASE ACTIVITY	0.0616346	0.38356	downregulated
SIGNALING BY TYPE 1 INSULIN-LIKE GROWTH FACTOR 1 RECEPTOR (IGF1R)%REACTOME%R-HSA-2404192.2	SIGNALING BY TYPE 1 INSULIN-LIKE GROWTH FACTOR 1 RECEPTOR (IGF1R)	0.061822	0.38356	downregulated
IRS-RELATED EVENTS TRIGGERED BY IGF1R%REACTOME%R-HSA-2428928.1	IRS-RELATED EVENTS TRIGGERED BY IGF1R	0.061822	0.38356	downregulated
IGF1R SIGNALING CASCADE%REACTOME DATABASE ID RELEASE 68%2428924	IGF1R SIGNALING CASCADE	0.061822	0.38356	downregulated
UNBLOCKING OF NMDA RECEPTORS, GLUTAMATE BINDING AND ACTIVATION%REACTOME%R-HSA-438066.3	UNBLOCKING OF NMDA RECEPTORS, GLUTAMATE BINDING AND ACTIVATION	0.0618433	0.38356	downregulated
G BETA:GAMMA SIGNALLING THROUGH PI3KGAMMA%REACTOME%R-HSA-392451.3	G BETA:GAMMA SIGNALLING THROUGH PI3KGAMMA	0.0618594	0.38356	downregulated
REGULATION OF GLUCOCORTICOID RECEPTOR SIGNALING PATHWAY%GOBP%GO:2000322	REGULATION OF GLUCOCORTICOID RECEPTOR SIGNALING PATHWAY	0.0619862	0.383619	downregulated
REGULATION OF TRIGLYCERIDE BIOSYNTHETIC PROCESS%GOBP%GO:0010866	REGULATION OF TRIGLYCERIDE BIOSYNTHETIC PROCESS	0.0620397	0.383619	upregulated
ST_INTEGRIN_SIGNALING_PATHWAY%MSIGDB_C2%ST_INTEGRIN_SIGNALING_PATHWAY	ST_INTEGRIN_SIGNALING_PATHWAY	0.0620485	0.383619	downregulated
NEGATIVE REGULATION OF WNT SIGNALING PATHWAY%GOBP%GO:0030178	NEGATIVE REGULATION OF WNT SIGNALING PATHWAY	0.0620791	0.383619	downregulated
NUCLEOTIDE SALVAGE%REACTOME DATABASE ID RELEASE 68%8956321	NUCLEOTIDE SALVAGE	0.0621842	0.38367	upregulated
REGULATION OF NEUROTRANSMITTER SECRETION%GOBP%GO:0046928	REGULATION OF NEUROTRANSMITTER SECRETION	0.0622466	0.38367	downregulated
POSITIVE REGULATION OF PROTEIN UBIQUITINATION%GOBP%GO:0031398	POSITIVE REGULATION OF PROTEIN UBIQUITINATION	0.0622552	0.38367	downregulated
REGULATION OF MICROTUBULE POLYMERIZATION%GOBP%GO:0031113	REGULATION OF MICROTUBULE POLYMERIZATION	0.0623493	0.38367	downregulated
BIOCARTA_BCR_PATHWAY%MSIGDB_C2%BIOCARTA_BCR_PATHWAY	BIOCARTA_BCR_PATHWAY	0.0624232	0.38367	downregulated
RESPONSE TO PROTOZOAN%GOBP%GO:0001562	RESPONSE TO PROTOZOAN	0.0624456	0.38367	upregulated
REGULATION OF CALCIUM ION-DEPENDENT EXOCYTOSIS%GOBP%GO:0017158	REGULATION OF CALCIUM ION-DEPENDENT EXOCYTOSIS	0.062485	0.38367	downregulated
POSTSYNAPTIC MEMBRANE ORGANIZATION%GOBP%GO:0001941	POSTSYNAPTIC MEMBRANE ORGANIZATION	0.062508	0.38367	downregulated
EGFR1%IOB%EGFR1	EGFR1	0.0626867	0.384443	downregulated
PID_REELIN_PATHWAY%MSIGDB_C2%PID_REELIN_PATHWAY	PID_REELIN_PATHWAY	0.0628809	0.384911	downregulated
Integrin-mediated Cell Adhesion%WikiPathways_20190310%WP6%Mus musculus	Integrin-mediated Cell Adhesion	0.0629186	0.384911	downregulated
POSITIVE REGULATION OF CD4-POSITIVE, ALPHA-BETA T CELL ACTIVATION%GOBP%GO:2000516	POSITIVE REGULATION OF CD4-POSITIVE, ALPHA-BETA T CELL ACTIVATION	0.0629212	0.384911	upregulated
FACIAL NERVE MORPHOGENESIS%GOBP%GO:0021610	FACIAL NERVE MORPHOGENESIS	0.0631216	0.385359	downregulated
FACIAL NERVE DEVELOPMENT%GOBP%GO:0021561	FACIAL NERVE DEVELOPMENT	0.0631216	0.385359	downregulated
SIGNAL TRANSDUCTION BY L1%REACTOME DATABASE ID RELEASE 68%445144	SIGNAL TRANSDUCTION BY L1	0.0632176	0.385359	downregulated
CELLULAR RESPONSE TO HEAT STRESS%REACTOME DATABASE ID RELEASE 68%3371556	CELLULAR RESPONSE TO HEAT STRESS	0.0632226	0.385359	downregulated
SIGNALING BY ROBO RECEPTORS%REACTOME DATABASE ID RELEASE 68%376176	SIGNALING BY ROBO RECEPTORS	0.0632855	0.385359	downregulated
STEM CELL DIFFERENTIATION%GOBP%GO:0048863	STEM CELL DIFFERENTIATION	0.0633669	0.385359	downregulated
POSITIVE REGULATION OF SODIUM ION TRANSMEMBRANE TRANSPORTER ACTIVITY%GOBP%GO:2000651	POSITIVE REGULATION OF SODIUM ION TRANSMEMBRANE TRANSPORTER ACTIVITY	0.0633982	0.385359	downregulated
MEMBRANE PROTEIN ECTODOMAIN PROTEOLYSIS%GOBP%GO:0006509	MEMBRANE PROTEIN ECTODOMAIN PROTEOLYSIS	0.0635027	0.385359	downregulated
ST_ADRENERGIC%MSIGDB_C2%ST_ADRENERGIC	ST_ADRENERGIC	0.0635286	0.385359	downregulated
CELLULAR HORMONE METABOLIC PROCESS%GOBP%GO:0034754	CELLULAR HORMONE METABOLIC PROCESS	0.0635696	0.385359	upregulated
SMOOTH MUSCLE CONTRACTION%REACTOME%R-HSA-445355.3	SMOOTH MUSCLE CONTRACTION	0.0636983	0.385359	upregulated
SKELETAL MYOFIBRIL ASSEMBLY%GOBP%GO:0014866	SKELETAL MYOFIBRIL ASSEMBLY	0.0636997	0.385359	upregulated
POSITIVE REGULATION OF NEURON PROJECTION DEVELOPMENT%GOBP%GO:0010976	POSITIVE REGULATION OF NEURON PROJECTION DEVELOPMENT	0.0637007	0.385359	downregulated
NEURAL RETINA DEVELOPMENT%GOBP%GO:0003407	NEURAL RETINA DEVELOPMENT	0.0637337	0.385359	downregulated
VIRAL GENE EXPRESSION%GOBP%GO:0019080	VIRAL GENE EXPRESSION	0.0639057	0.385914	downregulated
REGULATION OF TRANSCRIPTION FROM RNA POLYMERASE II PROMOTER IN RESPONSE TO OXIDATIVE STRESS%GOBP%GO:0043619	REGULATION OF TRANSCRIPTION FROM RNA POLYMERASE II PROMOTER IN RESPONSE TO OXIDATIVE STRESS	0.0639312	0.385914	upregulated
UNSATURATED FATTY ACID METABOLIC PROCESS%GOBP%GO:0033559	UNSATURATED FATTY ACID METABOLIC PROCESS	0.063996	0.385986	upregulated
DIGESTIVE SYSTEM DEVELOPMENT%GOBP%GO:0055123	DIGESTIVE SYSTEM DEVELOPMENT	0.0641686	0.386429	downregulated
SIG_PIP3_SIGNALING_IN_B_LYMPHOCYTES%MSIGDB_C2%SIG_PIP3_SIGNALING_IN_B_LYMPHOCYTES	SIG_PIP3_SIGNALING_IN_B_LYMPHOCYTES	0.0642225	0.386429	downregulated
THROMBIN SIGNALLING THROUGH PROTEINASE ACTIVATED RECEPTORS (PARS)%REACTOME%R-HSA-456926.1	THROMBIN SIGNALLING THROUGH PROTEINASE ACTIVATED RECEPTORS (PARS)	0.0642284	0.386429	downregulated
MESONEPHRIC TUBULE DEVELOPMENT%GOBP%GO:0072164	MESONEPHRIC TUBULE DEVELOPMENT	0.0646638	0.386644	downregulated
MESONEPHRIC EPITHELIUM DEVELOPMENT%GOBP%GO:0072163	MESONEPHRIC EPITHELIUM DEVELOPMENT	0.0646638	0.386644	downregulated
METANEPHRIC NEPHRON EPITHELIUM DEVELOPMENT%GOBP%GO:0072243	METANEPHRIC NEPHRON EPITHELIUM DEVELOPMENT	0.0646669	0.386644	upregulated
BONE MINERALIZATION%GOBP%GO:0030282	BONE MINERALIZATION	0.0647285	0.386644	upregulated
MITOCHONDRIAL RESPIRATORY CHAIN COMPLEX IV ASSEMBLY%GOBP%GO:0033617	MITOCHONDRIAL RESPIRATORY CHAIN COMPLEX IV ASSEMBLY	0.0647379	0.386644	upregulated
E-CADHERIN SIGNALING IN THE NASCENT ADHERENS JUNCTION%PATHWAY INTERACTION DATABASE NCI-NATURE CURATED DATA%E-CADHERIN SIGNALING IN THE NASCENT ADHERENS JUNCTION	E-CADHERIN SIGNALING IN THE NASCENT ADHERENS JUNCTION	0.0647811	0.386644	downregulated
PID_WNT_SIGNALING_PATHWAY%MSIGDB_C2%PID_WNT_SIGNALING_PATHWAY	PID_WNT_SIGNALING_PATHWAY	0.0648743	0.386644	downregulated
WNT SIGNALING NETWORK%PATHWAY INTERACTION DATABASE NCI-NATURE CURATED DATA%WNT SIGNALING NETWORK	WNT SIGNALING NETWORK	0.0648743	0.386644	downregulated
POSITIVE REGULATION OF ADAPTIVE IMMUNE RESPONSE%GOBP%GO:0002821	POSITIVE REGULATION OF ADAPTIVE IMMUNE RESPONSE	0.0648849	0.386644	upregulated
MESENCHYMAL CELL DEVELOPMENT%GOBP%GO:0014031	MESENCHYMAL CELL DEVELOPMENT	0.0648903	0.386644	downregulated
EGFR1%NETPATH%EGFR1	EGFR1	0.0649425	0.386644	downregulated
NEURON CELLULAR HOMEOSTASIS%GOBP%GO:0070050	NEURON CELLULAR HOMEOSTASIS	0.0649459	0.386644	downregulated
PKA-MEDIATED PHOSPHORYLATION OF CREB%REACTOME%R-HSA-111931.1	PKA-MEDIATED PHOSPHORYLATION OF CREB	0.0649528	0.386644	downregulated
SYNAPTIC VESICLE LOCALIZATION%GOBP%GO:0097479	SYNAPTIC VESICLE LOCALIZATION	0.065151	0.387386	downregulated
POSITIVE REGULATION OF STRIATED MUSCLE CONTRACTION%GOBP%GO:0045989	POSITIVE REGULATION OF STRIATED MUSCLE CONTRACTION	0.0652206	0.387386	upregulated
TRANSCRIPTIONAL REGULATION OF WHITE ADIPOCYTE DIFFERENTIATION%REACTOME%R-HSA-381340.2	TRANSCRIPTIONAL REGULATION OF WHITE ADIPOCYTE DIFFERENTIATION	0.0652367	0.387386	downregulated
IL2-MEDIATED SIGNALING EVENTS%PATHWAY INTERACTION DATABASE NCI-NATURE CURATED DATA%IL2-MEDIATED SIGNALING EVENTS	IL2-MEDIATED SIGNALING EVENTS	0.0653452	0.387715	downregulated
FCERI MEDIATED MAPK ACTIVATION%REACTOME DATABASE ID RELEASE 68%2871796	FCERI MEDIATED MAPK ACTIVATION	0.0654536	0.387834	downregulated
REGULATION OF COLLATERAL SPROUTING%GOBP%GO:0048670	REGULATION OF COLLATERAL SPROUTING	0.0654715	0.387834	downregulated
NEUROMUSCULAR PROCESS%GOBP%GO:0050905	NEUROMUSCULAR PROCESS	0.0655907	0.388224	downregulated
ARACHIDONIC ACID METABOLIC PROCESS%GOBP%GO:0019369	ARACHIDONIC ACID METABOLIC PROCESS	0.0657515	0.388281	upregulated
REGULATION OF DNA-DEPENDENT DNA REPLICATION%GOBP%GO:0090329	REGULATION OF DNA-DEPENDENT DNA REPLICATION	0.0657818	0.388281	downregulated
RESPONSE TO AMINO ACID STARVATION%GOBP%GO:1990928	RESPONSE TO AMINO ACID STARVATION	0.0657995	0.388281	downregulated
POSITIVE REGULATION OF CARDIAC MUSCLE TISSUE DEVELOPMENT%GOBP%GO:0055025	POSITIVE REGULATION OF CARDIAC MUSCLE TISSUE DEVELOPMENT	0.065813	0.388281	downregulated
ST_JNK_MAPK_PATHWAY%MSIGDB_C2%ST_JNK_MAPK_PATHWAY	ST_JNK_MAPK_PATHWAY	0.0660767	0.389109	downregulated
DEFENSE RESPONSE TO PROTOZOAN%GOBP%GO:0042832	DEFENSE RESPONSE TO PROTOZOAN	0.0661123	0.389109	upregulated
EPITHELIAL CELL MORPHOGENESIS%GOBP%GO:0003382	EPITHELIAL CELL MORPHOGENESIS	0.0662224	0.389109	downregulated
CEREBELLUM DEVELOPMENT%GOBP%GO:0021549	CEREBELLUM DEVELOPMENT	0.0662927	0.389109	downregulated
MEMBRANOUS SEPTUM MORPHOGENESIS%GOBP%GO:0003149	MEMBRANOUS SEPTUM MORPHOGENESIS	0.0663018	0.389109	downregulated
NOTCH SIGNALING PATHWAY%GOBP%GO:0007219	NOTCH SIGNALING PATHWAY	0.0663211	0.389109	downregulated
REGULATION OF SPINDLE ORGANIZATION%GOBP%GO:0090224	REGULATION OF SPINDLE ORGANIZATION	0.0663266	0.389109	downregulated
FATTY ACID DERIVATIVE BIOSYNTHETIC PROCESS%GOBP%GO:1901570	FATTY ACID DERIVATIVE BIOSYNTHETIC PROCESS	0.0663817	0.389119	upregulated
BCR SIGNALING PATHWAY%PATHWAY INTERACTION DATABASE NCI-NATURE CURATED DATA%BCR SIGNALING PATHWAY	BCR SIGNALING PATHWAY	0.0665163	0.389374	downregulated
PEPTIDYL-ARGININE N-METHYLATION%GOBP%GO:0035246	PEPTIDYL-ARGININE N-METHYLATION	0.0665319	0.389374	downregulated
NEGATIVE REGULATION OF NEURON PROJECTION REGENERATION%GOBP%GO:0070571	NEGATIVE REGULATION OF NEURON PROJECTION REGENERATION	0.0666577	0.389545	downregulated
GRANULOCYTE CHEMOTAXIS%GOBP%GO:0071621	GRANULOCYTE CHEMOTAXIS	0.0666678	0.389545	upregulated
EYE DEVELOPMENT%GOBP%GO:0001654	EYE DEVELOPMENT	0.0668073	0.389886	downregulated
POSITIVE REGULATION OF CELLULAR CATABOLIC PROCESS%GOBP%GO:0031331	POSITIVE REGULATION OF CELLULAR CATABOLIC PROCESS	0.0668379	0.389886	downregulated
NEPHRON DEVELOPMENT%GOBP%GO:0072006	NEPHRON DEVELOPMENT	0.0668865	0.389886	downregulated
POSITIVE REGULATION OF TRANSFORMING GROWTH FACTOR BETA RECEPTOR SIGNALING PATHWAY%GOBP%GO:0030511	POSITIVE REGULATION OF TRANSFORMING GROWTH FACTOR BETA RECEPTOR SIGNALING PATHWAY	0.0670653	0.390304	downregulated
POSITIVE REGULATION OF CELLULAR RESPONSE TO TRANSFORMING GROWTH FACTOR BETA STIMULUS%GOBP%GO:1903846	POSITIVE REGULATION OF CELLULAR RESPONSE TO TRANSFORMING GROWTH FACTOR BETA STIMULUS	0.0670653	0.390304	downregulated
HEART CONTRACTION%GOBP%GO:0060047	HEART CONTRACTION	0.0671186	0.390304	upregulated
CELLULAR RESPONSE TO FLUID SHEAR STRESS%GOBP%GO:0071498	CELLULAR RESPONSE TO FLUID SHEAR STRESS	0.0673734	0.391474	upregulated
SUMOYLATION OF UBIQUITINYLATION PROTEINS%REACTOME DATABASE ID RELEASE 68%3232142	SUMOYLATION OF UBIQUITINYLATION PROTEINS	0.067762	0.393419	downregulated
HISTONE H3 ACETYLATION%GOBP%GO:0043966	HISTONE H3 ACETYLATION	0.0679375	0.393464	downregulated
POSITIVE REGULATION OF JAK-STAT CASCADE%GOBP%GO:0046427	POSITIVE REGULATION OF JAK-STAT CASCADE	0.067947	0.393464	upregulated
B CELL ACTIVATION%PANTHER PATHWAY%P00010	B CELL ACTIVATION	0.0680211	0.393464	downregulated
TRANSPORT OF THE SLBP DEPENDANT MATURE MRNA%REACTOME%R-HSA-159230.2	TRANSPORT OF THE SLBP DEPENDANT MATURE MRNA	0.0680504	0.393464	downregulated
NEGATIVE REGULATION OF PROTEIN PHOSPHORYLATION%GOBP%GO:0001933	NEGATIVE REGULATION OF PROTEIN PHOSPHORYLATION	0.0681114	0.393464	downregulated
LYMPHOCYTE APOPTOTIC PROCESS%GOBP%GO:0070227	LYMPHOCYTE APOPTOTIC PROCESS	0.0681472	0.393464	downregulated
LEUKOCYTE APOPTOTIC PROCESS%GOBP%GO:0071887	LEUKOCYTE APOPTOTIC PROCESS	0.0681472	0.393464	downregulated
PID_CERAMIDE_PATHWAY%MSIGDB_C2%PID_CERAMIDE_PATHWAY	PID_CERAMIDE_PATHWAY	0.0682472	0.39373	downregulated
C21-STEROID HORMONE METABOLIC PROCESS%GOBP%GO:0008207	C21-STEROID HORMONE METABOLIC PROCESS	0.0683345	0.393922	upregulated
LEUKOCYTE CHEMOTAXIS%GOBP%GO:0030595	LEUKOCYTE CHEMOTAXIS	0.0685437	0.394661	upregulated
AUDITORY RECEPTOR CELL DEVELOPMENT%GOBP%GO:0060117	AUDITORY RECEPTOR CELL DEVELOPMENT	0.0685708	0.394661	downregulated
EXCITATORY SYNAPSE ASSEMBLY%GOBP%GO:1904861	EXCITATORY SYNAPSE ASSEMBLY	0.068948	0.395159	downregulated
PID_ARF6_PATHWAY%MSIGDB_C2%PID_ARF6_PATHWAY	PID_ARF6_PATHWAY	0.0689505	0.395159	downregulated
ARF6 SIGNALING EVENTS%PATHWAY INTERACTION DATABASE NCI-NATURE CURATED DATA%ARF6 SIGNALING EVENTS	ARF6 SIGNALING EVENTS	0.0689505	0.395159	downregulated
Calcium Regulation in the Cardiac Cell%WikiPathways_20190310%WP553%Mus musculus	Calcium Regulation in the Cardiac Cell	0.0689953	0.395159	downregulated
NEGATIVE REGULATION OF CD4-POSITIVE, ALPHA-BETA T CELL ACTIVATION%GOBP%GO:2000515	NEGATIVE REGULATION OF CD4-POSITIVE, ALPHA-BETA T CELL ACTIVATION	0.0690245	0.395159	upregulated
REGULATION OF KERATINOCYTE PROLIFERATION%GOBP%GO:0010837	REGULATION OF KERATINOCYTE PROLIFERATION	0.0690898	0.395159	downregulated
VEGFR2 MEDIATED CELL PROLIFERATION%REACTOME DATABASE ID RELEASE 68%5218921	VEGFR2 MEDIATED CELL PROLIFERATION	0.0691148	0.395159	downregulated
DOWNREGULATION OF ERBB2 SIGNALING%REACTOME%R-HSA-8863795.2	DOWNREGULATION OF ERBB2 SIGNALING	0.0691159	0.395159	downregulated
SKELETAL MUSCLE CONTRACTION%GOBP%GO:0003009	SKELETAL MUSCLE CONTRACTION	0.0691462	0.395159	upregulated
POSITIVE REGULATION OF NEUROGENESIS%GOBP%GO:0050769	POSITIVE REGULATION OF NEUROGENESIS	0.0692171	0.395159	downregulated
HISTONE H4 ACETYLATION%GOBP%GO:0043967	HISTONE H4 ACETYLATION	0.0692618	0.395159	downregulated
MUSCLE ADAPTATION%GOBP%GO:0043500	MUSCLE ADAPTATION	0.0695097	0.395159	upregulated
VESICLE-MEDIATED TRANSPORT TO THE PLASMA MEMBRANE%GOBP%GO:0098876	VESICLE-MEDIATED TRANSPORT TO THE PLASMA MEMBRANE	0.069527	0.395159	downregulated
NEGATIVE REGULATION OF CARDIOCYTE DIFFERENTIATION%GOBP%GO:1905208	NEGATIVE REGULATION OF CARDIOCYTE DIFFERENTIATION	0.0695535	0.395159	downregulated
REGULATION OF HYDROGEN PEROXIDE-MEDIATED PROGRAMMED CELL DEATH%GOBP%GO:1901298	REGULATION OF HYDROGEN PEROXIDE-MEDIATED PROGRAMMED CELL DEATH	0.069692	0.395159	downregulated
CALCINEURIN-NFAT SIGNALING CASCADE%GOBP%GO:0033173	CALCINEURIN-NFAT SIGNALING CASCADE	0.069739	0.395159	downregulated
REGULATION OF SYNAPTIC VESICLE TRANSPORT%GOBP%GO:1902803	REGULATION OF SYNAPTIC VESICLE TRANSPORT	0.0698666	0.395159	downregulated
CARDIAC MYOFIBRIL ASSEMBLY%GOBP%GO:0055003	CARDIAC MYOFIBRIL ASSEMBLY	0.0699263	0.395159	upregulated
BIOCARTA_IL10_PATHWAY%MSIGDB_C2%BIOCARTA_IL10_PATHWAY	BIOCARTA_IL10_PATHWAY	0.0699466	0.395159	upregulated
CRANIAL NERVE STRUCTURAL ORGANIZATION%GOBP%GO:0021604	CRANIAL NERVE STRUCTURAL ORGANIZATION	0.0700164	0.395159	downregulated
ANDROGEN RECEPTOR SIGNALING PATHWAY%GOBP%GO:0030521	ANDROGEN RECEPTOR SIGNALING PATHWAY	0.0700195	0.395159	downregulated
BIOCARTA_EDG1_PATHWAY%MSIGDB_C2%BIOCARTA_EDG1_PATHWAY	BIOCARTA_EDG1_PATHWAY	0.0701558	0.395159	downregulated
HISTONE METHYLATION%GOBP%GO:0016571	HISTONE METHYLATION	0.0702731	0.395159	downregulated
POST-TRANSLATIONAL PROTEIN PHOSPHORYLATION%REACTOME DATABASE ID RELEASE 68%8957275	POST-TRANSLATIONAL PROTEIN PHOSPHORYLATION	0.0702817	0.395159	upregulated
HAIR CELL DIFFERENTIATION%GOBP%GO:0035315	HAIR CELL DIFFERENTIATION	0.0703434	0.395159	downregulated
POSITIVE REGULATION OF MONONUCLEAR CELL PROLIFERATION%GOBP%GO:0032946	POSITIVE REGULATION OF MONONUCLEAR CELL PROLIFERATION	0.0703535	0.395159	upregulated
NEGATIVE REGULATION OF EPIDERMIS DEVELOPMENT%GOBP%GO:0045683	NEGATIVE REGULATION OF EPIDERMIS DEVELOPMENT	0.0703783	0.395159	downregulated
SIGNALING BY VEGF%REACTOME%R-HSA-194138.1	SIGNALING BY VEGF	0.0703846	0.395159	downregulated
CELLULAR MODIFIED AMINO ACID CATABOLIC PROCESS%GOBP%GO:0042219	CELLULAR MODIFIED AMINO ACID CATABOLIC PROCESS	0.0703977	0.395159	upregulated
METANEPHRIC EPITHELIUM DEVELOPMENT%GOBP%GO:0072207	METANEPHRIC EPITHELIUM DEVELOPMENT	0.0704141	0.395159	upregulated
REGULATION OF SODIUM ION TRANSMEMBRANE TRANSPORTER ACTIVITY%GOBP%GO:2000649	REGULATION OF SODIUM ION TRANSMEMBRANE TRANSPORTER ACTIVITY	0.0704329	0.395159	downregulated
REGULATION OF DNA RECOMBINATION%GOBP%GO:0000018	REGULATION OF DNA RECOMBINATION	0.0704521	0.395159	upregulated
REGULATION OF PHOSPHOPROTEIN PHOSPHATASE ACTIVITY%GOBP%GO:0043666	REGULATION OF PHOSPHOPROTEIN PHOSPHATASE ACTIVITY	0.070483	0.395159	downregulated
POSITIVE REGULATION OF NEUROTRANSMITTER TRANSPORT%GOBP%GO:0051590	POSITIVE REGULATION OF NEUROTRANSMITTER TRANSPORT	0.0704984	0.395159	upregulated
ESR-MEDIATED SIGNALING%REACTOME DATABASE ID RELEASE 68%8939211	ESR-MEDIATED SIGNALING	0.07057	0.395257	downregulated
SLC TRANSPORTER DISORDERS%REACTOME%R-HSA-5619102.4	SLC TRANSPORTER DISORDERS	0.0709826	0.397263	downregulated
BIOCARTA_KERATINOCYTE_PATHWAY%MSIGDB_C2%BIOCARTA_KERATINOCYTE_PATHWAY	BIOCARTA_KERATINOCYTE_PATHWAY	0.0712777	0.397853	downregulated
CLASS A 1 (RHODOPSIN-LIKE RECEPTORS)%REACTOME DATABASE ID RELEASE 68%373076	CLASS A 1 (RHODOPSIN-LIKE RECEPTORS)	0.0713174	0.397853	upregulated
NEGATIVE REGULATION OF PATHWAY-RESTRICTED SMAD PROTEIN PHOSPHORYLATION%GOBP%GO:0060394	NEGATIVE REGULATION OF PATHWAY-RESTRICTED SMAD PROTEIN PHOSPHORYLATION	0.0713268	0.397853	upregulated
NEGATIVE REGULATION OF MUSCLE HYPERTROPHY%GOBP%GO:0014741	NEGATIVE REGULATION OF MUSCLE HYPERTROPHY	0.0715209	0.397853	downregulated
TRANSCRIPTIONAL REGULATION BY TP53%REACTOME DATABASE ID RELEASE 68%3700989	TRANSCRIPTIONAL REGULATION BY TP53	0.071586	0.397853	downregulated
SIGNALING BY ACTIVIN%REACTOME%R-HSA-1502540.2	SIGNALING BY ACTIVIN	0.0716215	0.397853	downregulated
POSITIVE REGULATION OF ORGAN GROWTH%GOBP%GO:0046622	POSITIVE REGULATION OF ORGAN GROWTH	0.0716439	0.397853	downregulated
REGULATION OF CELLULAR PH%GOBP%GO:0030641	REGULATION OF CELLULAR PH	0.0716947	0.397853	downregulated
REGULATION OF CARDIAC EPITHELIAL TO MESENCHYMAL TRANSITION%GOBP%GO:0062042	REGULATION OF CARDIAC EPITHELIAL TO MESENCHYMAL TRANSITION	0.0717019	0.397853	downregulated
IL-3 Signaling Pathway%WikiPathways_20190310%WP373%Mus musculus	IL-3 Signaling Pathway	0.0717181	0.397853	downregulated
SIGNALING BY FGFR2%REACTOME DATABASE ID RELEASE 68%5654738	SIGNALING BY FGFR2	0.0717299	0.397853	downregulated
ENDOSOME TO LYSOSOME TRANSPORT%GOBP%GO:0008333	ENDOSOME TO LYSOSOME TRANSPORT	0.0717422	0.397853	downregulated
HALLMARK_OXIDATIVE_PHOSPHORYLATION%MSIGDB_C2%HALLMARK_OXIDATIVE_PHOSPHORYLATION	HALLMARK_OXIDATIVE_PHOSPHORYLATION	0.0719964	0.398939	upregulated
REGULATION OF PROTEIN UBIQUITINATION%GOBP%GO:0031396	REGULATION OF PROTEIN UBIQUITINATION	0.0720473	0.398939	downregulated
PROTEIN INSERTION INTO MEMBRANE%GOBP%GO:0051205	PROTEIN INSERTION INTO MEMBRANE	0.0721929	0.399442	downregulated
PROTEIN MODIFICATION BY SMALL PROTEIN CONJUGATION%GOBP%GO:0032446	PROTEIN MODIFICATION BY SMALL PROTEIN CONJUGATION	0.0725801	0.40128	downregulated
LEUKOCYTE MEDIATED CYTOTOXICITY%GOBP%GO:0001909	LEUKOCYTE MEDIATED CYTOTOXICITY	0.072646	0.40134	upregulated
HALLMARK_TGF_BETA_SIGNALING%MSIGDB_C2%HALLMARK_TGF_BETA_SIGNALING	HALLMARK_TGF_BETA_SIGNALING	0.0727848	0.401803	downregulated
PROTEIN LOCALIZATION TO PHAGOPHORE ASSEMBLY SITE%GOBP%GO:0034497	PROTEIN LOCALIZATION TO PHAGOPHORE ASSEMBLY SITE	0.0728539	0.401808	downregulated
PROTEIN MODIFICATION BY SMALL PROTEIN CONJUGATION OR REMOVAL%GOBP%GO:0070647	PROTEIN MODIFICATION BY SMALL PROTEIN CONJUGATION OR REMOVAL	0.0730459	0.401808	downregulated
SALIVARY GLAND DEVELOPMENT%GOBP%GO:0007431	SALIVARY GLAND DEVELOPMENT	0.0731825	0.401808	downregulated
POSITIVE REGULATION OF CELL MORPHOGENESIS INVOLVED IN DIFFERENTIATION%GOBP%GO:0010770	POSITIVE REGULATION OF CELL MORPHOGENESIS INVOLVED IN DIFFERENTIATION	0.073185	0.401808	downregulated
HALLMARK_IL6_JAK_STAT3_SIGNALING%MSIGDB_C2%HALLMARK_IL6_JAK_STAT3_SIGNALING	HALLMARK_IL6_JAK_STAT3_SIGNALING	0.0731982	0.401808	upregulated
NEGATIVE REGULATION OF MUSCLE TISSUE DEVELOPMENT%GOBP%GO:1901862	NEGATIVE REGULATION OF MUSCLE TISSUE DEVELOPMENT	0.073208	0.401808	downregulated
NEURAL CREST CELL DIFFERENTIATION%GOBP%GO:0014033	NEURAL CREST CELL DIFFERENTIATION	0.0732927	0.401808	downregulated
HEART PROCESS%GOBP%GO:0003015	HEART PROCESS	0.0733102	0.401808	upregulated
NEUROTROPHIN TRK RECEPTOR SIGNALING PATHWAY%GOBP%GO:0048011	NEUROTROPHIN TRK RECEPTOR SIGNALING PATHWAY	0.0733221	0.401808	downregulated
REGULATION OF LYMPHOCYTE APOPTOTIC PROCESS%GOBP%GO:0070228	REGULATION OF LYMPHOCYTE APOPTOTIC PROCESS	0.0735098	0.401808	upregulated
PID_RHOA_PATHWAY%MSIGDB_C2%PID_RHOA_PATHWAY	PID_RHOA_PATHWAY	0.0736571	0.401808	downregulated
RHOA SIGNALING PATHWAY%PATHWAY INTERACTION DATABASE NCI-NATURE CURATED DATA%RHOA SIGNALING PATHWAY	RHOA SIGNALING PATHWAY	0.0736571	0.401808	downregulated
POSITIVE REGULATION OF WNT SIGNALING PATHWAY%GOBP%GO:0030177	POSITIVE REGULATION OF WNT SIGNALING PATHWAY	0.0737717	0.401808	downregulated
PID_HDAC_CLASSIII_PATHWAY%MSIGDB_C2%PID_HDAC_CLASSIII_PATHWAY	PID_HDAC_CLASSIII_PATHWAY	0.0738723	0.401808	upregulated
SIGNALING EVENTS MEDIATED BY HDAC CLASS III%PATHWAY INTERACTION DATABASE NCI-NATURE CURATED DATA%SIGNALING EVENTS MEDIATED BY HDAC CLASS III	SIGNALING EVENTS MEDIATED BY HDAC CLASS III	0.0738723	0.401808	upregulated
ST_MYOCYTE_AD_PATHWAY%MSIGDB_C2%ST_MYOCYTE_AD_PATHWAY	ST_MYOCYTE_AD_PATHWAY	0.0739987	0.401808	downregulated
CILIUM OR FLAGELLUM-DEPENDENT CELL MOTILITY%GOBP%GO:0001539	CILIUM OR FLAGELLUM-DEPENDENT CELL MOTILITY	0.0740222	0.401808	downregulated
CILIUM-DEPENDENT CELL MOTILITY%GOBP%GO:0060285	CILIUM-DEPENDENT CELL MOTILITY	0.0740222	0.401808	downregulated
CYTOSKELETON-DEPENDENT INTRACELLULAR TRANSPORT%GOBP%GO:0030705	CYTOSKELETON-DEPENDENT INTRACELLULAR TRANSPORT	0.0740385	0.401808	downregulated
PID_RAS_PATHWAY%MSIGDB_C2%PID_RAS_PATHWAY	PID_RAS_PATHWAY	0.0740632	0.401808	downregulated
REGULATION OF RAS FAMILY ACTIVATION%PATHWAY INTERACTION DATABASE NCI-NATURE CURATED DATA%REGULATION OF RAS FAMILY ACTIVATION	REGULATION OF RAS FAMILY ACTIVATION	0.0740632	0.401808	downregulated
INTRA-S DNA DAMAGE CHECKPOINT%GOBP%GO:0031573	INTRA-S DNA DAMAGE CHECKPOINT	0.0740813	0.401808	upregulated
PROTEIN LOCALIZATION TO POSTSYNAPTIC SPECIALIZATION MEMBRANE%GOBP%GO:0099633	PROTEIN LOCALIZATION TO POSTSYNAPTIC SPECIALIZATION MEMBRANE	0.0741534	0.401808	downregulated
NEUROTRANSMITTER RECEPTOR LOCALIZATION TO POSTSYNAPTIC SPECIALIZATION MEMBRANE%GOBP%GO:0099645	NEUROTRANSMITTER RECEPTOR LOCALIZATION TO POSTSYNAPTIC SPECIALIZATION MEMBRANE	0.0741534	0.401808	downregulated
GENITALIA DEVELOPMENT%GOBP%GO:0048806	GENITALIA DEVELOPMENT	0.0741621	0.401808	downregulated
LEPTIN%NETPATH%LEPTIN	LEPTIN	0.0742398	0.401895	downregulated
NEGATIVE REGULATION OF ENDOPEPTIDASE ACTIVITY%GOBP%GO:0010951	NEGATIVE REGULATION OF ENDOPEPTIDASE ACTIVITY	0.0742946	0.401895	upregulated
BIOCARTA_AMI_PATHWAY%MSIGDB_C2%BIOCARTA_AMI_PATHWAY	BIOCARTA_AMI_PATHWAY	0.0743435	0.401895	upregulated
POSITIVE REGULATION OF ADAPTIVE IMMUNE RESPONSE BASED ON SOMATIC RECOMBINATION OF IMMUNE RECEPTORS BUILT FROM IMMUNOGLOBULIN SUPERFAMILY DOMAINS%GOBP%GO:0002824	POSITIVE REGULATION OF ADAPTIVE IMMUNE RESPONSE BASED ON SOMATIC RECOMBINATION OF IMMUNE RECEPTORS BUILT FROM IMMUNOGLOBULIN SUPERFAMILY DOMAINS	0.074473	0.402298	upregulated
PLATELET DEGRANULATION%REACTOME DATABASE ID RELEASE 68%114608	PLATELET DEGRANULATION	0.0747746	0.403628	upregulated
FACIAL NERVE STRUCTURAL ORGANIZATION%GOBP%GO:0021612	FACIAL NERVE STRUCTURAL ORGANIZATION	0.0749346	0.404193	downregulated
ANDROGENRECEPTOR%IOB%ANDROGENRECEPTOR	ANDROGENRECEPTOR	0.0751506	0.405059	downregulated
INTESTINAL ABSORPTION%GOBP%GO:0050892	INTESTINAL ABSORPTION	0.0755342	0.406599	upregulated
SEMA4D IN SEMAPHORIN SIGNALING%REACTOME DATABASE ID RELEASE 68%400685	SEMA4D IN SEMAPHORIN SIGNALING	0.0755478	0.406599	downregulated
NEGATIVE REGULATION OF ENDOCYTOSIS%GOBP%GO:0045806	NEGATIVE REGULATION OF ENDOCYTOSIS	0.0756211	0.406693	downregulated
FSH%NETPATH%FSH	FSH	0.0757923	0.407314	downregulated
LIMBIC SYSTEM DEVELOPMENT%GOBP%GO:0021761	LIMBIC SYSTEM DEVELOPMENT	0.0760879	0.408601	downregulated
URETERIC BUD DEVELOPMENT%GOBP%GO:0001657	URETERIC BUD DEVELOPMENT	0.076153	0.408651	downregulated
REGULATION OF MULTICELLULAR ORGANISM GROWTH%GOBP%GO:0040014	REGULATION OF MULTICELLULAR ORGANISM GROWTH	0.0762226	0.408723	downregulated
PORPHYRIN METABOLISM%REACTOME DATABASE ID RELEASE 68%189445	PORPHYRIN METABOLISM	0.0764212	0.409487	upregulated
EMBRYONIC DIGESTIVE TRACT DEVELOPMENT%GOBP%GO:0048566	EMBRYONIC DIGESTIVE TRACT DEVELOPMENT	0.0766514	0.409907	downregulated
OXIDATIVE STRESS RESPONSE%PANTHER PATHWAY%P00046	OXIDATIVE STRESS RESPONSE	0.0766824	0.409907	downregulated
DOWNSTREAM SIGNAL TRANSDUCTION%REACTOME DATABASE ID RELEASE 68%186763	DOWNSTREAM SIGNAL TRANSDUCTION	0.0767267	0.409907	downregulated
GLUTAMATE BINDING, ACTIVATION OF AMPA RECEPTORS AND SYNAPTIC PLASTICITY%REACTOME%R-HSA-399721.2	GLUTAMATE BINDING, ACTIVATION OF AMPA RECEPTORS AND SYNAPTIC PLASTICITY	0.0767804	0.409907	downregulated
TRAFFICKING OF AMPA RECEPTORS%REACTOME%R-HSA-399719.1	TRAFFICKING OF AMPA RECEPTORS	0.0767804	0.409907	downregulated
IL3%NETPATH%IL3	IL3	0.0768666	0.410068	downregulated
ACTIVATION OF GENE EXPRESSION BY SREBF (SREBP)%REACTOME%R-HSA-2426168.2	ACTIVATION OF GENE EXPRESSION BY SREBF (SREBP)	0.0770639	0.410597	downregulated
NEGATIVE REGULATION OF SMOOTHENED SIGNALING PATHWAY%GOBP%GO:0045879	NEGATIVE REGULATION OF SMOOTHENED SIGNALING PATHWAY	0.0770784	0.410597	downregulated
SYNAPTIC VESICLE BUDDING%GOBP%GO:0070142	SYNAPTIC VESICLE BUDDING	0.0773008	0.411481	downregulated
ESTABLISHMENT OF MITOCHONDRION LOCALIZATION%GOBP%GO:0051654	ESTABLISHMENT OF MITOCHONDRION LOCALIZATION	0.0774866	0.411966	downregulated
VISUAL SYSTEM DEVELOPMENT%GOBP%GO:0150063	VISUAL SYSTEM DEVELOPMENT	0.077551	0.411966	downregulated
RESPONSE TO ELEVATED PLATELET CYTOSOLIC CA2+%REACTOME DATABASE ID RELEASE 68%76005	RESPONSE TO ELEVATED PLATELET CYTOSOLIC CA2+	0.0775611	0.411966	upregulated
G-PROTEIN ACTIVATION%REACTOME%R-HSA-202040.1	G-PROTEIN ACTIVATION	0.077897	0.412675	downregulated
DOWNSTREAM SIGNALING OF ACTIVATED FGFR3%REACTOME%R-HSA-5654708.1	DOWNSTREAM SIGNALING OF ACTIVATED FGFR3	0.0779647	0.412675	downregulated
NEUROTROPHIN SIGNALING PATHWAY%GOBP%GO:0038179	NEUROTROPHIN SIGNALING PATHWAY	0.0780876	0.412675	downregulated
CHEMICAL HOMEOSTASIS WITHIN A TISSUE%GOBP%GO:0048875	CHEMICAL HOMEOSTASIS WITHIN A TISSUE	0.0780931	0.412675	upregulated
PID_AR_PATHWAY%MSIGDB_C2%PID_AR_PATHWAY	PID_AR_PATHWAY	0.0782375	0.412675	downregulated
COREGULATION OF ANDROGEN RECEPTOR ACTIVITY%PATHWAY INTERACTION DATABASE NCI-NATURE CURATED DATA%COREGULATION OF ANDROGEN RECEPTOR ACTIVITY	COREGULATION OF ANDROGEN RECEPTOR ACTIVITY	0.0782375	0.412675	downregulated
BIOCARTA_CBL_PATHWAY%MSIGDB_C2%BIOCARTA_CBL_PATHWAY	BIOCARTA_CBL_PATHWAY	0.0782621	0.412675	downregulated
REGULATION OF GLUCAN BIOSYNTHETIC PROCESS%GOBP%GO:0010962	REGULATION OF GLUCAN BIOSYNTHETIC PROCESS	0.0782747	0.412675	downregulated
REGULATION OF GLYCOGEN BIOSYNTHETIC PROCESS%GOBP%GO:0005979	REGULATION OF GLYCOGEN BIOSYNTHETIC PROCESS	0.0782747	0.412675	downregulated
LIPID TRANSPORT%GOBP%GO:0006869	LIPID TRANSPORT	0.0782909	0.412675	upregulated
Eicosanoid metabolism via Lipo Oxygenases (LOX)%WikiPathways_20190310%WP4348%Mus musculus	Eicosanoid metabolism via Lipo Oxygenases (LOX)	0.0783167	0.412675	upregulated
NEGATIVE REGULATION OF DENDRITE MORPHOGENESIS%GOBP%GO:0050774	NEGATIVE REGULATION OF DENDRITE MORPHOGENESIS	0.0784551	0.413106	downregulated
SIGNAL TRANSDUCTION INVOLVED IN REGULATION OF GENE EXPRESSION%GOBP%GO:0023019	SIGNAL TRANSDUCTION INVOLVED IN REGULATION OF GENE EXPRESSION	0.0785469	0.413292	downregulated
POSITIVE REGULATION OF GLIOGENESIS%GOBP%GO:0014015	POSITIVE REGULATION OF GLIOGENESIS	0.0786526	0.413549	downregulated
PROTEIN O-LINKED MANNOSYLATION%GOBP%GO:0035269	PROTEIN O-LINKED MANNOSYLATION	0.0790454	0.415254	upregulated
Kennedy pathway%WikiPathways_20190310%WP1771%Mus musculus	Kennedy pathway	0.0790906	0.415254	downregulated
S1P1 PATHWAY%PATHWAY INTERACTION DATABASE NCI-NATURE CURATED DATA%S1P1 PATHWAY	S1P1 PATHWAY	0.0792192	0.41563	downregulated
IMMUNE EFFECTOR PROCESS%GOBP%GO:0002252	IMMUNE EFFECTOR PROCESS	0.0792835	0.415669	upregulated
CELLULAR RESPONSE TO INCREASED OXYGEN LEVELS%GOBP%GO:0036295	CELLULAR RESPONSE TO INCREASED OXYGEN LEVELS	0.0794434	0.416142	upregulated
ENDOCHONDRAL BONE GROWTH%GOBP%GO:0003416	ENDOCHONDRAL BONE GROWTH	0.0794878	0.416142	upregulated
ABC TRANSPORTERS IN LIPID HOMEOSTASIS%REACTOME DATABASE ID RELEASE 68%1369062	ABC TRANSPORTERS IN LIPID HOMEOSTASIS	0.0797248	0.417084	upregulated
SUCKLING BEHAVIOR%GOBP%GO:0001967	SUCKLING BEHAVIOR	0.0798434	0.417089	downregulated
TRANSPORT OF MATURE MRNAS DERIVED FROM INTRONLESS TRANSCRIPTS%REACTOME DATABASE ID RELEASE 68%159234	TRANSPORT OF MATURE MRNAS DERIVED FROM INTRONLESS TRANSCRIPTS	0.0798934	0.417089	downregulated
OUTFLOW TRACT MORPHOGENESIS%GOBP%GO:0003151	OUTFLOW TRACT MORPHOGENESIS	0.0798972	0.417089	downregulated
SUMOYLATION OF RNA BINDING PROTEINS%REACTOME%R-HSA-4570464.2	SUMOYLATION OF RNA BINDING PROTEINS	0.0805688	0.420208	downregulated
BIOCARTA_NTHI_PATHWAY%MSIGDB_C2%BIOCARTA_NTHI_PATHWAY	BIOCARTA_NTHI_PATHWAY	0.0807662	0.420208	downregulated
FLUID TRANSPORT%GOBP%GO:0042044	FLUID TRANSPORT	0.0807762	0.420208	upregulated
POSITIVE REGULATION OF HYDROLASE ACTIVITY%GOBP%GO:0051345	POSITIVE REGULATION OF HYDROLASE ACTIVITY	0.0807927	0.420208	downregulated
RORA ACTIVATES GENE EXPRESSION%REACTOME%R-HSA-1368082.3	RORA ACTIVATES GENE EXPRESSION	0.0808293	0.420208	downregulated
OPIOID PROENKEPHALIN PATHWAY%PANTHER PATHWAY%P05915	OPIOID PROENKEPHALIN PATHWAY	0.0808594	0.420208	downregulated
NEGATIVE REGULATION OF T CELL DIFFERENTIATION%GOBP%GO:0045581	NEGATIVE REGULATION OF T CELL DIFFERENTIATION	0.0808979	0.420208	upregulated
REGULATION OF ENDOCRINE PROCESS%GOBP%GO:0044060	REGULATION OF ENDOCRINE PROCESS	0.081133	0.42113	downregulated
REGULATION OF IMMUNE EFFECTOR PROCESS%GOBP%GO:0002697	REGULATION OF IMMUNE EFFECTOR PROCESS	0.0813934	0.421612	upregulated
RUNX3 REGULATES NOTCH SIGNALING%REACTOME%R-HSA-8941856.1	RUNX3 REGULATES NOTCH SIGNALING	0.0814689	0.421612	downregulated
BIOCARTA_TGFB_PATHWAY%MSIGDB_C2%BIOCARTA_TGFB_PATHWAY	BIOCARTA_TGFB_PATHWAY	0.0815532	0.421612	downregulated
LPA RECEPTOR MEDIATED EVENTS%PATHWAY INTERACTION DATABASE NCI-NATURE CURATED DATA%LPA RECEPTOR MEDIATED EVENTS	LPA RECEPTOR MEDIATED EVENTS	0.0815588	0.421612	downregulated
PID_BMP_PATHWAY%MSIGDB_C2%PID_BMP_PATHWAY	PID_BMP_PATHWAY	0.0816532	0.421612	downregulated
BMP RECEPTOR SIGNALING%PATHWAY INTERACTION DATABASE NCI-NATURE CURATED DATA%BMP RECEPTOR SIGNALING	BMP RECEPTOR SIGNALING	0.0816532	0.421612	downregulated
HDR THROUGH HOMOLOGOUS RECOMBINATION (HRR)%REACTOME DATABASE ID RELEASE 68%5685942	HDR THROUGH HOMOLOGOUS RECOMBINATION (HRR)	0.0816835	0.421612	upregulated
RIBONUCLEOPROTEIN COMPLEX SUBUNIT ORGANIZATION%GOBP%GO:0071826	RIBONUCLEOPROTEIN COMPLEX SUBUNIT ORGANIZATION	0.0817167	0.421612	downregulated
REGULATION OF DEVELOPMENTAL GROWTH%GOBP%GO:0048638	REGULATION OF DEVELOPMENTAL GROWTH	0.0817458	0.421612	downregulated
REGULATION OF RIG-I SIGNALING PATHWAY%GOBP%GO:0039535	REGULATION OF RIG-I SIGNALING PATHWAY	0.0818659	0.421746	downregulated
ST_T_CELL_SIGNAL_TRANSDUCTION%MSIGDB_C2%ST_T_CELL_SIGNAL_TRANSDUCTION	ST_T_CELL_SIGNAL_TRANSDUCTION	0.0819261	0.421746	downregulated
ARACHIDONIC ACID METABOLISM%REACTOME%R-HSA-2142753.5	ARACHIDONIC ACID METABOLISM	0.0819452	0.421746	upregulated
MEMORY%GOBP%GO:0007613	MEMORY	0.0820915	0.421953	downregulated
PDGFR-BETA SIGNALING PATHWAY%PATHWAY INTERACTION DATABASE NCI-NATURE CURATED DATA%PDGFR-BETA SIGNALING PATHWAY	PDGFR-BETA SIGNALING PATHWAY	0.082101	0.421953	downregulated
NICOTINAMIDE SALVAGING%REACTOME DATABASE ID RELEASE 68%197264	NICOTINAMIDE SALVAGING	0.082225	0.42211	upregulated
REGULATION OF ADHERENS JUNCTION ORGANIZATION%GOBP%GO:1903391	REGULATION OF ADHERENS JUNCTION ORGANIZATION	0.0822473	0.42211	downregulated
PI3K CASCADE%REACTOME DATABASE ID RELEASE 68%109704	PI3K CASCADE	0.0824302	0.422482	downregulated
DEVELOPMENTAL MATURATION%GOBP%GO:0021700	DEVELOPMENTAL MATURATION	0.0824354	0.422482	downregulated
REGULATION OF INFLAMMATORY RESPONSE%GOBP%GO:0050727	REGULATION OF INFLAMMATORY RESPONSE	0.0826404	0.423037	upregulated
DENDRITIC SPINE ORGANIZATION%GOBP%GO:0097061	DENDRITIC SPINE ORGANIZATION	0.0826597	0.423037	downregulated
SIGNALING BY PTK6%REACTOME DATABASE ID RELEASE 68%8848021	SIGNALING BY PTK6	0.0828703	0.423417	downregulated
SIGNALING BY NON-RECEPTOR TYROSINE KINASES%REACTOME DATABASE ID RELEASE 68%9006927	SIGNALING BY NON-RECEPTOR TYROSINE KINASES	0.0828703	0.423417	downregulated
PROSTANOID BIOSYNTHETIC PROCESS%GOBP%GO:0046457	PROSTANOID BIOSYNTHETIC PROCESS	0.082966	0.423417	upregulated
PROSTAGLANDIN BIOSYNTHETIC PROCESS%GOBP%GO:0001516	PROSTAGLANDIN BIOSYNTHETIC PROCESS	0.082966	0.423417	upregulated
REGULATION OF LOCALIZATION OF FOXO TRANSCRIPTION FACTORS%REACTOME DATABASE ID RELEASE 68%9614399	REGULATION OF LOCALIZATION OF FOXO TRANSCRIPTION FACTORS	0.0831353	0.423777	downregulated
NEGATIVE REGULATION OF MICROTUBULE DEPOLYMERIZATION%GOBP%GO:0007026	NEGATIVE REGULATION OF MICROTUBULE DEPOLYMERIZATION	0.0831528	0.423777	downregulated
IL5%NETPATH%IL5	IL5	0.0834297	0.424236	downregulated
PROTEIN ACTIVATION CASCADE%GOBP%GO:0072376	PROTEIN ACTIVATION CASCADE	0.0835416	0.424236	upregulated
BIOCARTA_CARM_ER_PATHWAY%MSIGDB_C2%BIOCARTA_CARM_ER_PATHWAY	BIOCARTA_CARM_ER_PATHWAY	0.0835635	0.424236	downregulated
AMINO ACID TRANSPORT ACROSS THE PLASMA MEMBRANE%REACTOME DATABASE ID RELEASE 68%352230	AMINO ACID TRANSPORT ACROSS THE PLASMA MEMBRANE	0.083672	0.424236	upregulated
NEGATIVE REGULATION OF COAGULATION%GOBP%GO:0050819	NEGATIVE REGULATION OF COAGULATION	0.0836763	0.424236	upregulated
HALLMARK_MITOTIC_SPINDLE%MSIGDB_C2%HALLMARK_MITOTIC_SPINDLE	HALLMARK_MITOTIC_SPINDLE	0.0836771	0.424236	downregulated
RESPONSE TO STEROL%GOBP%GO:0036314	RESPONSE TO STEROL	0.0836805	0.424236	downregulated
NEGATIVE REGULATION OF MUSCLE CELL DIFFERENTIATION%GOBP%GO:0051148	NEGATIVE REGULATION OF MUSCLE CELL DIFFERENTIATION	0.0837548	0.424236	downregulated
REGULATION OF ER TO GOLGI VESICLE-MEDIATED TRANSPORT%GOBP%GO:0060628	REGULATION OF ER TO GOLGI VESICLE-MEDIATED TRANSPORT	0.0837793	0.424236	upregulated
LYSOSPHINGOLIPID AND LPA RECEPTORS%REACTOME DATABASE ID RELEASE 68%419408	LYSOSPHINGOLIPID AND LPA RECEPTORS	0.0838242	0.424236	upregulated
G-CSF%IOB%G-CSF	G-CSF	0.0840586	0.425128	downregulated
ErbB signaling pathway%WikiPathways_20190310%WP1261%Mus musculus	ErbB signaling pathway	0.0841846	0.42547	downregulated
REGULATION OF DEVELOPMENT, HETEROCHRONIC%GOBP%GO:0040034	REGULATION OF DEVELOPMENT, HETEROCHRONIC	0.0842612	0.425563	downregulated
EPIDERMAL CELL DIFFERENTIATION%GOBP%GO:0009913	EPIDERMAL CELL DIFFERENTIATION	0.0846137	0.425718	downregulated
CELLULAR RESPONSE TO INSULIN STIMULUS%GOBP%GO:0032869	CELLULAR RESPONSE TO INSULIN STIMULUS	0.0846314	0.425718	downregulated
RESPONSE TO BIOTIC STIMULUS%GOBP%GO:0009607	RESPONSE TO BIOTIC STIMULUS	0.084668	0.425718	upregulated
AMELOGENESIS%GOBP%GO:0097186	AMELOGENESIS	0.0846795	0.425718	downregulated
CRANIAL SKELETAL SYSTEM DEVELOPMENT%GOBP%GO:1904888	CRANIAL SKELETAL SYSTEM DEVELOPMENT	0.0847703	0.425718	downregulated
PALLIUM DEVELOPMENT%GOBP%GO:0021543	PALLIUM DEVELOPMENT	0.0847786	0.425718	downregulated
SIGNALING BY NODAL%REACTOME DATABASE ID RELEASE 68%1181150	SIGNALING BY NODAL	0.084821	0.425718	downregulated
REGULATION OF PROTEIN POLYUBIQUITINATION%GOBP%GO:1902914	REGULATION OF PROTEIN POLYUBIQUITINATION	0.0848835	0.425718	downregulated
PID_FOXO_PATHWAY%MSIGDB_C2%PID_FOXO_PATHWAY	PID_FOXO_PATHWAY	0.0849037	0.425718	downregulated
FOXO FAMILY SIGNALING%PATHWAY INTERACTION DATABASE NCI-NATURE CURATED DATA%FOXO FAMILY SIGNALING	FOXO FAMILY SIGNALING	0.0849037	0.425718	downregulated
REGULATION OF THE FORCE OF HEART CONTRACTION%GOBP%GO:0002026	REGULATION OF THE FORCE OF HEART CONTRACTION	0.08503	0.425718	upregulated
MORPHOGENESIS OF A BRANCHING EPITHELIUM%GOBP%GO:0061138	MORPHOGENESIS OF A BRANCHING EPITHELIUM	0.085064	0.425718	downregulated
POSITIVE REGULATION OF MAST CELL ACTIVATION INVOLVED IN IMMUNE RESPONSE%GOBP%GO:0033008	POSITIVE REGULATION OF MAST CELL ACTIVATION INVOLVED IN IMMUNE RESPONSE	0.0851086	0.425718	upregulated
POSITIVE REGULATION OF MAST CELL DEGRANULATION%GOBP%GO:0043306	POSITIVE REGULATION OF MAST CELL DEGRANULATION	0.0851086	0.425718	upregulated
PID_BCR_5PATHWAY%MSIGDB_C2%PID_BCR_5PATHWAY	PID_BCR_5PATHWAY	0.0851726	0.425746	downregulated
BIOCARTA_GH_PATHWAY%MSIGDB_C2%BIOCARTA_GH_PATHWAY	BIOCARTA_GH_PATHWAY	0.0852496	0.425839	downregulated
Metapathway biotransformation%WikiPathways_20190310%WP1251%Mus musculus	Metapathway biotransformation	0.0855658	0.427024	upregulated
POSITIVE REGULATION OF CARDIAC MUSCLE TISSUE GROWTH%GOBP%GO:0055023	POSITIVE REGULATION OF CARDIAC MUSCLE TISSUE GROWTH	0.0856163	0.427024	downregulated
EMBRYONIC CRANIAL SKELETON MORPHOGENESIS%GOBP%GO:0048701	EMBRYONIC CRANIAL SKELETON MORPHOGENESIS	0.0856622	0.427024	downregulated
TRABECULA MORPHOGENESIS%GOBP%GO:0061383	TRABECULA MORPHOGENESIS	0.0857369	0.427104	downregulated
ACTIVATION OF THE MRNA UPON BINDING OF THE CAP-BINDING COMPLEX AND EIFS, AND SUBSEQUENT BINDING TO 43S%REACTOME DATABASE ID RELEASE 68%72662	ACTIVATION OF THE MRNA UPON BINDING OF THE CAP-BINDING COMPLEX AND EIFS, AND SUBSEQUENT BINDING TO 43S	0.0858229	0.427136	downregulated
ADP SIGNALLING THROUGH P2Y PURINOCEPTOR 1%REACTOME%R-HSA-418592.2	ADP SIGNALLING THROUGH P2Y PURINOCEPTOR 1	0.0859578	0.427136	downregulated
NEGATIVE REGULATION OF RESPONSE TO REACTIVE OXYGEN SPECIES%GOBP%GO:1901032	NEGATIVE REGULATION OF RESPONSE TO REACTIVE OXYGEN SPECIES	0.0860358	0.427136	downregulated
NEGATIVE REGULATION OF CELLULAR RESPONSE TO DRUG%GOBP%GO:2001039	NEGATIVE REGULATION OF CELLULAR RESPONSE TO DRUG	0.0860358	0.427136	downregulated
NEGATIVE REGULATION OF HYDROGEN PEROXIDE-INDUCED CELL DEATH%GOBP%GO:1903206	NEGATIVE REGULATION OF HYDROGEN PEROXIDE-INDUCED CELL DEATH	0.0860358	0.427136	downregulated
PLATELET FORMATION%GOBP%GO:0030220	PLATELET FORMATION	0.0861522	0.427423	downregulated
REGULATION OF BODY FLUID LEVELS%GOBP%GO:0050878	REGULATION OF BODY FLUID LEVELS	0.086212	0.427429	upregulated
VLDLR INTERNALISATION AND DEGRADATION%REACTOME%R-HSA-8866427.3	VLDLR INTERNALISATION AND DEGRADATION	0.0862881	0.427516	downregulated
CELLULAR ZINC ION HOMEOSTASIS%GOBP%GO:0006882	CELLULAR ZINC ION HOMEOSTASIS	0.086577	0.428656	upregulated
CYTOSOLIC SULFONATION OF SMALL MOLECULES%REACTOME DATABASE ID RELEASE 68%156584	CYTOSOLIC SULFONATION OF SMALL MOLECULES	0.0867832	0.429386	downregulated
RIBONUCLEOPROTEIN COMPLEX ASSEMBLY%GOBP%GO:0022618	RIBONUCLEOPROTEIN COMPLEX ASSEMBLY	0.0870971	0.430647	downregulated
PROTEIN LOCALIZATION TO CILIUM%GOBP%GO:0061512	PROTEIN LOCALIZATION TO CILIUM	0.0872205	0.430932	downregulated
LYSOSOMAL TRANSPORT%GOBP%GO:0007041	LYSOSOMAL TRANSPORT	0.0872875	0.430932	downregulated
TETRAPYRROLE METABOLIC PROCESS%GOBP%GO:0033013	TETRAPYRROLE METABOLIC PROCESS	0.087332	0.430932	upregulated
TRANSMEMBRANE RECEPTOR PROTEIN SERINE/THREONINE KINASE SIGNALING PATHWAY%GOBP%GO:0007178	TRANSMEMBRANE RECEPTOR PROTEIN SERINE/THREONINE KINASE SIGNALING PATHWAY	0.0874193	0.431053	downregulated
CIRCADIAN CLOCK%REACTOME%R-HSA-400253.2	CIRCADIAN CLOCK	0.08758	0.431053	downregulated
BIOCARTA_ATRBRCA_PATHWAY%MSIGDB_C2%BIOCARTA_ATRBRCA_PATHWAY	BIOCARTA_ATRBRCA_PATHWAY	0.0876064	0.431053	upregulated
TRIGLYCERIDE METABOLIC PROCESS%GOBP%GO:0006641	TRIGLYCERIDE METABOLIC PROCESS	0.0876149	0.431053	upregulated
BRANCHING INVOLVED IN SALIVARY GLAND MORPHOGENESIS%GOBP%GO:0060445	BRANCHING INVOLVED IN SALIVARY GLAND MORPHOGENESIS	0.0876942	0.431053	downregulated
SIG_BCR_SIGNALING_PATHWAY%MSIGDB_C2%SIG_BCR_SIGNALING_PATHWAY	SIG_BCR_SIGNALING_PATHWAY	0.0877403	0.431053	downregulated
CELL FATE COMMITMENT%GOBP%GO:0045165	CELL FATE COMMITMENT	0.0877699	0.431053	downregulated
MODULATION OF EXCITATORY POSTSYNAPTIC POTENTIAL%GOBP%GO:0098815	MODULATION OF EXCITATORY POSTSYNAPTIC POTENTIAL	0.0878858	0.431332	downregulated
TRANSFORMING GROWTH FACTOR BETA RECEPTOR SIGNALING PATHWAY%GOBP%GO:0007179	TRANSFORMING GROWTH FACTOR BETA RECEPTOR SIGNALING PATHWAY	0.0879824	0.431516	downregulated
NEGATIVE REGULATION OF PEPTIDASE ACTIVITY%GOBP%GO:0010466	NEGATIVE REGULATION OF PEPTIDASE ACTIVITY	0.0880505	0.43156	upregulated
Selenium metabolism/Selenoproteins%WikiPathways_20190310%WP108%Mus musculus	Selenium metabolism/Selenoproteins	0.0881985	0.431955	upregulated
CYCLIN A B1 B2 ASSOCIATED EVENTS DURING G2 M TRANSITION%REACTOME DATABASE ID RELEASE 68%69273	CYCLIN A B1 B2 ASSOCIATED EVENTS DURING G2 M TRANSITION	0.088402	0.431955	downregulated
SIGNALING BY HEDGEHOG%REACTOME DATABASE ID RELEASE 68%5358351	SIGNALING BY HEDGEHOG	0.088403	0.431955	downregulated
CERAMIDE SIGNALING PATHWAY%PATHWAY INTERACTION DATABASE NCI-NATURE CURATED DATA%CERAMIDE SIGNALING PATHWAY	CERAMIDE SIGNALING PATHWAY	0.0885369	0.431955	downregulated
TRANSCRIPTIONAL REGULATION OF PLURIPOTENT STEM CELLS%REACTOME DATABASE ID RELEASE 68%452723	TRANSCRIPTIONAL REGULATION OF PLURIPOTENT STEM CELLS	0.0885605	0.431955	downregulated
REGULATION OF INTRACELLULAR PH%GOBP%GO:0051453	REGULATION OF INTRACELLULAR PH	0.088583	0.431955	downregulated
MORPHOGENESIS OF A BRANCHING STRUCTURE%GOBP%GO:0001763	MORPHOGENESIS OF A BRANCHING STRUCTURE	0.088609	0.431955	downregulated
CARDIAC NEURAL CREST CELL DIFFERENTIATION INVOLVED IN HEART DEVELOPMENT%GOBP%GO:0061307	CARDIAC NEURAL CREST CELL DIFFERENTIATION INVOLVED IN HEART DEVELOPMENT	0.0886484	0.431955	downregulated
REGULATION OF TRANSCRIPTION INVOLVED IN G1/S TRANSITION OF MITOTIC CELL CYCLE%GOBP%GO:0000083	REGULATION OF TRANSCRIPTION INVOLVED IN G1/S TRANSITION OF MITOTIC CELL CYCLE	0.0886638	0.431955	downregulated
REGULATION OF INTERLEUKIN-2 PRODUCTION%GOBP%GO:0032663	REGULATION OF INTERLEUKIN-2 PRODUCTION	0.0887376	0.432026	upregulated
TOLL-LIKE RECEPTOR CASCADES%REACTOME%R-HSA-168898.6	TOLL-LIKE RECEPTOR CASCADES	0.0888423	0.43224	downregulated
PID_RAC1_REG_PATHWAY%MSIGDB_C2%PID_RAC1_REG_PATHWAY	PID_RAC1_REG_PATHWAY	0.0889592	0.43224	downregulated
REGULATION OF RAC1 ACTIVITY%PATHWAY INTERACTION DATABASE NCI-NATURE CURATED DATA%REGULATION OF RAC1 ACTIVITY	REGULATION OF RAC1 ACTIVITY	0.0889592	0.43224	downregulated
REGULATION OF LEUKOCYTE PROLIFERATION%GOBP%GO:0070663	REGULATION OF LEUKOCYTE PROLIFERATION	0.0892279	0.433248	upregulated
ESTABLISHMENT OF VESICLE LOCALIZATION%GOBP%GO:0051650	ESTABLISHMENT OF VESICLE LOCALIZATION	0.0892854	0.433248	downregulated
3-PHOSPHOINOSITIDE BIOSYNTHESIS%HUMANCYC%PWY-6352	3-PHOSPHOINOSITIDE BIOSYNTHESIS	0.0895646	0.434314	downregulated
POSITIVE REGULATION OF MONONUCLEAR CELL MIGRATION%GOBP%GO:0071677	POSITIVE REGULATION OF MONONUCLEAR CELL MIGRATION	0.0896354	0.434369	upregulated
POSITIVE REGULATION OF G1/S TRANSITION OF MITOTIC CELL CYCLE%GOBP%GO:1900087	POSITIVE REGULATION OF G1/S TRANSITION OF MITOTIC CELL CYCLE	0.0901203	0.436329	downregulated
POSITIVE REGULATION OF CELL CYCLE PROCESS%GOBP%GO:0090068	POSITIVE REGULATION OF CELL CYCLE PROCESS	0.0902087	0.436329	downregulated
PID_S1P_S1P1_PATHWAY%MSIGDB_C2%PID_S1P_S1P1_PATHWAY	PID_S1P_S1P1_PATHWAY	0.090339	0.436329	downregulated
CHROMATIN ORGANIZATION%REACTOME DATABASE ID RELEASE 68%4839726	CHROMATIN ORGANIZATION	0.0904148	0.436329	downregulated
CHROMATIN MODIFYING ENZYMES%REACTOME%R-HSA-3247509.4	CHROMATIN MODIFYING ENZYMES	0.0904148	0.436329	downregulated
REGULATION OF NUCLEOCYTOPLASMIC TRANSPORT%GOBP%GO:0046822	REGULATION OF NUCLEOCYTOPLASMIC TRANSPORT	0.0904411	0.436329	downregulated
NEUROMUSCULAR PROCESS CONTROLLING BALANCE%GOBP%GO:0050885	NEUROMUSCULAR PROCESS CONTROLLING BALANCE	0.0905429	0.436329	downregulated
BCR%NETPATH%BCR	BCR	0.0905662	0.436329	downregulated
CALCINEURIN-MEDIATED SIGNALING%GOBP%GO:0097720	CALCINEURIN-MEDIATED SIGNALING	0.0905779	0.436329	downregulated
RESPONSE TO VIRUS%GOBP%GO:0009615	RESPONSE TO VIRUS	0.0907604	0.43644	upregulated
Gene regulatory network modelling somitogenesis %WikiPathways_20190310%WP2852%Mus musculus	Gene regulatory network modelling somitogenesis	0.0907712	0.43644	downregulated
NEGATIVE REGULATION OF CARDIAC MUSCLE CELL PROLIFERATION%GOBP%GO:0060044	NEGATIVE REGULATION OF CARDIAC MUSCLE CELL PROLIFERATION	0.0908663	0.43644	downregulated
LONG-CHAIN FATTY ACID METABOLIC PROCESS%GOBP%GO:0001676	LONG-CHAIN FATTY ACID METABOLIC PROCESS	0.0908834	0.43644	upregulated
POSTTRANSCRIPTIONAL GENE SILENCING BY RNA%GOBP%GO:0035194	POSTTRANSCRIPTIONAL GENE SILENCING BY RNA	0.0909	0.43644	downregulated
SENSORY SYSTEM DEVELOPMENT%GOBP%GO:0048880	SENSORY SYSTEM DEVELOPMENT	0.0912504	0.437811	downregulated
BIOCARTA_MAL_PATHWAY%MSIGDB_C2%BIOCARTA_MAL_PATHWAY	BIOCARTA_MAL_PATHWAY	0.0913057	0.437811	downregulated
HDR THROUGH HOMOLOGOUS RECOMBINATION (HRR) OR SINGLE STRAND ANNEALING (SSA)%REACTOME DATABASE ID RELEASE 68%5693567	HDR THROUGH HOMOLOGOUS RECOMBINATION (HRR) OR SINGLE STRAND ANNEALING (SSA)	0.0913747	0.437854	upregulated
NUCLEAR BODY ORGANIZATION%GOBP%GO:0030575	NUCLEAR BODY ORGANIZATION	0.091457	0.437961	downregulated
REGULATION OF NEURAL PRECURSOR CELL PROLIFERATION%GOBP%GO:2000177	REGULATION OF NEURAL PRECURSOR CELL PROLIFERATION	0.0916117	0.438415	downregulated
BONE GROWTH%GOBP%GO:0098868	BONE GROWTH	0.0916864	0.438484	upregulated
NEGATIVE REGULATION OF ERYTHROCYTE DIFFERENTIATION%GOBP%GO:0045647	NEGATIVE REGULATION OF ERYTHROCYTE DIFFERENTIATION	0.091827	0.43887	downregulated
VIRAL TRANSLATION%GOBP%GO:0019081	VIRAL TRANSLATION	0.0919974	0.439291	downregulated
ANTEROGRADE AXONAL TRANSPORT%GOBP%GO:0008089	ANTEROGRADE AXONAL TRANSPORT	0.0920356	0.439291	downregulated
PURINE SALVAGE%REACTOME DATABASE ID RELEASE 68%74217	PURINE SALVAGE	0.0921908	0.439404	upregulated
APC-CDC20 MEDIATED DEGRADATION OF NEK2A%REACTOME DATABASE ID RELEASE 68%179409	APC-CDC20 MEDIATED DEGRADATION OF NEK2A	0.0922966	0.439404	downregulated
ICOSANOID TRANSPORT%GOBP%GO:0071715	ICOSANOID TRANSPORT	0.0923002	0.439404	upregulated
FATTY ACID DERIVATIVE TRANSPORT%GOBP%GO:1901571	FATTY ACID DERIVATIVE TRANSPORT	0.0923002	0.439404	upregulated
FATTY ACID METABOLIC PROCESS%GOBP%GO:0006631	FATTY ACID METABOLIC PROCESS	0.0923675	0.439438	upregulated
VASOPRESSIN REGULATES RENAL WATER HOMEOSTASIS VIA AQUAPORINS%REACTOME DATABASE ID RELEASE 68%432040	VASOPRESSIN REGULATES RENAL WATER HOMEOSTASIS VIA AQUAPORINS	0.0924561	0.439573	downregulated
INTRACELLULAR PH REDUCTION%GOBP%GO:0051452	INTRACELLULAR PH REDUCTION	0.0925292	0.439634	downregulated
ASTRAL MICROTUBULE ORGANIZATION%GOBP%GO:0030953	ASTRAL MICROTUBULE ORGANIZATION	0.0926938	0.439804	downregulated
NEGATIVE REGULATION OF STEM CELL DIFFERENTIATION%GOBP%GO:2000737	NEGATIVE REGULATION OF STEM CELL DIFFERENTIATION	0.0927284	0.439804	downregulated
REGULATION OF CELL MIGRATION INVOLVED IN SPROUTING ANGIOGENESIS%GOBP%GO:0090049	REGULATION OF CELL MIGRATION INVOLVED IN SPROUTING ANGIOGENESIS	0.0927458	0.439804	upregulated
OLFACTORY LOBE DEVELOPMENT%GOBP%GO:0021988	OLFACTORY LOBE DEVELOPMENT	0.093483	0.443012	downregulated
ENDOCARDIAL CUSHION FORMATION%GOBP%GO:0003272	ENDOCARDIAL CUSHION FORMATION	0.0935777	0.443038	downregulated
PROCESSING OF DNA DOUBLE-STRAND BREAK ENDS%REACTOME DATABASE ID RELEASE 68%5693607	PROCESSING OF DNA DOUBLE-STRAND BREAK ENDS	0.0936098	0.443038	upregulated
POSITIVE REGULATION OF VIRAL GENOME REPLICATION%GOBP%GO:0045070	POSITIVE REGULATION OF VIRAL GENOME REPLICATION	0.0937818	0.443564	downregulated
REGULATION OF ION TRANSMEMBRANE TRANSPORTER ACTIVITY%GOBP%GO:0032412	REGULATION OF ION TRANSMEMBRANE TRANSPORTER ACTIVITY	0.0939823	0.444139	downregulated
MORPHOGENESIS OF AN ENDOTHELIUM%GOBP%GO:0003159	MORPHOGENESIS OF AN ENDOTHELIUM	0.0941589	0.444139	upregulated
ENDOTHELIAL TUBE MORPHOGENESIS%GOBP%GO:0061154	ENDOTHELIAL TUBE MORPHOGENESIS	0.0941589	0.444139	upregulated
DOWNSTREAM SIGNALING OF ACTIVATED FGFR2%REACTOME DATABASE ID RELEASE 68%5654696	DOWNSTREAM SIGNALING OF ACTIVATED FGFR2	0.094161	0.444139	downregulated
MESONEPHROS DEVELOPMENT%GOBP%GO:0001823	MESONEPHROS DEVELOPMENT	0.0942076	0.444139	downregulated
ANTIGEN PROCESSING AND PRESENTATION OF EXOGENOUS PEPTIDE ANTIGEN%GOBP%GO:0002478	ANTIGEN PROCESSING AND PRESENTATION OF EXOGENOUS PEPTIDE ANTIGEN	0.0944016	0.444766	upregulated
LIVER DEVELOPMENT%GOBP%GO:0001889	LIVER DEVELOPMENT	0.09468	0.445544	downregulated
BASIGIN INTERACTIONS%REACTOME%R-HSA-210991.1	BASIGIN INTERACTIONS	0.0947137	0.445544	upregulated
CIRCADIAN REGULATION OF GENE EXPRESSION%GOBP%GO:0032922	CIRCADIAN REGULATION OF GENE EXPRESSION	0.0947509	0.445544	downregulated
CARDIAC MUSCLE CELL PROLIFERATION%GOBP%GO:0060038	CARDIAC MUSCLE CELL PROLIFERATION	0.0948543	0.445544	downregulated
ISG15 ANTIVIRAL MECHANISM%REACTOME DATABASE ID RELEASE 68%1169408	ISG15 ANTIVIRAL MECHANISM	0.0949522	0.445544	downregulated
MUSCARINIC ACETYLCHOLINE RECEPTOR 1 AND 3 SIGNALING PATHWAY%PANTHER PATHWAY%P00042	MUSCARINIC ACETYLCHOLINE RECEPTOR 1 AND 3 SIGNALING PATHWAY	0.0950036	0.445544	downregulated
SEMI-LUNAR VALVE DEVELOPMENT%GOBP%GO:1905314	SEMI-LUNAR VALVE DEVELOPMENT	0.0950162	0.445544	downregulated
LEFT/RIGHT AXIS SPECIFICATION%GOBP%GO:0070986	LEFT/RIGHT AXIS SPECIFICATION	0.0950552	0.445544	downregulated
CXCR4%IOB%CXCR4	CXCR4	0.0957294	0.447919	downregulated
NEGATIVE REGULATION OF GENE EXPRESSION, EPIGENETIC%GOBP%GO:0045814	NEGATIVE REGULATION OF GENE EXPRESSION, EPIGENETIC	0.0957437	0.447919	downregulated
NEGATIVE REGULATION OF AXONOGENESIS%GOBP%GO:0050771	NEGATIVE REGULATION OF AXONOGENESIS	0.095746	0.447919	downregulated
INNER EAR AUDITORY RECEPTOR CELL DIFFERENTIATION%GOBP%GO:0042491	INNER EAR AUDITORY RECEPTOR CELL DIFFERENTIATION	0.0960198	0.448912	downregulated
EGFR DOWNREGULATION%REACTOME%R-HSA-182971.6	EGFR DOWNREGULATION	0.0961557	0.44926	downregulated
Oxidative phosphorylation%WikiPathways_20190310%WP1248%Mus musculus	Oxidative phosphorylation	0.096288	0.44959	upregulated
SIGNALING BY RECEPTOR TYROSINE KINASES%REACTOME DATABASE ID RELEASE 68%9006934	SIGNALING BY RECEPTOR TYROSINE KINASES	0.0965413	0.450324	downregulated
LUNG ALVEOLUS DEVELOPMENT%GOBP%GO:0048286	LUNG ALVEOLUS DEVELOPMENT	0.0965969	0.450324	upregulated
REGULATION OF T-HELPER 17 TYPE IMMUNE RESPONSE%GOBP%GO:2000316	REGULATION OF T-HELPER 17 TYPE IMMUNE RESPONSE	0.0966632	0.450324	upregulated
REGULATION OF TP53 EXPRESSION AND DEGRADATION%REACTOME%R-HSA-6806003.1	REGULATION OF TP53 EXPRESSION AND DEGRADATION	0.096727	0.450324	downregulated
RET SIGNALING%REACTOME DATABASE ID RELEASE 68%8853659	RET SIGNALING	0.0967537	0.450324	downregulated
CHONDROITIN SULFATE PROTEOGLYCAN BIOSYNTHETIC PROCESS%GOBP%GO:0050650	CHONDROITIN SULFATE PROTEOGLYCAN BIOSYNTHETIC PROCESS	0.0969454	0.450796	downregulated
ST_ERK1_ERK2_MAPK_PATHWAY%MSIGDB_C2%ST_ERK1_ERK2_MAPK_PATHWAY	ST_ERK1_ERK2_MAPK_PATHWAY	0.0970232	0.450796	downregulated
UNWINDING OF DNA%REACTOME%R-HSA-176974.2	UNWINDING OF DNA	0.0970511	0.450796	downregulated
LISTERIA MONOCYTOGENES ENTRY INTO HOST CELLS%REACTOME DATABASE ID RELEASE 68%8876384	LISTERIA MONOCYTOGENES ENTRY INTO HOST CELLS	0.0971445	0.450796	downregulated
POSITIVE REGULATION OF ALPHA-BETA T CELL ACTIVATION%GOBP%GO:0046635	POSITIVE REGULATION OF ALPHA-BETA T CELL ACTIVATION	0.0971639	0.450796	upregulated
PERIPHERAL NERVOUS SYSTEM DEVELOPMENT%GOBP%GO:0007422	PERIPHERAL NERVOUS SYSTEM DEVELOPMENT	0.097275	0.451025	downregulated
FAS (CD95) SIGNALING PATHWAY%PATHWAY INTERACTION DATABASE NCI-NATURE CURATED DATA%FAS (CD95) SIGNALING PATHWAY	FAS (CD95) SIGNALING PATHWAY	0.0974285	0.451295	downregulated
NEGATIVE REGULATION OF PHOSPHORYLATION%GOBP%GO:0042326	NEGATIVE REGULATION OF PHOSPHORYLATION	0.0974776	0.451295	downregulated
POSITIVE REGULATION OF CYCLIN-DEPENDENT PROTEIN SERINE/THREONINE KINASE ACTIVITY%GOBP%GO:0045737	POSITIVE REGULATION OF CYCLIN-DEPENDENT PROTEIN SERINE/THREONINE KINASE ACTIVITY	0.0975718	0.451295	downregulated
PROTEIN LOCALIZATION TO SYNAPSE%GOBP%GO:0035418	PROTEIN LOCALIZATION TO SYNAPSE	0.0975807	0.451295	downregulated
RETROGRADE TRANSPORT AT THE TRANS-GOLGI-NETWORK%REACTOME%R-HSA-6811440.1	RETROGRADE TRANSPORT AT THE TRANS-GOLGI-NETWORK	0.0977926	0.451677	downregulated
SYNTHESIS OF PROSTAGLANDINS (PG) AND THROMBOXANES (TX)%REACTOME DATABASE ID RELEASE 68%2162123	SYNTHESIS OF PROSTAGLANDINS (PG) AND THROMBOXANES (TX)	0.0978169	0.451677	upregulated
POSITIVE REGULATION OF UBIQUITIN-PROTEIN TRANSFERASE ACTIVITY%GOBP%GO:0051443	POSITIVE REGULATION OF UBIQUITIN-PROTEIN TRANSFERASE ACTIVITY	0.0978521	0.451677	downregulated
AMYLOID-BETA METABOLIC PROCESS%GOBP%GO:0050435	AMYLOID-BETA METABOLIC PROCESS	0.0979108	0.451677	downregulated
NEGATIVE REGULATION OF DEVELOPMENTAL GROWTH%GOBP%GO:0048640	NEGATIVE REGULATION OF DEVELOPMENTAL GROWTH	0.0980993	0.451931	downregulated
IL-7%NETPATH%IL-7	IL-7	0.0981137	0.451931	downregulated
POSITIVE REGULATION OF VIRAL LIFE CYCLE%GOBP%GO:1903902	POSITIVE REGULATION OF VIRAL LIFE CYCLE	0.0982338	0.451931	downregulated
NEPHRIC DUCT MORPHOGENESIS%GOBP%GO:0072178	NEPHRIC DUCT MORPHOGENESIS	0.0982721	0.451931	upregulated
NEGATIVE REGULATION OF PROTEIN MODIFICATION PROCESS%GOBP%GO:0031400	NEGATIVE REGULATION OF PROTEIN MODIFICATION PROCESS	0.0983479	0.451931	downregulated
CAMP-MEDIATED SIGNALING%GOBP%GO:0019933	CAMP-MEDIATED SIGNALING	0.0984588	0.451931	downregulated
APOPTOSIS INDUCED DNA FRAGMENTATION%REACTOME DATABASE ID RELEASE 68%140342	APOPTOSIS INDUCED DNA FRAGMENTATION	0.0985897	0.451931	upregulated
CARDIAC CHAMBER DEVELOPMENT%GOBP%GO:0003205	CARDIAC CHAMBER DEVELOPMENT	0.0986239	0.451931	downregulated
PRESYNAPTIC PHASE OF HOMOLOGOUS DNA PAIRING AND STRAND EXCHANGE%REACTOME%R-HSA-5693616.1	PRESYNAPTIC PHASE OF HOMOLOGOUS DNA PAIRING AND STRAND EXCHANGE	0.0986812	0.451931	upregulated
POSITIVE REGULATION OF ENDOTHELIAL CELL CHEMOTAXIS%GOBP%GO:2001028	POSITIVE REGULATION OF ENDOTHELIAL CELL CHEMOTAXIS	0.098685	0.451931	downregulated
BIOCARTA_FIBRINOLYSIS_PATHWAY%MSIGDB_C2%BIOCARTA_FIBRINOLYSIS_PATHWAY	BIOCARTA_FIBRINOLYSIS_PATHWAY	0.0987849	0.451931	upregulated
D-<I>MYO< I>-INOSITOL (1,3,4)-TRISPHOSPHATE BIOSYNTHESIS%HUMANCYC%PWY-6364	D-<I>MYO< I>-INOSITOL (1,3,4)-TRISPHOSPHATE BIOSYNTHESIS	0.0988898	0.451931	downregulated
PROTEIN METHYLATION%GOBP%GO:0006479	PROTEIN METHYLATION	0.0989329	0.451931	downregulated
PROTEIN ALKYLATION%GOBP%GO:0008213	PROTEIN ALKYLATION	0.0989329	0.451931	downregulated
HEPATICOBILIARY SYSTEM DEVELOPMENT%GOBP%GO:0061008	HEPATICOBILIARY SYSTEM DEVELOPMENT	0.0989776	0.451931	downregulated
INTERNAL PEPTIDYL-LYSINE ACETYLATION%GOBP%GO:0018393	INTERNAL PEPTIDYL-LYSINE ACETYLATION	0.0989976	0.451931	downregulated
POSITIVE REGULATION OF MYELOID LEUKOCYTE MEDIATED IMMUNITY%GOBP%GO:0002888	POSITIVE REGULATION OF MYELOID LEUKOCYTE MEDIATED IMMUNITY	0.0990186	0.451931	upregulated
REGULATION OF EPIDERMAL GROWTH FACTOR RECEPTOR SIGNALING PATHWAY%GOBP%GO:0042058	REGULATION OF EPIDERMAL GROWTH FACTOR RECEPTOR SIGNALING PATHWAY	0.0993081	0.452682	downregulated
MACROPHAGE ACTIVATION%GOBP%GO:0042116	MACROPHAGE ACTIVATION	0.0993406	0.452682	upregulated
HALLMARK_PI3K_AKT_MTOR_SIGNALING%MSIGDB_C2%HALLMARK_PI3K_AKT_MTOR_SIGNALING	HALLMARK_PI3K_AKT_MTOR_SIGNALING	0.0994835	0.452682	downregulated
Glycogen Metabolism%WikiPathways_20190310%WP317%Mus musculus	Glycogen Metabolism	0.0994876	0.452682	downregulated
SIGNALING EVENTS MEDIATED BY HDAC CLASS I%PATHWAY INTERACTION DATABASE NCI-NATURE CURATED DATA%SIGNALING EVENTS MEDIATED BY HDAC CLASS I	SIGNALING EVENTS MEDIATED BY HDAC CLASS I	0.099622	0.452682	downregulated
REGULATION OF TUMOR NECROSIS FACTOR BIOSYNTHETIC PROCESS%GOBP%GO:0042534	REGULATION OF TUMOR NECROSIS FACTOR BIOSYNTHETIC PROCESS	0.0997183	0.452682	upregulated
EGFR1 Signaling Pathway%WikiPathways_20190310%WP572%Mus musculus	EGFR1 Signaling Pathway	0.0997204	0.452682	downregulated
TGF-BETA SIGNALING PATHWAY%PANTHER PATHWAY%P00052	TGF-BETA SIGNALING PATHWAY	0.0997269	0.452682	downregulated
CORTOCOTROPIN RELEASING FACTOR RECEPTOR SIGNALING PATHWAY%PANTHER PATHWAY%P04380	CORTOCOTROPIN RELEASING FACTOR RECEPTOR SIGNALING PATHWAY	0.0997414	0.452682	downregulated
OXIDATIVE PHOSPHORYLATION%GOBP%GO:0006119	OXIDATIVE PHOSPHORYLATION	0.099813	0.452725	upregulated
MRNA DESTABILIZATION%GOBP%GO:0061157	MRNA DESTABILIZATION	0.100134	0.453897	downregulated
MUSCLE CONTRACTION%REACTOME%R-HSA-397014.3	MUSCLE CONTRACTION	0.100418	0.454905	upregulated
AMINOGLYCAN BIOSYNTHETIC PROCESS%GOBP%GO:0006023	AMINOGLYCAN BIOSYNTHETIC PROCESS	0.100713	0.45582	downregulated
VEGF SIGNALING PATHWAY%PANTHER PATHWAY%P00056	VEGF SIGNALING PATHWAY	0.100745	0.45582	downregulated
REGULATION OF G PROTEIN-COUPLED RECEPTOR SIGNALING PATHWAY%GOBP%GO:0008277	REGULATION OF G PROTEIN-COUPLED RECEPTOR SIGNALING PATHWAY	0.101011	0.456741	downregulated
PID_S1P_META_PATHWAY%MSIGDB_C2%PID_S1P_META_PATHWAY	PID_S1P_META_PATHWAY	0.101332	0.457626	downregulated
SPHINGOSINE 1-PHOSPHATE (S1P) PATHWAY%PATHWAY INTERACTION DATABASE NCI-NATURE CURATED DATA%SPHINGOSINE 1-PHOSPHATE (S1P) PATHWAY	SPHINGOSINE 1-PHOSPHATE (S1P) PATHWAY	0.101332	0.457626	downregulated
CELLULAR RESPONSE TO GROWTH FACTOR STIMULUS%GOBP%GO:0071363	CELLULAR RESPONSE TO GROWTH FACTOR STIMULUS	0.10142	0.457738	downregulated
REGULATION OF CELLULAR AMIDE METABOLIC PROCESS%GOBP%GO:0034248	REGULATION OF CELLULAR AMIDE METABOLIC PROCESS	0.101518	0.457892	downregulated
GLIAL CELL DEVELOPMENT%GOBP%GO:0021782	GLIAL CELL DEVELOPMENT	0.101754	0.457892	downregulated
NEGATIVE REGULATION OF CANONICAL WNT SIGNALING PATHWAY%GOBP%GO:0090090	NEGATIVE REGULATION OF CANONICAL WNT SIGNALING PATHWAY	0.101759	0.457892	downregulated
RESPONSE TO GROWTH FACTOR%GOBP%GO:0070848	RESPONSE TO GROWTH FACTOR	0.101789	0.457892	downregulated
MUSCLE SYSTEM PROCESS%GOBP%GO:0003012	MUSCLE SYSTEM PROCESS	0.101805	0.457892	upregulated
NEGATIVE REGULATION OF OSSIFICATION%GOBP%GO:0030279	NEGATIVE REGULATION OF OSSIFICATION	0.10183	0.457892	downregulated
HALLMARK_SPERMATOGENESIS%MSIGDB_C2%HALLMARK_SPERMATOGENESIS	HALLMARK_SPERMATOGENESIS	0.102147	0.458438	downregulated
FORMATION OF INCISION COMPLEX IN GG-NER%REACTOME DATABASE ID RELEASE 68%5696395	FORMATION OF INCISION COMPLEX IN GG-NER	0.102193	0.458438	downregulated
REGULATION OF TRANSPORTER ACTIVITY%GOBP%GO:0032409	REGULATION OF TRANSPORTER ACTIVITY	0.10222	0.458438	downregulated
PID_RB_1PATHWAY%MSIGDB_C2%PID_RB_1PATHWAY	PID_RB_1PATHWAY	0.102315	0.458438	downregulated
REGULATION OF RETINOBLASTOMA PROTEIN%PATHWAY INTERACTION DATABASE NCI-NATURE CURATED DATA%REGULATION OF RETINOBLASTOMA PROTEIN	REGULATION OF RETINOBLASTOMA PROTEIN	0.102315	0.458438	downregulated
CELLULAR RESPONSE TO RETINOIC ACID%GOBP%GO:0071300	CELLULAR RESPONSE TO RETINOIC ACID	0.102329	0.458438	downregulated
RESPONSE TO CADMIUM ION%GOBP%GO:0046686	RESPONSE TO CADMIUM ION	0.102626	0.459489	upregulated
REGULATION OF TRANSMEMBRANE TRANSPORTER ACTIVITY%GOBP%GO:0022898	REGULATION OF TRANSMEMBRANE TRANSPORTER ACTIVITY	0.102703	0.459552	downregulated
HEART VALVE DEVELOPMENT%GOBP%GO:0003170	HEART VALVE DEVELOPMENT	0.102813	0.459763	downregulated
TRANSLATION INITIATION COMPLEX FORMATION%REACTOME%R-HSA-72649.3	TRANSLATION INITIATION COMPLEX FORMATION	0.102987	0.460066	downregulated
NEGATIVE REGULATION OF DNA-DEPENDENT DNA REPLICATION%GOBP%GO:2000104	NEGATIVE REGULATION OF DNA-DEPENDENT DNA REPLICATION	0.103013	0.460066	downregulated
PROTEIN AUTOUBIQUITINATION%GOBP%GO:0051865	PROTEIN AUTOUBIQUITINATION	0.10307	0.460066	downregulated
PID_LYSOPHOSPHOLIPID_PATHWAY%MSIGDB_C2%PID_LYSOPHOSPHOLIPID_PATHWAY	PID_LYSOPHOSPHOLIPID_PATHWAY	0.103435	0.46141	downregulated
HEART MORPHOGENESIS%GOBP%GO:0003007	HEART MORPHOGENESIS	0.103556	0.461667	downregulated
POSITIVE REGULATION OF LYMPHOCYTE DIFFERENTIATION%GOBP%GO:0045621	POSITIVE REGULATION OF LYMPHOCYTE DIFFERENTIATION	0.103731	0.462007	upregulated
CORONARY ARTERY MORPHOGENESIS%GOBP%GO:0060982	CORONARY ARTERY MORPHOGENESIS	0.103758	0.462007	downregulated
VESICLE TRANSPORT ALONG MICROTUBULE%GOBP%GO:0047496	VESICLE TRANSPORT ALONG MICROTUBULE	0.104168	0.463548	downregulated
NABA_ECM_REGULATORS%MSIGDB_C2%NABA_ECM_REGULATORS	NABA_ECM_REGULATORS	0.104289	0.463802	upregulated
REGULATION OF DENDRITE DEVELOPMENT%GOBP%GO:0050773	REGULATION OF DENDRITE DEVELOPMENT	0.104673	0.465227	downregulated
NEURON MATURATION%GOBP%GO:0042551	NEURON MATURATION	0.104774	0.465393	downregulated
STRIATED MUSCLE CELL PROLIFERATION%GOBP%GO:0014855	STRIATED MUSCLE CELL PROLIFERATION	0.10505	0.466206	downregulated
CARTILAGE MORPHOGENESIS%GOBP%GO:0060536	CARTILAGE MORPHOGENESIS	0.105085	0.466206	upregulated
RIBOSOME ASSEMBLY%GOBP%GO:0042255	RIBOSOME ASSEMBLY	0.105231	0.466571	downregulated
REGULATION OF NEUROLOGICAL SYSTEM PROCESS%GOBP%GO:0031644	REGULATION OF NEUROLOGICAL SYSTEM PROCESS	0.105682	0.468287	downregulated
COMMON PATHWAY OF FIBRIN CLOT FORMATION%REACTOME%R-HSA-140875.4	COMMON PATHWAY OF FIBRIN CLOT FORMATION	0.105752	0.468313	upregulated
REGULATION OF LYMPHOCYTE PROLIFERATION%GOBP%GO:0050670	REGULATION OF LYMPHOCYTE PROLIFERATION	0.105861	0.468316	upregulated
METABOLISM OF STEROID HORMONES%REACTOME%R-HSA-196071.2	METABOLISM OF STEROID HORMONES	0.105886	0.468316	upregulated
PID_HDAC_CLASSI_PATHWAY%MSIGDB_C2%PID_HDAC_CLASSI_PATHWAY	PID_HDAC_CLASSI_PATHWAY	0.105946	0.468316	downregulated
RETINA HOMEOSTASIS%GOBP%GO:0001895	RETINA HOMEOSTASIS	0.106071	0.468589	upregulated
POSITIVE REGULATION OF DNA-DEPENDENT DNA REPLICATION%GOBP%GO:2000105	POSITIVE REGULATION OF DNA-DEPENDENT DNA REPLICATION	0.106139	0.468603	downregulated
REGULATION OF BLOOD VESSEL ENDOTHELIAL CELL PROLIFERATION INVOLVED IN SPROUTING ANGIOGENESIS%GOBP%GO:1903587	REGULATION OF BLOOD VESSEL ENDOTHELIAL CELL PROLIFERATION INVOLVED IN SPROUTING ANGIOGENESIS	0.106205	0.468611	upregulated
MATING%GOBP%GO:0007618	MATING	0.106894	0.471365	downregulated
CELL-CELL ADHESION VIA PLASMA-MEMBRANE ADHESION MOLECULES%GOBP%GO:0098742	CELL-CELL ADHESION VIA PLASMA-MEMBRANE ADHESION MOLECULES	0.10715	0.471968	downregulated
MODULATION BY SYMBIONT OF HOST CELLULAR PROCESS%GOBP%GO:0044068	MODULATION BY SYMBIONT OF HOST CELLULAR PROCESS	0.10716	0.471968	downregulated
KIDNEY EPITHELIUM DEVELOPMENT%GOBP%GO:0072073	KIDNEY EPITHELIUM DEVELOPMENT	0.107423	0.472843	downregulated
REGULATION OF CYCLIN-DEPENDENT PROTEIN KINASE ACTIVITY%GOBP%GO:1904029	REGULATION OF CYCLIN-DEPENDENT PROTEIN KINASE ACTIVITY	0.107775	0.473695	downregulated
CALMODULIN INDUCED EVENTS%REACTOME%R-HSA-111933.1	CALMODULIN INDUCED EVENTS	0.107811	0.473695	downregulated
CAM PATHWAY%REACTOME%R-HSA-111997.1	CAM PATHWAY	0.107811	0.473695	downregulated
REGULATION OF KERATINOCYTE DIFFERENTIATION%GOBP%GO:0045616	REGULATION OF KERATINOCYTE DIFFERENTIATION	0.108061	0.474422	downregulated
MITOCHONDRIAL TRANSLATION INITIATION%REACTOME%R-HSA-5368286.1	MITOCHONDRIAL TRANSLATION INITIATION	0.108107	0.474422	upregulated
CHROMOSOME CONDENSATION%GOBP%GO:0030261	CHROMOSOME CONDENSATION	0.108202	0.474556	upregulated
POSITIVE REGULATION OF OSTEOBLAST DIFFERENTIATION%GOBP%GO:0045669	POSITIVE REGULATION OF OSTEOBLAST DIFFERENTIATION	0.108289	0.474652	downregulated
ST_DIFFERENTIATION_PATHWAY_IN_PC12_CELLS%MSIGDB_C2%ST_DIFFERENTIATION_PATHWAY_IN_PC12_CELLS	ST_DIFFERENTIATION_PATHWAY_IN_PC12_CELLS	0.108459	0.47511	downregulated
REGULATION OF HEART MORPHOGENESIS%GOBP%GO:2000826	REGULATION OF HEART MORPHOGENESIS	0.10885	0.476453	downregulated
VIRAL PROCESS%GOBP%GO:0016032	VIRAL PROCESS	0.10899	0.476453	downregulated
POSITIVE REGULATION OF VIRAL RELEASE FROM HOST CELL%GOBP%GO:1902188	POSITIVE REGULATION OF VIRAL RELEASE FROM HOST CELL	0.109022	0.476453	downregulated
NEGATIVE REGULATION OF ALPHA-BETA T CELL DIFFERENTIATION%GOBP%GO:0046639	NEGATIVE REGULATION OF ALPHA-BETA T CELL DIFFERENTIATION	0.109027	0.476453	upregulated
CELLULAR RESPONSE TO AMINO ACID STARVATION%GOBP%GO:0034198	CELLULAR RESPONSE TO AMINO ACID STARVATION	0.109135	0.476642	downregulated
NEGATIVE REGULATION OF MAPK CASCADE%GOBP%GO:0043409	NEGATIVE REGULATION OF MAPK CASCADE	0.109279	0.47668	downregulated
PRODUCTION OF SMALL RNA INVOLVED IN GENE SILENCING BY RNA%GOBP%GO:0070918	PRODUCTION OF SMALL RNA INVOLVED IN GENE SILENCING BY RNA	0.10934	0.47668	downregulated
DSRNA PROCESSING%GOBP%GO:0031050	DSRNA PROCESSING	0.10934	0.47668	downregulated
RESPONSE TO TYPE I INTERFERON%GOBP%GO:0034340	RESPONSE TO TYPE I INTERFERON	0.109525	0.4772	upregulated
RESPONSE TO CHOLESTEROL%GOBP%GO:0070723	RESPONSE TO CHOLESTEROL	0.109669	0.477543	downregulated
INOSITOL PHOSPHATE METABOLISM%REACTOME DATABASE ID RELEASE 68%1483249	INOSITOL PHOSPHATE METABOLISM	0.10992	0.477752	downregulated
REGULATION OF MICROTUBULE DEPOLYMERIZATION%GOBP%GO:0031114	REGULATION OF MICROTUBULE DEPOLYMERIZATION	0.109947	0.477752	downregulated
HISTONE LYSINE METHYLATION%GOBP%GO:0034968	HISTONE LYSINE METHYLATION	0.109952	0.477752	downregulated
RESPONSE TO FUNGUS%GOBP%GO:0009620	RESPONSE TO FUNGUS	0.110189	0.477752	upregulated
ALPHA ADRENERGIC RECEPTOR SIGNALING PATHWAY%PANTHER PATHWAY%P00002	ALPHA ADRENERGIC RECEPTOR SIGNALING PATHWAY	0.110195	0.477752	downregulated
RESPIRATORY CHAIN COMPLEX IV ASSEMBLY%GOBP%GO:0008535	RESPIRATORY CHAIN COMPLEX IV ASSEMBLY	0.110222	0.477752	upregulated
KERATAN SULFATE BIOSYNTHESIS%REACTOME DATABASE ID RELEASE 68%2022854	KERATAN SULFATE BIOSYNTHESIS	0.110262	0.477752	upregulated
PRODUCTION OF MIRNAS INVOLVED IN GENE SILENCING BY MIRNA%GOBP%GO:0035196	PRODUCTION OF MIRNAS INVOLVED IN GENE SILENCING BY MIRNA	0.110299	0.477752	downregulated
Neural Crest Differentiation%WikiPathways_20190310%WP2074%Mus musculus	Neural Crest Differentiation	0.110324	0.477752	downregulated
REGULATION OF STRESS-ACTIVATED MAPK CASCADE%GOBP%GO:0032872	REGULATION OF STRESS-ACTIVATED MAPK CASCADE	0.110403	0.477752	downregulated
POSITIVE REGULATION OF SUBSTRATE ADHESION-DEPENDENT CELL SPREADING%GOBP%GO:1900026	POSITIVE REGULATION OF SUBSTRATE ADHESION-DEPENDENT CELL SPREADING	0.110437	0.477752	downregulated
ADP SIGNALLING THROUGH P2Y PURINOCEPTOR 12%REACTOME DATABASE ID RELEASE 68%392170	ADP SIGNALLING THROUGH P2Y PURINOCEPTOR 12	0.110592	0.47814	downregulated
Blood Clotting Cascade%WikiPathways_20190310%WP460%Mus musculus	Blood Clotting Cascade	0.110732	0.47827	upregulated
POSITIVE REGULATION OF CELL DIVISION%GOBP%GO:0051781	POSITIVE REGULATION OF CELL DIVISION	0.110753	0.47827	downregulated
REGULATION OF CD4-POSITIVE, ALPHA-BETA T CELL ACTIVATION%GOBP%GO:2000514	REGULATION OF CD4-POSITIVE, ALPHA-BETA T CELL ACTIVATION	0.110994	0.47864	upregulated
NEUROMUSCULAR JUNCTION DEVELOPMENT%GOBP%GO:0007528	NEUROMUSCULAR JUNCTION DEVELOPMENT	0.111028	0.47864	downregulated
ER QUALITY CONTROL COMPARTMENT (ERQC)%REACTOME%R-HSA-901032.5	ER QUALITY CONTROL COMPARTMENT (ERQC)	0.111075	0.47864	downregulated
GM-CSF%IOB%GM-CSF	GM-CSF	0.111158	0.47864	downregulated
NEURON PROJECTION ORGANIZATION%GOBP%GO:0106027	NEURON PROJECTION ORGANIZATION	0.111179	0.47864	downregulated
REGULATION OF RELAXATION OF MUSCLE%GOBP%GO:1901077	REGULATION OF RELAXATION OF MUSCLE	0.111232	0.47864	upregulated
PHOSPHOLIPID METABOLISM%REACTOME%R-HSA-1483257.1	PHOSPHOLIPID METABOLISM	0.111307	0.478679	downregulated
PID_SYNDECAN_1_PATHWAY%MSIGDB_C2%PID_SYNDECAN_1_PATHWAY	PID_SYNDECAN_1_PATHWAY	0.111459	0.478859	upregulated
POSITIVE REGULATION OF POSTTRANSCRIPTIONAL GENE SILENCING%GOBP%GO:0060148	POSITIVE REGULATION OF POSTTRANSCRIPTIONAL GENE SILENCING	0.111775	0.478859	downregulated
ADRENALINE AND NORADRENALINE BIOSYNTHESIS%PANTHER PATHWAY%P00001	ADRENALINE AND NORADRENALINE BIOSYNTHESIS	0.111811	0.478859	upregulated
POSITIVE REGULATION OF CYTOKINE BIOSYNTHETIC PROCESS%GOBP%GO:0042108	POSITIVE REGULATION OF CYTOKINE BIOSYNTHETIC PROCESS	0.111815	0.478859	upregulated
NEGATIVE REGULATION OF VIRAL TRANSCRIPTION%GOBP%GO:0032897	NEGATIVE REGULATION OF VIRAL TRANSCRIPTION	0.111829	0.478859	upregulated
POSITIVE REGULATION OF IMMUNOGLOBULIN MEDIATED IMMUNE RESPONSE%GOBP%GO:0002891	POSITIVE REGULATION OF IMMUNOGLOBULIN MEDIATED IMMUNE RESPONSE	0.111939	0.478859	upregulated
POSITIVE REGULATION OF B CELL MEDIATED IMMUNITY%GOBP%GO:0002714	POSITIVE REGULATION OF B CELL MEDIATED IMMUNITY	0.111939	0.478859	upregulated
TCR%NETPATH%TCR	TCR	0.112313	0.478859	downregulated
NEGATIVE REGULATION OF ENDOTHELIAL CELL MIGRATION%GOBP%GO:0010596	NEGATIVE REGULATION OF ENDOTHELIAL CELL MIGRATION	0.112429	0.478859	upregulated
REGULATION OF POLYSACCHARIDE METABOLIC PROCESS%GOBP%GO:0032881	REGULATION OF POLYSACCHARIDE METABOLIC PROCESS	0.112443	0.478859	downregulated
INFLAMMATION MEDIATED BY CHEMOKINE AND CYTOKINE SIGNALING PATHWAY%PANTHER PATHWAY%P00031	INFLAMMATION MEDIATED BY CHEMOKINE AND CYTOKINE SIGNALING PATHWAY	0.112472	0.478859	downregulated
TRANSPORT ALONG MICROTUBULE%GOBP%GO:0010970	TRANSPORT ALONG MICROTUBULE	0.112514	0.478859	downregulated
MICROTUBULE-BASED TRANSPORT%GOBP%GO:0099111	MICROTUBULE-BASED TRANSPORT	0.112514	0.478859	downregulated
PROTEIN KINASE B SIGNALING%GOBP%GO:0043491	PROTEIN KINASE B SIGNALING	0.112516	0.478859	downregulated
POSITIVE REGULATION OF LIPID BIOSYNTHETIC PROCESS%GOBP%GO:0046889	POSITIVE REGULATION OF LIPID BIOSYNTHETIC PROCESS	0.112519	0.478859	upregulated
POSITIVE REGULATION OF TOLL-LIKE RECEPTOR SIGNALING PATHWAY%GOBP%GO:0034123	POSITIVE REGULATION OF TOLL-LIKE RECEPTOR SIGNALING PATHWAY	0.112528	0.478859	upregulated
NEGATIVE REGULATION OF PHAGOCYTOSIS%GOBP%GO:0050765	NEGATIVE REGULATION OF PHAGOCYTOSIS	0.112541	0.478859	downregulated
MEMBRANE PROTEIN PROTEOLYSIS%GOBP%GO:0033619	MEMBRANE PROTEIN PROTEOLYSIS	0.112565	0.478859	downregulated
OVULATION%GOBP%GO:0030728	OVULATION	0.112596	0.478859	upregulated
VACUOLAR TRANSPORT%GOBP%GO:0007034	VACUOLAR TRANSPORT	0.11278	0.479348	downregulated
POSITIVE REGULATION OF ERAD PATHWAY%GOBP%GO:1904294	POSITIVE REGULATION OF ERAD PATHWAY	0.112984	0.479348	downregulated
PID_ARF_3PATHWAY%MSIGDB_C2%PID_ARF_3PATHWAY	PID_ARF_3PATHWAY	0.11303	0.479348	downregulated
ARF1 PATHWAY%PATHWAY INTERACTION DATABASE NCI-NATURE CURATED DATA%ARF1 PATHWAY	ARF1 PATHWAY	0.11303	0.479348	downregulated
HEME METABOLIC PROCESS%GOBP%GO:0042168	HEME METABOLIC PROCESS	0.113039	0.479348	upregulated
T CELL COSTIMULATION%GOBP%GO:0031295	T CELL COSTIMULATION	0.113529	0.481148	upregulated
VENTRAL SPINAL CORD INTERNEURON DIFFERENTIATION%GOBP%GO:0021514	VENTRAL SPINAL CORD INTERNEURON DIFFERENTIATION	0.113777	0.481689	downregulated
NEURAL CREST CELL DEVELOPMENT%GOBP%GO:0014032	NEURAL CREST CELL DEVELOPMENT	0.11381	0.481689	downregulated
NABA_MATRISOME_ASSOCIATED%MSIGDB_C2%NABA_MATRISOME_ASSOCIATED	NABA_MATRISOME_ASSOCIATED	0.113919	0.481689	upregulated
POSITIVE REGULATION OF T CELL PROLIFERATION%GOBP%GO:0042102	POSITIVE REGULATION OF T CELL PROLIFERATION	0.113962	0.481689	upregulated
ANTIGEN PROCESSING AND PRESENTATION OF PEPTIDE ANTIGEN%GOBP%GO:0048002	ANTIGEN PROCESSING AND PRESENTATION OF PEPTIDE ANTIGEN	0.11407	0.481689	upregulated
PID_CXCR4_PATHWAY%MSIGDB_C2%PID_CXCR4_PATHWAY	PID_CXCR4_PATHWAY	0.11424	0.481689	downregulated
ENDOCRINE PANCREAS DEVELOPMENT%GOBP%GO:0031018	ENDOCRINE PANCREAS DEVELOPMENT	0.114244	0.481689	downregulated
NEGATIVE REGULATION OF ANOIKIS%GOBP%GO:2000811	NEGATIVE REGULATION OF ANOIKIS	0.114254	0.481689	downregulated
MicroRNAs in Cardiomyocyte Hypertrophy%WikiPathways_20190310%WP1560%Mus musculus	MicroRNAs in Cardiomyocyte Hypertrophy	0.114261	0.481689	downregulated
RESPONSE TO THYROID HORMONE%GOBP%GO:0097066	RESPONSE TO THYROID HORMONE	0.114317	0.481689	downregulated
TP53 REGULATES TRANSCRIPTION OF ADDITIONAL CELL CYCLE GENES WHOSE EXACT ROLE IN THE P53 PATHWAY REMAIN UNCERTAIN%REACTOME%R-HSA-6804115.1	TP53 REGULATES TRANSCRIPTION OF ADDITIONAL CELL CYCLE GENES WHOSE EXACT ROLE IN THE P53 PATHWAY REMAIN UNCERTAIN	0.114671	0.482306	downregulated
ER-PHAGOSOME PATHWAY%REACTOME%R-HSA-1236974.4	ER-PHAGOSOME PATHWAY	0.11468	0.482306	upregulated
TGF Beta Signaling Pathway%WikiPathways_20190310%WP113%Mus musculus	TGF Beta Signaling Pathway	0.114719	0.482306	downregulated
POSITIVE REGULATION OF G PROTEIN-COUPLED RECEPTOR SIGNALING PATHWAY%GOBP%GO:0045745	POSITIVE REGULATION OF G PROTEIN-COUPLED RECEPTOR SIGNALING PATHWAY	0.114728	0.482306	downregulated
POSITIVE REGULATION OF GENE EXPRESSION, EPIGENETIC%GOBP%GO:0045815	POSITIVE REGULATION OF GENE EXPRESSION, EPIGENETIC	0.114921	0.482841	upregulated
PRESYNAPSE ASSEMBLY%GOBP%GO:0099054	PRESYNAPSE ASSEMBLY	0.115186	0.483409	downregulated
CELLULAR HEXOSE TRANSPORT%REACTOME DATABASE ID RELEASE 68%189200	CELLULAR HEXOSE TRANSPORT	0.115189	0.483409	upregulated
CHONDROCYTE DIFFERENTIATION INVOLVED IN ENDOCHONDRAL BONE MORPHOGENESIS%GOBP%GO:0003413	CHONDROCYTE DIFFERENTIATION INVOLVED IN ENDOCHONDRAL BONE MORPHOGENESIS	0.115523	0.484532	upregulated
BIOCARTA_EXTRINSIC_PATHWAY%MSIGDB_C2%BIOCARTA_EXTRINSIC_PATHWAY	BIOCARTA_EXTRINSIC_PATHWAY	0.115712	0.485048	upregulated
PARKINSON DISEASE%PANTHER PATHWAY%P00049	PARKINSON DISEASE	0.115849	0.4852	downregulated
CELL DIFFERENTIATION IN SPINAL CORD%GOBP%GO:0021515	CELL DIFFERENTIATION IN SPINAL CORD	0.115882	0.4852	downregulated
CEREBELLAR CORTEX FORMATION%GOBP%GO:0021697	CEREBELLAR CORTEX FORMATION	0.116129	0.485959	downregulated
BRANCHING MORPHOGENESIS OF AN EPITHELIAL TUBE%GOBP%GO:0048754	BRANCHING MORPHOGENESIS OF AN EPITHELIAL TUBE	0.116481	0.48715	downregulated
MITOCHONDRIAL OUTER MEMBRANE PERMEABILIZATION INVOLVED IN PROGRAMMED CELL DEATH%GOBP%GO:1902686	MITOCHONDRIAL OUTER MEMBRANE PERMEABILIZATION INVOLVED IN PROGRAMMED CELL DEATH	0.116679	0.487187	downregulated
INTERNAL PROTEIN AMINO ACID ACETYLATION%GOBP%GO:0006475	INTERNAL PROTEIN AMINO ACID ACETYLATION	0.116787	0.487187	downregulated
VENTRAL SPINAL CORD DEVELOPMENT%GOBP%GO:0021517	VENTRAL SPINAL CORD DEVELOPMENT	0.11691	0.487187	downregulated
POSITIVE REGULATION OF EPIDERMIS DEVELOPMENT%GOBP%GO:0045684	POSITIVE REGULATION OF EPIDERMIS DEVELOPMENT	0.116918	0.487187	downregulated
PRESYNAPSE ORGANIZATION%GOBP%GO:0099172	PRESYNAPSE ORGANIZATION	0.116922	0.487187	downregulated
REGULATION OF CYTOPLASMIC TRANSLATION%GOBP%GO:2000765	REGULATION OF CYTOPLASMIC TRANSLATION	0.116945	0.487187	downregulated
PROTEIN DEGLYCOSYLATION%GOBP%GO:0006517	PROTEIN DEGLYCOSYLATION	0.117003	0.487187	downregulated
PID_PDGFRB_PATHWAY%MSIGDB_C2%PID_PDGFRB_PATHWAY	PID_PDGFRB_PATHWAY	0.117024	0.487187	downregulated
POSITIVE REGULATION OF RESPONSE TO WOUNDING%GOBP%GO:1903036	POSITIVE REGULATION OF RESPONSE TO WOUNDING	0.117259	0.487889	upregulated
REGULATION OF JNK CASCADE%GOBP%GO:0046328	REGULATION OF JNK CASCADE	0.117407	0.488225	downregulated
POSITIVE REGULATION OF STEM CELL POPULATION MAINTENANCE%GOBP%GO:1902459	POSITIVE REGULATION OF STEM CELL POPULATION MAINTENANCE	0.117497	0.488321	downregulated
G ALPHA (Z) SIGNALLING EVENTS%REACTOME%R-HSA-418597.4	G ALPHA (Z) SIGNALLING EVENTS	0.117708	0.488701	downregulated
BRANCHING INVOLVED IN URETERIC BUD MORPHOGENESIS%GOBP%GO:0001658	BRANCHING INVOLVED IN URETERIC BUD MORPHOGENESIS	0.117722	0.488701	downregulated
REGULATION OF AXON REGENERATION%GOBP%GO:0048679	REGULATION OF AXON REGENERATION	0.117823	0.488843	downregulated
NLS-BEARING PROTEIN IMPORT INTO NUCLEUS%GOBP%GO:0006607	NLS-BEARING PROTEIN IMPORT INTO NUCLEUS	0.118081	0.489633	downregulated
CELL GROWTH%GOBP%GO:0016049	CELL GROWTH	0.118239	0.489779	downregulated
POSITIVE REGULATION OF MESENCHYMAL CELL PROLIFERATION%GOBP%GO:0002053	POSITIVE REGULATION OF MESENCHYMAL CELL PROLIFERATION	0.11828	0.489779	downregulated
CONSTITUTIVE SIGNALING BY AKT1 E17K IN CANCER%REACTOME%R-HSA-5674400.1	CONSTITUTIVE SIGNALING BY AKT1 E17K IN CANCER	0.118357	0.489779	downregulated
POSITIVE REGULATION OF PROTEIN LOCALIZATION TO CELL SURFACE%GOBP%GO:2000010	POSITIVE REGULATION OF PROTEIN LOCALIZATION TO CELL SURFACE	0.118427	0.489779	downregulated
GLUCOCORTICOID METABOLIC PROCESS%GOBP%GO:0008211	GLUCOCORTICOID METABOLIC PROCESS	0.118452	0.489779	upregulated
PROCESSING OF INTRONLESS PRE-MRNAS%REACTOME DATABASE ID RELEASE 68%77595	PROCESSING OF INTRONLESS PRE-MRNAS	0.118619	0.489875	downregulated
NEGATIVE REGULATION OF CELL-SUBSTRATE ADHESION%GOBP%GO:0010812	NEGATIVE REGULATION OF CELL-SUBSTRATE ADHESION	0.118654	0.489875	downregulated
REGULATION OF MONONUCLEAR CELL PROLIFERATION%GOBP%GO:0032944	REGULATION OF MONONUCLEAR CELL PROLIFERATION	0.118676	0.489875	upregulated
MEIOTIC RECOMBINATION%REACTOME%R-HSA-912446.2	MEIOTIC RECOMBINATION	0.11886	0.490144	upregulated
NEUTROPHIL CHEMOTAXIS%GOBP%GO:0030593	NEUTROPHIL CHEMOTAXIS	0.118876	0.490144	upregulated
ACTIVATION OF RAC1%REACTOME%R-HSA-428540.3	ACTIVATION OF RAC1	0.118995	0.49036	downregulated
PID_CD40_PATHWAY%MSIGDB_C2%PID_CD40_PATHWAY	PID_CD40_PATHWAY	0.119075	0.49041	downregulated
REGULATION OF CELL MORPHOGENESIS%GOBP%GO:0022604	REGULATION OF CELL MORPHOGENESIS	0.119739	0.492867	downregulated
SELENOAMINO ACID METABOLISM%REACTOME%R-HSA-2408522.3	SELENOAMINO ACID METABOLISM	0.119943	0.493195	downregulated
PID_EPHRINB_REV_PATHWAY%MSIGDB_C2%PID_EPHRINB_REV_PATHWAY	PID_EPHRINB_REV_PATHWAY	0.119954	0.493195	downregulated
REGULATION OF TRANSCRIPTION ELONGATION FROM RNA POLYMERASE II PROMOTER%GOBP%GO:0034243	REGULATION OF TRANSCRIPTION ELONGATION FROM RNA POLYMERASE II PROMOTER	0.120115	0.493247	downregulated
REGULATION OF HAIR FOLLICLE DEVELOPMENT%GOBP%GO:0051797	REGULATION OF HAIR FOLLICLE DEVELOPMENT	0.120132	0.493247	downregulated
HORMONE METABOLIC PROCESS%GOBP%GO:0042445	HORMONE METABOLIC PROCESS	0.120233	0.493247	upregulated
BIOCARTA_GSK3_PATHWAY%MSIGDB_C2%BIOCARTA_GSK3_PATHWAY	BIOCARTA_GSK3_PATHWAY	0.120288	0.493247	downregulated
RESPONSE TO EXTERNAL BIOTIC STIMULUS%GOBP%GO:0043207	RESPONSE TO EXTERNAL BIOTIC STIMULUS	0.120372	0.493247	upregulated
RESPONSE TO OTHER ORGANISM%GOBP%GO:0051707	RESPONSE TO OTHER ORGANISM	0.120372	0.493247	upregulated
REGULATION OF TP53 DEGRADATION%REACTOME DATABASE ID RELEASE 68%6804757	REGULATION OF TP53 DEGRADATION	0.120584	0.493841	downregulated
NEGATIVE REGULATION OF NEURON PROJECTION DEVELOPMENT%GOBP%GO:0010977	NEGATIVE REGULATION OF NEURON PROJECTION DEVELOPMENT	0.120923	0.49443	downregulated
BIOCARTA_AKT_PATHWAY%MSIGDB_C2%BIOCARTA_AKT_PATHWAY	BIOCARTA_AKT_PATHWAY	0.121139	0.49443	downregulated
MONONUCLEAR CELL DIFFERENTIATION%GOBP%GO:1903131	MONONUCLEAR CELL DIFFERENTIATION	0.121224	0.49443	upregulated
MONOCYTE DIFFERENTIATION%GOBP%GO:0030224	MONOCYTE DIFFERENTIATION	0.121224	0.49443	upregulated
FATTY ACID CATABOLIC PROCESS%GOBP%GO:0009062	FATTY ACID CATABOLIC PROCESS	0.121296	0.49443	upregulated
RESPONSE TO CAMP%GOBP%GO:0051591	RESPONSE TO CAMP	0.121303	0.49443	upregulated
GLUTAMINE FAMILY AMINO ACID BIOSYNTHETIC PROCESS%GOBP%GO:0009084	GLUTAMINE FAMILY AMINO ACID BIOSYNTHETIC PROCESS	0.121369	0.49443	downregulated
BLOOD COAGULATION%PANTHER PATHWAY%P00011	BLOOD COAGULATION	0.121384	0.49443	upregulated
SHC1 EVENTS IN ERBB2 SIGNALING%REACTOME%R-HSA-1250196.4	SHC1 EVENTS IN ERBB2 SIGNALING	0.12139	0.49443	downregulated
ERBB SIGNALING PATHWAY%GOBP%GO:0038127	ERBB SIGNALING PATHWAY	0.121426	0.49443	downregulated
INOSITOL TRISPHOSPHATE METABOLIC PROCESS%GOBP%GO:0032957	INOSITOL TRISPHOSPHATE METABOLIC PROCESS	0.121473	0.49443	downregulated
NEGATIVE REGULATION OF TOLL-LIKE RECEPTOR SIGNALING PATHWAY%GOBP%GO:0034122	NEGATIVE REGULATION OF TOLL-LIKE RECEPTOR SIGNALING PATHWAY	0.121597	0.494658	downregulated
ONCOGENIC MAPK SIGNALING%REACTOME DATABASE ID RELEASE 68%6802957	ONCOGENIC MAPK SIGNALING	0.122018	0.495261	downregulated
CELLULAR RESPONSE TO IONIZING RADIATION%GOBP%GO:0071479	CELLULAR RESPONSE TO IONIZING RADIATION	0.122041	0.495261	upregulated
PID_SYNDECAN_2_PATHWAY%MSIGDB_C2%PID_SYNDECAN_2_PATHWAY	PID_SYNDECAN_2_PATHWAY	0.122058	0.495261	downregulated
SYNTHESIS OF VERY LONG-CHAIN FATTY ACYL-COAS%REACTOME DATABASE ID RELEASE 68%75876	SYNTHESIS OF VERY LONG-CHAIN FATTY ACYL-COAS	0.122164	0.495261	upregulated
POSITIVE REGULATION OF DEFENSE RESPONSE%GOBP%GO:0031349	POSITIVE REGULATION OF DEFENSE RESPONSE	0.122165	0.495261	upregulated
REGULATION OF STRESS-ACTIVATED PROTEIN KINASE SIGNALING CASCADE%GOBP%GO:0070302	REGULATION OF STRESS-ACTIVATED PROTEIN KINASE SIGNALING CASCADE	0.122199	0.495261	downregulated
NEGATIVE REGULATION OF LIPID TRANSPORT%GOBP%GO:0032369	NEGATIVE REGULATION OF LIPID TRANSPORT	0.122252	0.495261	downregulated
APOPTOTIC FACTOR-MEDIATED RESPONSE%REACTOME%R-HSA-111471.3	APOPTOTIC FACTOR-MEDIATED RESPONSE	0.122288	0.495261	downregulated
D-<I>MYO< I>-INOSITOL-5-PHOSPHATE METABOLISM%HUMANCYC%PWY-6367	D-<I>MYO< I>-INOSITOL-5-PHOSPHATE METABOLISM	0.122858	0.496747	downregulated
NEGATIVE REGULATION OF CELL PROJECTION ORGANIZATION%GOBP%GO:0031345	NEGATIVE REGULATION OF CELL PROJECTION ORGANIZATION	0.122897	0.496747	downregulated
L-ALPHA-AMINO ACID TRANSMEMBRANE TRANSPORT%GOBP%GO:1902475	L-ALPHA-AMINO ACID TRANSMEMBRANE TRANSPORT	0.122982	0.496747	upregulated
NEGATIVE REGULATION OF CELLULAR PROTEIN CATABOLIC PROCESS%GOBP%GO:1903363	NEGATIVE REGULATION OF CELLULAR PROTEIN CATABOLIC PROCESS	0.123017	0.496747	downregulated
REGULATION OF NOTCH SIGNALING PATHWAY%GOBP%GO:0008593	REGULATION OF NOTCH SIGNALING PATHWAY	0.123075	0.496747	downregulated
HORMONE BIOSYNTHETIC PROCESS%GOBP%GO:0042446	HORMONE BIOSYNTHETIC PROCESS	0.123123	0.496747	upregulated
DEVELOPMENTAL CELL GROWTH%GOBP%GO:0048588	DEVELOPMENTAL CELL GROWTH	0.123132	0.496747	downregulated
MITOCHONDRIAL TRANSLATION TERMINATION%REACTOME DATABASE ID RELEASE 68%5419276	MITOCHONDRIAL TRANSLATION TERMINATION	0.123296	0.497134	upregulated
PID_HIF2PATHWAY%MSIGDB_C2%PID_HIF2PATHWAY	PID_HIF2PATHWAY	0.123739	0.497972	upregulated
HIF-2-ALPHA TRANSCRIPTION FACTOR NETWORK%PATHWAY INTERACTION DATABASE NCI-NATURE CURATED DATA%HIF-2-ALPHA TRANSCRIPTION FACTOR NETWORK	HIF-2-ALPHA TRANSCRIPTION FACTOR NETWORK	0.123739	0.497972	upregulated
STEM CELL DEVELOPMENT%GOBP%GO:0048864	STEM CELL DEVELOPMENT	0.123752	0.497972	downregulated
REGULATION OF MONOCYTE CHEMOTAXIS%GOBP%GO:0090025	REGULATION OF MONOCYTE CHEMOTAXIS	0.123784	0.497972	upregulated
U12 DEPENDENT SPLICING%REACTOME DATABASE ID RELEASE 68%72165	U12 DEPENDENT SPLICING	0.123891	0.497972	upregulated
NEGATIVE REGULATION OF NUCLEOTIDE METABOLIC PROCESS%GOBP%GO:0045980	NEGATIVE REGULATION OF NUCLEOTIDE METABOLIC PROCESS	0.123913	0.497972	upregulated
NEGATIVE REGULATION OF CELL MIGRATION INVOLVED IN SPROUTING ANGIOGENESIS%GOBP%GO:0090051	NEGATIVE REGULATION OF CELL MIGRATION INVOLVED IN SPROUTING ANGIOGENESIS	0.124212	0.498899	upregulated
POSITIVE REGULATION OF CELL CYCLE G2/M PHASE TRANSITION%GOBP%GO:1902751	POSITIVE REGULATION OF CELL CYCLE G2/M PHASE TRANSITION	0.124729	0.500699	downregulated
INOSITOL TRISPHOSPHATE BIOSYNTHETIC PROCESS%GOBP%GO:0032959	INOSITOL TRISPHOSPHATE BIOSYNTHETIC PROCESS	0.125151	0.501856	downregulated
ALPHA6BETA4INTEGRIN%NETPATH%ALPHA6BETA4INTEGRIN	ALPHA6BETA4INTEGRIN	0.125231	0.501856	downregulated
LYSOSOME LOCALIZATION%GOBP%GO:0032418	LYSOSOME LOCALIZATION	0.125264	0.501856	downregulated
REGULATION OF ANGIOGENESIS%GOBP%GO:0045765	REGULATION OF ANGIOGENESIS	0.125292	0.501856	upregulated
PROTEIN-CONTAINING COMPLEX REMODELING%GOBP%GO:0034367	PROTEIN-CONTAINING COMPLEX REMODELING	0.125594	0.502788	upregulated
INTRINSIC PATHWAY FOR APOPTOSIS%REACTOME DATABASE ID RELEASE 68%109606	INTRINSIC PATHWAY FOR APOPTOSIS	0.12581	0.503379	downregulated
SYNAPTIC MEMBRANE ADHESION%GOBP%GO:0099560	SYNAPTIC MEMBRANE ADHESION	0.125945	0.503393	downregulated
HOMEOSTASIS OF NUMBER OF CELLS WITHIN A TISSUE%GOBP%GO:0048873	HOMEOSTASIS OF NUMBER OF CELLS WITHIN A TISSUE	0.126047	0.503393	downregulated
POSITIVE REGULATION OF ANGIOGENESIS%GOBP%GO:0045766	POSITIVE REGULATION OF ANGIOGENESIS	0.126054	0.503393	upregulated
REGULATION OF EPIDERMAL GROWTH FACTOR-ACTIVATED RECEPTOR ACTIVITY%GOBP%GO:0007176	REGULATION OF EPIDERMAL GROWTH FACTOR-ACTIVATED RECEPTOR ACTIVITY	0.12609	0.503393	downregulated
REGULATION OF TYPE 2 IMMUNE RESPONSE%GOBP%GO:0002828	REGULATION OF TYPE 2 IMMUNE RESPONSE	0.126279	0.503874	upregulated
Estrogen signaling%WikiPathways_20190310%WP1244%Mus musculus	Estrogen signaling	0.126387	0.50403	downregulated
RESPONSE TO INSULIN%GOBP%GO:0032868	RESPONSE TO INSULIN	0.126586	0.504546	downregulated
LIMB BUD FORMATION%GOBP%GO:0060174	LIMB BUD FORMATION	0.126872	0.50541	downregulated
RETROGRADE TRANSPORT, ENDOSOME TO PLASMA MEMBRANE%GOBP%GO:1990126	RETROGRADE TRANSPORT, ENDOSOME TO PLASMA MEMBRANE	0.12704	0.505803	downregulated
REGULATION OF CELL JUNCTION ASSEMBLY%GOBP%GO:1901888	REGULATION OF CELL JUNCTION ASSEMBLY	0.127231	0.506183	downregulated
BIOCARTA_RELA_PATHWAY%MSIGDB_C2%BIOCARTA_RELA_PATHWAY	BIOCARTA_RELA_PATHWAY	0.127274	0.506183	downregulated
REGULATION OF NEUROTRANSMITTER UPTAKE%GOBP%GO:0051580	REGULATION OF NEUROTRANSMITTER UPTAKE	0.127474	0.506438	upregulated
HISTONE H3-K4 METHYLATION%GOBP%GO:0051568	HISTONE H3-K4 METHYLATION	0.127477	0.506438	downregulated
PID_EPO_PATHWAY%MSIGDB_C2%PID_EPO_PATHWAY	PID_EPO_PATHWAY	0.127993	0.507287	downregulated
SA_REG_CASCADE_OF_CYCLIN_EXPR%MSIGDB_C2%SA_REG_CASCADE_OF_CYCLIN_EXPR	SA_REG_CASCADE_OF_CYCLIN_EXPR	0.128024	0.507287	downregulated
HISTONE ARGININE METHYLATION%GOBP%GO:0034969	HISTONE ARGININE METHYLATION	0.128058	0.507287	downregulated
DEVELOPMENTAL INDUCTION%GOBP%GO:0031128	DEVELOPMENTAL INDUCTION	0.128142	0.507287	downregulated
CELLULAR CALCIUM ION HOMEOSTASIS%GOBP%GO:0006874	CELLULAR CALCIUM ION HOMEOSTASIS	0.128158	0.507287	downregulated
CONSTITUTIVE SIGNALING BY ABERRANT PI3K IN CANCER%REACTOME%R-HSA-2219530.1	CONSTITUTIVE SIGNALING BY ABERRANT PI3K IN CANCER	0.128217	0.507287	downregulated
POSITIVE REGULATION OF IMMUNE EFFECTOR PROCESS%GOBP%GO:0002699	POSITIVE REGULATION OF IMMUNE EFFECTOR PROCESS	0.128244	0.507287	upregulated
NEGATIVE REGULATION OF OSTEOBLAST DIFFERENTIATION%GOBP%GO:0045668	NEGATIVE REGULATION OF OSTEOBLAST DIFFERENTIATION	0.128247	0.507287	downregulated
NEGATIVE REGULATION OF SMOOTH MUSCLE CELL APOPTOTIC PROCESS%GOBP%GO:0034392	NEGATIVE REGULATION OF SMOOTH MUSCLE CELL APOPTOTIC PROCESS	0.12841	0.507572	downregulated
MORPHOGENESIS OF AN EPITHELIAL FOLD%GOBP%GO:0060571	MORPHOGENESIS OF AN EPITHELIAL FOLD	0.128504	0.507572	downregulated
NEURON PROJECTION EXTENSION%GOBP%GO:1990138	NEURON PROJECTION EXTENSION	0.128527	0.507572	downregulated
ATRIOVENTRICULAR VALVE MORPHOGENESIS%GOBP%GO:0003181	ATRIOVENTRICULAR VALVE MORPHOGENESIS	0.128697	0.507762	downregulated
POSITIVE REGULATION OF MITOCHONDRIAL MEMBRANE PERMEABILITY%GOBP%GO:0035794	POSITIVE REGULATION OF MITOCHONDRIAL MEMBRANE PERMEABILITY	0.128715	0.507762	downregulated
SKIN MORPHOGENESIS%GOBP%GO:0043589	SKIN MORPHOGENESIS	0.128806	0.507848	upregulated
OOCYTE MATURATION%GOBP%GO:0001556	OOCYTE MATURATION	0.128954	0.508158	downregulated
POSTTRANSCRIPTIONAL GENE SILENCING%GOBP%GO:0016441	POSTTRANSCRIPTIONAL GENE SILENCING	0.129103	0.50816	downregulated
NEUROMUSCULAR SYNAPTIC TRANSMISSION%GOBP%GO:0007274	NEUROMUSCULAR SYNAPTIC TRANSMISSION	0.129121	0.50816	downregulated
POSITIVE REGULATION OF DENDRITE MORPHOGENESIS%GOBP%GO:0050775	POSITIVE REGULATION OF DENDRITE MORPHOGENESIS	0.129227	0.50816	downregulated
METANEPHRIC NEPHRON TUBULE DEVELOPMENT%GOBP%GO:0072234	METANEPHRIC NEPHRON TUBULE DEVELOPMENT	0.129378	0.50816	upregulated
REGULATION OF TP53 ACTIVITY%REACTOME DATABASE ID RELEASE 68%5633007	REGULATION OF TP53 ACTIVITY	0.129421	0.50816	downregulated
POSITIVE REGULATION OF PATHWAY-RESTRICTED SMAD PROTEIN PHOSPHORYLATION%GOBP%GO:0010862	POSITIVE REGULATION OF PATHWAY-RESTRICTED SMAD PROTEIN PHOSPHORYLATION	0.129482	0.50816	downregulated
NEGATIVE REGULATION OF STRIATED MUSCLE CELL DIFFERENTIATION%GOBP%GO:0051154	NEGATIVE REGULATION OF STRIATED MUSCLE CELL DIFFERENTIATION	0.129561	0.50816	downregulated
NEGATIVE REGULATION OF PROTEOLYSIS INVOLVED IN CELLULAR PROTEIN CATABOLIC PROCESS%GOBP%GO:1903051	NEGATIVE REGULATION OF PROTEOLYSIS INVOLVED IN CELLULAR PROTEIN CATABOLIC PROCESS	0.129636	0.50816	downregulated
INTERFERON-GAMMA SIGNALING PATHWAY%PANTHER PATHWAY%P00035	INTERFERON-GAMMA SIGNALING PATHWAY	0.12971	0.50816	downregulated
REGULATION OF PROTEIN CATABOLIC PROCESS%GOBP%GO:0042176	REGULATION OF PROTEIN CATABOLIC PROCESS	0.129711	0.50816	downregulated
ADULT BEHAVIOR%GOBP%GO:0030534	ADULT BEHAVIOR	0.129793	0.50816	downregulated
POSITIVE REGULATION OF MITOTIC NUCLEAR DIVISION%GOBP%GO:0045840	POSITIVE REGULATION OF MITOTIC NUCLEAR DIVISION	0.129811	0.50816	downregulated
MONOAMINE TRANSPORT%GOBP%GO:0015844	MONOAMINE TRANSPORT	0.12986	0.50816	upregulated
HISTONE UBIQUITINATION%GOBP%GO:0016574	HISTONE UBIQUITINATION	0.129977	0.508211	downregulated
ASSEMBLY OF ACTIVE LPL AND LIPC LIPASE COMPLEXES%REACTOME DATABASE ID RELEASE 68%8963889	ASSEMBLY OF ACTIVE LPL AND LIPC LIPASE COMPLEXES	0.130012	0.508211	downregulated
NEGATIVE REGULATION OF NEUROTRANSMITTER TRANSPORT%GOBP%GO:0051589	NEGATIVE REGULATION OF NEUROTRANSMITTER TRANSPORT	0.130293	0.508878	upregulated
REGULATION OF HEART RATE%GOBP%GO:0002027	REGULATION OF HEART RATE	0.130323	0.508878	upregulated
POSITIVE REGULATION OF PLASMA MEMBRANE BOUNDED CELL PROJECTION ASSEMBLY%GOBP%GO:0120034	POSITIVE REGULATION OF PLASMA MEMBRANE BOUNDED CELL PROJECTION ASSEMBLY	0.130498	0.508954	downregulated
BONE CELL DEVELOPMENT%GOBP%GO:0098751	BONE CELL DEVELOPMENT	0.130588	0.508954	downregulated
CA-DEPENDENT EVENTS%REACTOME DATABASE ID RELEASE 68%111996	CA-DEPENDENT EVENTS	0.13069	0.508954	downregulated
ESTABLISHMENT OF SYNAPTIC VESICLE LOCALIZATION%GOBP%GO:0097480	ESTABLISHMENT OF SYNAPTIC VESICLE LOCALIZATION	0.130691	0.508954	downregulated
SYNAPTIC VESICLE TRANSPORT%GOBP%GO:0048489	SYNAPTIC VESICLE TRANSPORT	0.130691	0.508954	downregulated
REGULATION OF CELL-SUBSTRATE JUNCTION ASSEMBLY%GOBP%GO:0090109	REGULATION OF CELL-SUBSTRATE JUNCTION ASSEMBLY	0.130833	0.508966	downregulated
REGULATION OF FOCAL ADHESION ASSEMBLY%GOBP%GO:0051893	REGULATION OF FOCAL ADHESION ASSEMBLY	0.130833	0.508966	downregulated
MUSCARINIC ACETYLCHOLINE RECEPTOR 2 AND 4 SIGNALING PATHWAY%PANTHER PATHWAY%P00043	MUSCARINIC ACETYLCHOLINE RECEPTOR 2 AND 4 SIGNALING PATHWAY	0.131131	0.509854	downregulated
INTRACELLULAR RECEPTOR SIGNALING PATHWAY%GOBP%GO:0030522	INTRACELLULAR RECEPTOR SIGNALING PATHWAY	0.131399	0.510367	downregulated
G2 M CHECKPOINTS%REACTOME%R-HSA-69481.3	G2 M CHECKPOINTS	0.131403	0.510367	upregulated
MEMBRANE LIPID BIOSYNTHETIC PROCESS%GOBP%GO:0046467	MEMBRANE LIPID BIOSYNTHETIC PROCESS	0.13171	0.511289	upregulated
HDACS DEACETYLATE HISTONES%REACTOME DATABASE ID RELEASE 68%3214815	HDACS DEACETYLATE HISTONES	0.132048	0.512113	downregulated
CRANIOFACIAL SUTURE MORPHOGENESIS%GOBP%GO:0097094	CRANIOFACIAL SUTURE MORPHOGENESIS	0.132126	0.512113	downregulated
PID_ALK1_PATHWAY%MSIGDB_C2%PID_ALK1_PATHWAY	PID_ALK1_PATHWAY	0.132323	0.512113	downregulated
ALK1 SIGNALING EVENTS%PATHWAY INTERACTION DATABASE NCI-NATURE CURATED DATA%ALK1 SIGNALING EVENTS	ALK1 SIGNALING EVENTS	0.132323	0.512113	downregulated
DOWNREGULATION OF TGF-BETA RECEPTOR SIGNALING%REACTOME DATABASE ID RELEASE 68%2173788	DOWNREGULATION OF TGF-BETA RECEPTOR SIGNALING	0.132326	0.512113	downregulated
NUCLEOSOME POSITIONING%GOBP%GO:0016584	NUCLEOSOME POSITIONING	0.132344	0.512113	upregulated
OUTFLOW TRACT SEPTUM MORPHOGENESIS%GOBP%GO:0003148	OUTFLOW TRACT SEPTUM MORPHOGENESIS	0.132794	0.512885	downregulated
CALCIUM ION HOMEOSTASIS%GOBP%GO:0055074	CALCIUM ION HOMEOSTASIS	0.132827	0.512885	downregulated
POSITIVE REGULATION OF PROTEIN CATABOLIC PROCESS%GOBP%GO:0045732	POSITIVE REGULATION OF PROTEIN CATABOLIC PROCESS	0.132885	0.512885	downregulated
REGULATION OF AMINE TRANSPORT%GOBP%GO:0051952	REGULATION OF AMINE TRANSPORT	0.132896	0.512885	upregulated
PANCREAS DEVELOPMENT%GOBP%GO:0031016	PANCREAS DEVELOPMENT	0.132959	0.512885	downregulated
METANEPHRIC TUBULE DEVELOPMENT%GOBP%GO:0072170	METANEPHRIC TUBULE DEVELOPMENT	0.132965	0.512885	upregulated
CARDIAC MUSCLE CONTRACTION%GOBP%GO:0060048	CARDIAC MUSCLE CONTRACTION	0.133074	0.513035	upregulated
CYTOPLASMIC MICROTUBULE ORGANIZATION%GOBP%GO:0031122	CYTOPLASMIC MICROTUBULE ORGANIZATION	0.13337	0.513902	downregulated
NEGATIVE REGULATION OF NEURON APOPTOTIC PROCESS%GOBP%GO:0043524	NEGATIVE REGULATION OF NEURON APOPTOTIC PROCESS	0.134212	0.516876	downregulated
REGULATION OF PLATELET ACTIVATION%GOBP%GO:0010543	REGULATION OF PLATELET ACTIVATION	0.13463	0.518211	upregulated
ERYTHROPOIETIN ACTIVATES RAS%REACTOME DATABASE ID RELEASE 68%9027284	ERYTHROPOIETIN ACTIVATES RAS	0.134733	0.518334	downregulated
AUTOPHAGOSOME MATURATION%GOBP%GO:0097352	AUTOPHAGOSOME MATURATION	0.134956	0.518503	downregulated
BIOCARTA_NDKDYNAMIN_PATHWAY%MSIGDB_C2%BIOCARTA_NDKDYNAMIN_PATHWAY	BIOCARTA_NDKDYNAMIN_PATHWAY	0.135021	0.518503	downregulated
HAIR FOLLICLE MORPHOGENESIS%GOBP%GO:0031069	HAIR FOLLICLE MORPHOGENESIS	0.135079	0.518503	downregulated
INSULIN IGF PATHWAY-MITOGEN ACTIVATED PROTEIN KINASE KINASE MAP KINASE CASCADE%PANTHER PATHWAY%P00032	INSULIN IGF PATHWAY-MITOGEN ACTIVATED PROTEIN KINASE KINASE MAP KINASE CASCADE	0.135211	0.518503	downregulated
MITOCHONDRION TRANSPORT ALONG MICROTUBULE%GOBP%GO:0047497	MITOCHONDRION TRANSPORT ALONG MICROTUBULE	0.135301	0.518503	downregulated
ESTABLISHMENT OF MITOCHONDRION LOCALIZATION, MICROTUBULE-MEDIATED%GOBP%GO:0034643	ESTABLISHMENT OF MITOCHONDRION LOCALIZATION, MICROTUBULE-MEDIATED	0.135301	0.518503	downregulated
POSITIVE REGULATION OF STAT CASCADE%GOBP%GO:1904894	POSITIVE REGULATION OF STAT CASCADE	0.135302	0.518503	upregulated
SIG_CD40PATHWAYMAP%MSIGDB_C2%SIG_CD40PATHWAYMAP	SIG_CD40PATHWAYMAP	0.135451	0.518503	downregulated
ORGANIC ACID CATABOLIC PROCESS%GOBP%GO:0016054	ORGANIC ACID CATABOLIC PROCESS	0.135487	0.518503	upregulated
CARBOXYLIC ACID CATABOLIC PROCESS%GOBP%GO:0046395	CARBOXYLIC ACID CATABOLIC PROCESS	0.135487	0.518503	upregulated
NOTCH3 ACTIVATION AND TRANSMISSION OF SIGNAL TO THE NUCLEUS%REACTOME DATABASE ID RELEASE 68%9013507	NOTCH3 ACTIVATION AND TRANSMISSION OF SIGNAL TO THE NUCLEUS	0.135579	0.518583	downregulated
ANAPHASE-PROMOTING COMPLEX-DEPENDENT CATABOLIC PROCESS%GOBP%GO:0031145	ANAPHASE-PROMOTING COMPLEX-DEPENDENT CATABOLIC PROCESS	0.135694	0.518749	downregulated
INTRASPECIES INTERACTION BETWEEN ORGANISMS%GOBP%GO:0051703	INTRASPECIES INTERACTION BETWEEN ORGANISMS	0.136478	0.520965	downregulated
SOCIAL BEHAVIOR%GOBP%GO:0035176	SOCIAL BEHAVIOR	0.136478	0.520965	downregulated
PRESYNAPTIC FUNCTION OF KAINATE RECEPTORS%REACTOME%R-HSA-500657.1	PRESYNAPTIC FUNCTION OF KAINATE RECEPTORS	0.136487	0.520965	downregulated
ARTERY DEVELOPMENT%GOBP%GO:0060840	ARTERY DEVELOPMENT	0.136595	0.521104	downregulated
MIDDLE EAR MORPHOGENESIS%GOBP%GO:0042474	MIDDLE EAR MORPHOGENESIS	0.136849	0.52148	downregulated
PROSTAGLANDIN METABOLIC PROCESS%GOBP%GO:0006693	PROSTAGLANDIN METABOLIC PROCESS	0.136908	0.52148	upregulated
PROSTANOID METABOLIC PROCESS%GOBP%GO:0006692	PROSTANOID METABOLIC PROCESS	0.136908	0.52148	upregulated
POSITIVE REGULATION OF NUCLEOCYTOPLASMIC TRANSPORT%GOBP%GO:0046824	POSITIVE REGULATION OF NUCLEOCYTOPLASMIC TRANSPORT	0.137261	0.52176	downregulated
CELLULAR DETOXIFICATION%GOBP%GO:1990748	CELLULAR DETOXIFICATION	0.137268	0.52176	upregulated
POSITIVE REGULATION OF PROTEIN IMPORT INTO NUCLEUS%GOBP%GO:0042307	POSITIVE REGULATION OF PROTEIN IMPORT INTO NUCLEUS	0.137333	0.52176	downregulated
ANTIVIRAL MECHANISM BY IFN-STIMULATED GENES%REACTOME DATABASE ID RELEASE 68%1169410	ANTIVIRAL MECHANISM BY IFN-STIMULATED GENES	0.137416	0.52176	downregulated
OXIDATION-REDUCTION PROCESS%GOBP%GO:0055114	OXIDATION-REDUCTION PROCESS	0.13745	0.52176	upregulated
BIOCARTA_SPRY_PATHWAY%MSIGDB_C2%BIOCARTA_SPRY_PATHWAY	BIOCARTA_SPRY_PATHWAY	0.137611	0.52176	downregulated
TRAF6-MEDIATED INDUCTION OF TAK1 COMPLEX WITHIN TLR4 COMPLEX%REACTOME DATABASE ID RELEASE 68%937072	TRAF6-MEDIATED INDUCTION OF TAK1 COMPLEX WITHIN TLR4 COMPLEX	0.137655	0.52176	downregulated
IRAK2 MEDIATED ACTIVATION OF TAK1 COMPLEX UPON TLR7 8 OR 9 STIMULATION%REACTOME%R-HSA-975163.1	IRAK2 MEDIATED ACTIVATION OF TAK1 COMPLEX UPON TLR7 8 OR 9 STIMULATION	0.137655	0.52176	downregulated
MAP2K AND MAPK ACTIVATION%REACTOME%R-HSA-5674135.1	MAP2K AND MAPK ACTIVATION	0.137695	0.52176	downregulated
REGULATION OF T CELL PROLIFERATION%GOBP%GO:0042129	REGULATION OF T CELL PROLIFERATION	0.137769	0.52176	upregulated
KIDNEY DEVELOPMENT%GOBP%GO:0001822	KIDNEY DEVELOPMENT	0.137823	0.52176	downregulated
ER OVERLOAD RESPONSE%GOBP%GO:0006983	ER OVERLOAD RESPONSE	0.137877	0.52176	upregulated
STEROID BIOSYNTHETIC PROCESS%GOBP%GO:0006694	STEROID BIOSYNTHETIC PROCESS	0.137911	0.52176	upregulated
RESPONSE TO BACTERIUM%GOBP%GO:0009617	RESPONSE TO BACTERIUM	0.138162	0.521914	upregulated
RNA POLYMERASE II TRANSCRIPTION ELONGATION%REACTOME DATABASE ID RELEASE 68%75955	RNA POLYMERASE II TRANSCRIPTION ELONGATION	0.138178	0.521914	downregulated
FORMATION OF RNA POL II ELONGATION COMPLEX%REACTOME%R-HSA-112382.2	FORMATION OF RNA POL II ELONGATION COMPLEX	0.138178	0.521914	downregulated
REGULATION OF DEVELOPMENTAL PIGMENTATION%GOBP%GO:0048070	REGULATION OF DEVELOPMENTAL PIGMENTATION	0.138238	0.521914	downregulated
PROTEIN MONOUBIQUITINATION%GOBP%GO:0006513	PROTEIN MONOUBIQUITINATION	0.138487	0.52214	downregulated
CARDIAC VASCULAR SMOOTH MUSCLE CELL DIFFERENTIATION%GOBP%GO:0060947	CARDIAC VASCULAR SMOOTH MUSCLE CELL DIFFERENTIATION	0.138495	0.52214	downregulated
AXON EXTENSION%GOBP%GO:0048675	AXON EXTENSION	0.138557	0.52214	downregulated
RESPONSE TO IONIZING RADIATION%GOBP%GO:0010212	RESPONSE TO IONIZING RADIATION	0.138584	0.52214	upregulated
BIOCARTA_INTEGRIN_PATHWAY%MSIGDB_C2%BIOCARTA_INTEGRIN_PATHWAY	BIOCARTA_INTEGRIN_PATHWAY	0.138788	0.522641	downregulated
GOLGI TO PLASMA MEMBRANE TRANSPORT%GOBP%GO:0006893	GOLGI TO PLASMA MEMBRANE TRANSPORT	0.139251	0.523675	downregulated
LIPID OXIDATION%GOBP%GO:0034440	LIPID OXIDATION	0.13939	0.523675	upregulated
REGULATION OF MACROPHAGE MIGRATION%GOBP%GO:1905521	REGULATION OF MACROPHAGE MIGRATION	0.13941	0.523675	upregulated
SIGNALLING TO ERKS%REACTOME%R-HSA-187687.1	SIGNALLING TO ERKS	0.139416	0.523675	downregulated
EATING BEHAVIOR%GOBP%GO:0042755	EATING BEHAVIOR	0.139452	0.523675	upregulated
LENS MORPHOGENESIS IN CAMERA-TYPE EYE%GOBP%GO:0002089	LENS MORPHOGENESIS IN CAMERA-TYPE EYE	0.139515	0.523675	downregulated
STABILIZATION AND EXPANSION OF THE E-CADHERIN ADHERENS JUNCTION%PATHWAY INTERACTION DATABASE NCI-NATURE CURATED DATA%STABILIZATION AND EXPANSION OF THE E-CADHERIN ADHERENS JUNCTION	STABILIZATION AND EXPANSION OF THE E-CADHERIN ADHERENS JUNCTION	0.139675	0.523675	downregulated
THYMUS DEVELOPMENT%GOBP%GO:0048538	THYMUS DEVELOPMENT	0.139854	0.523675	downregulated
POSITIVE REGULATION OF SODIUM ION TRANSPORT%GOBP%GO:0010765	POSITIVE REGULATION OF SODIUM ION TRANSPORT	0.139858	0.523675	downregulated
MITOCHONDRION LOCALIZATION%GOBP%GO:0051646	MITOCHONDRION LOCALIZATION	0.139907	0.523675	downregulated
REGULATION OF LIPID BIOSYNTHETIC PROCESS%GOBP%GO:0046890	REGULATION OF LIPID BIOSYNTHETIC PROCESS	0.139977	0.523675	upregulated
INFLAMMATORY RESPONSE%GOBP%GO:0006954	INFLAMMATORY RESPONSE	0.140017	0.523675	upregulated
ESTABLISHMENT OF PROTEIN LOCALIZATION TO ORGANELLE%GOBP%GO:0072594	ESTABLISHMENT OF PROTEIN LOCALIZATION TO ORGANELLE	0.140119	0.523675	downregulated
POSITIVE REGULATION OF NEURAL PRECURSOR CELL PROLIFERATION%GOBP%GO:2000179	POSITIVE REGULATION OF NEURAL PRECURSOR CELL PROLIFERATION	0.140135	0.523675	downregulated
NEGATIVE REGULATION OF CHROMATIN SILENCING%GOBP%GO:0031936	NEGATIVE REGULATION OF CHROMATIN SILENCING	0.14024	0.523675	upregulated
HIPPOCAMPUS DEVELOPMENT%GOBP%GO:0021766	HIPPOCAMPUS DEVELOPMENT	0.140245	0.523675	downregulated
BIOCARTA_SET_PATHWAY%MSIGDB_C2%BIOCARTA_SET_PATHWAY	BIOCARTA_SET_PATHWAY	0.140356	0.523675	upregulated
ESTABLISHMENT OR MAINTENANCE OF EPITHELIAL CELL APICAL/BASAL POLARITY%GOBP%GO:0045197	ESTABLISHMENT OR MAINTENANCE OF EPITHELIAL CELL APICAL/BASAL POLARITY	0.140405	0.523675	downregulated
PROTEIN LOCALIZATION TO CHROMOSOME, TELOMERIC REGION%GOBP%GO:0070198	PROTEIN LOCALIZATION TO CHROMOSOME, TELOMERIC REGION	0.140553	0.523675	downregulated
SIGNALING BY RAS MUTANTS%REACTOME DATABASE ID RELEASE 68%6802949	SIGNALING BY RAS MUTANTS	0.140566	0.523675	downregulated
SIGNALING EVENTS MEDIATED BY TCPTP%PATHWAY INTERACTION DATABASE NCI-NATURE CURATED DATA%SIGNALING EVENTS MEDIATED BY TCPTP	SIGNALING EVENTS MEDIATED BY TCPTP	0.140719	0.523675	downregulated
NEGATIVE REGULATION OF EMBRYONIC DEVELOPMENT%GOBP%GO:0045992	NEGATIVE REGULATION OF EMBRYONIC DEVELOPMENT	0.140792	0.523675	downregulated
NEUTROPHIL MIGRATION%GOBP%GO:1990266	NEUTROPHIL MIGRATION	0.140887	0.523675	upregulated
EPO Receptor Signaling%WikiPathways_20190310%WP1249%Mus musculus	EPO Receptor Signaling	0.140974	0.523675	downregulated
REGULATION OF SYNAPTIC VESICLE ENDOCYTOSIS%GOBP%GO:1900242	REGULATION OF SYNAPTIC VESICLE ENDOCYTOSIS	0.141007	0.523675	downregulated
REGULATION OF PROTEIN MODIFICATION BY SMALL PROTEIN CONJUGATION OR REMOVAL%GOBP%GO:1903320	REGULATION OF PROTEIN MODIFICATION BY SMALL PROTEIN CONJUGATION OR REMOVAL	0.141011	0.523675	downregulated
LEARNING OR MEMORY%GOBP%GO:0007611	LEARNING OR MEMORY	0.141029	0.523675	downregulated
LENS FIBER CELL DEVELOPMENT%GOBP%GO:0070307	LENS FIBER CELL DEVELOPMENT	0.141072	0.523675	upregulated
EPO SIGNALING PATHWAY%PATHWAY INTERACTION DATABASE NCI-NATURE CURATED DATA%EPO SIGNALING PATHWAY	EPO SIGNALING PATHWAY	0.141417	0.524616	downregulated
POSITIVE REGULATION OF GENE SILENCING BY MIRNA%GOBP%GO:2000637	POSITIVE REGULATION OF GENE SILENCING BY MIRNA	0.141469	0.524616	downregulated
POSITIVE REGULATION OF MAST CELL ACTIVATION%GOBP%GO:0033005	POSITIVE REGULATION OF MAST CELL ACTIVATION	0.141843	0.525656	upregulated
CARTILAGE DEVELOPMENT INVOLVED IN ENDOCHONDRAL BONE MORPHOGENESIS%GOBP%GO:0060351	CARTILAGE DEVELOPMENT INVOLVED IN ENDOCHONDRAL BONE MORPHOGENESIS	0.141894	0.525656	upregulated
Lung fibrosis%WikiPathways_20190310%WP3632%Mus musculus	Lung fibrosis	0.142155	0.525724	upregulated
EARLY PHASE OF HIV LIFE CYCLE%REACTOME DATABASE ID RELEASE 68%162594	EARLY PHASE OF HIV LIFE CYCLE	0.142222	0.525724	upregulated
REGULATION OF PROTEIN PROCESSING%GOBP%GO:0070613	REGULATION OF PROTEIN PROCESSING	0.142351	0.525724	upregulated
POSITIVE REGULATION OF SYNAPTIC PLASTICITY%GOBP%GO:0031915	POSITIVE REGULATION OF SYNAPTIC PLASTICITY	0.142427	0.525724	downregulated
NEGATIVE REGULATION OF EPIDERMAL GROWTH FACTOR RECEPTOR SIGNALING PATHWAY%GOBP%GO:0042059	NEGATIVE REGULATION OF EPIDERMAL GROWTH FACTOR RECEPTOR SIGNALING PATHWAY	0.142431	0.525724	downregulated
NEGATIVE REGULATION OF BIOMINERAL TISSUE DEVELOPMENT%GOBP%GO:0070168	NEGATIVE REGULATION OF BIOMINERAL TISSUE DEVELOPMENT	0.142437	0.525724	downregulated
CERAMIDE BIOSYNTHETIC PROCESS%GOBP%GO:0046513	CERAMIDE BIOSYNTHETIC PROCESS	0.142442	0.525724	upregulated
PHAGOCYTOSIS, ENGULFMENT%GOBP%GO:0006911	PHAGOCYTOSIS, ENGULFMENT	0.142489	0.525724	upregulated
POSITIVE REGULATION OF PROTEIN IMPORT%GOBP%GO:1904591	POSITIVE REGULATION OF PROTEIN IMPORT	0.142595	0.525724	downregulated
FORMATION OF PRIMARY GERM LAYER%GOBP%GO:0001704	FORMATION OF PRIMARY GERM LAYER	0.142633	0.525724	downregulated
GOLGI TO ENDOSOME TRANSPORT%GOBP%GO:0006895	GOLGI TO ENDOSOME TRANSPORT	0.142775	0.525984	upregulated
TRIGLYCERIDE CATABOLIC PROCESS%GOBP%GO:0019433	TRIGLYCERIDE CATABOLIC PROCESS	0.142914	0.52623	upregulated
NEGATIVE REGULATION OF KERATINOCYTE PROLIFERATION%GOBP%GO:0010839	NEGATIVE REGULATION OF KERATINOCYTE PROLIFERATION	0.143015	0.526334	downregulated
POSITIVE REGULATION OF LAMELLIPODIUM ORGANIZATION%GOBP%GO:1902745	POSITIVE REGULATION OF LAMELLIPODIUM ORGANIZATION	0.14309	0.526347	downregulated
THROMBOPOIETIN%IOB%THROMBOPOIETIN	THROMBOPOIETIN	0.143344	0.526657	downregulated
MEVALONATE PATHWAY I%HUMANCYC%PWY-922	MEVALONATE PATHWAY I	0.143579	0.526657	upregulated
NEGATIVE REGULATION OF CELL GROWTH INVOLVED IN CARDIAC MUSCLE CELL DEVELOPMENT%GOBP%GO:0061052	NEGATIVE REGULATION OF CELL GROWTH INVOLVED IN CARDIAC MUSCLE CELL DEVELOPMENT	0.143609	0.526657	downregulated
ANTERIOR/POSTERIOR AXIS SPECIFICATION%GOBP%GO:0009948	ANTERIOR/POSTERIOR AXIS SPECIFICATION	0.143808	0.526657	downregulated
RNA SPLICING, VIA TRANSESTERIFICATION REACTIONS WITH BULGED ADENOSINE AS NUCLEOPHILE%GOBP%GO:0000377	RNA SPLICING, VIA TRANSESTERIFICATION REACTIONS WITH BULGED ADENOSINE AS NUCLEOPHILE	0.143815	0.526657	upregulated
RNA SPLICING, VIA TRANSESTERIFICATION REACTIONS%GOBP%GO:0000375	RNA SPLICING, VIA TRANSESTERIFICATION REACTIONS	0.143815	0.526657	upregulated
MRNA SPLICING, VIA SPLICEOSOME%GOBP%GO:0000398	MRNA SPLICING, VIA SPLICEOSOME	0.143815	0.526657	upregulated
NEGATIVE REGULATION OF IMMUNE RESPONSE%GOBP%GO:0050777	NEGATIVE REGULATION OF IMMUNE RESPONSE	0.143823	0.526657	upregulated
NEGATIVE REGULATION OF PROTEIN PROCESSING%GOBP%GO:0010955	NEGATIVE REGULATION OF PROTEIN PROCESSING	0.143917	0.526657	upregulated
NEGATIVE REGULATION OF PROTEIN MATURATION%GOBP%GO:1903318	NEGATIVE REGULATION OF PROTEIN MATURATION	0.143917	0.526657	upregulated
SIG_IL4RECEPTOR_IN_B_LYPHOCYTES%MSIGDB_C2%SIG_IL4RECEPTOR_IN_B_LYPHOCYTES	SIG_IL4RECEPTOR_IN_B_LYPHOCYTES	0.143968	0.526657	downregulated
CELLULAR LIPID CATABOLIC PROCESS%GOBP%GO:0044242	CELLULAR LIPID CATABOLIC PROCESS	0.144134	0.526998	upregulated
ESTABLISHMENT OR MAINTENANCE OF APICAL/BASAL CELL POLARITY%GOBP%GO:0035088	ESTABLISHMENT OR MAINTENANCE OF APICAL/BASAL CELL POLARITY	0.144341	0.527227	downregulated
ESTABLISHMENT OR MAINTENANCE OF BIPOLAR CELL POLARITY%GOBP%GO:0061245	ESTABLISHMENT OR MAINTENANCE OF BIPOLAR CELL POLARITY	0.144341	0.527227	downregulated
URETERIC BUD MORPHOGENESIS%GOBP%GO:0060675	URETERIC BUD MORPHOGENESIS	0.144989	0.529207	downregulated
[truncated: 5,299 more rows]
