# Supplementary material for: A stem cell roadmap of ribosome heterogeneity reveals a function for RPL10A in mesoderm production
Source: Nat Commun. 2022 Sep 19;13:5491. doi: 10.1038/s41467-022-33263-3 (PMC9485161; doi:10.1038/s41467-022-33263-3)
Supplement: Supplementary file 8 — Source Data [file 41467_2022_33263_MOESM8_ESM.xlsx]

## Sheet: Fig1d
Figure 1d
Cell type	Gene	Relative expression
hESC	S25	1.06532
hESC	S25	0.934685
scler	S25	0.589443
scler	S25	0.558112
scler	S25	0.299014
scler	S25	0.185542
hESC	L10A	0.965302
hESC	L10A	1.0347
scler	L10A	0.864254
scler	L10A	0.854598
scler	L10A	0.669467
scler	L10A	0.842436

## Sheet: Fig1f
Figure 1f
Ribosomal protein	Solvent exposed area	Total surface area	Solvent exposed/total area
RPLP2	2989.7	4216	0.709132
RPLP2	2898.5	4137	0.700628
RPL12	10423.6	11201	0.930595
RACK1	12276	13742	0.89332
RPL10A	11384.8	13023	0.874207
RPS12	7490.4	8582	0.872804
RPLP1	3778.8	4383	0.862149
RPLP1	3775.3	4388	0.860369
RPS3A	10703.9	12866	0.831952
RPS7	10228.6	12408	0.824355
RPL38	4160.5	5088	0.817708
RPS27A	6140.1	7524	0.816069
RPS25	4558.1	5692	0.800791
RPLP0	14245.3	18502	0.769933
RPL37A	5189.3	6915	0.750441
RPS24	6681.7	8917	0.749322
RPS27	5214.1	7047	0.739904
RPS21	5018.6	6798	0.738247
RPL9	8814.8	12121	0.727234
RPS10	5108.8	7052	0.724447
RPL11	7378.1	10628	0.694213
RPS11	8192.5	11803	0.694103
RPS16	6378.1	9322	0.684199
RPS4	10242.1	15230	0.672495
RPL19	11089.8	16523	0.671174
RPS20	4919.9	7689	0.639862
RPL32	7011	11135	0.629636
RPL17	5667	9642	0.587741
RPL6	13210.6	22949	0.57565
RPL23A	5832.6	10141	0.57515
RPS29	2994.9	5263	0.569048
RPL35A	4203.2	7479	0.562
RPS3	13585.3	15514	0.87568
RPS15	8069.8	9644	0.836769
RPL22	6643.3	8116	0.818544
RPL7A	15460.9	19005	0.813517
RPS2	10952.6	13604	0.805101
RPL30	4903.6	6166	0.795264
RPL24	9140.4	11498	0.794956
RPS5	8611.7	11182	0.77014
RPL36	7279	9499	0.766291
RPL35	8805.4	11598	0.759217
RPSA	8326	11085	0.751105
RPL18A	9628.6	13098	0.73512
RPL10	10220.6	14004	0.729834
RPL31	5781	8011	0.721633
RPS28	3615.8	5037	0.717848
RPL5	14089.6	19644	0.717247
RPS9	9359.9	13051	0.717179
RPL40	3330.7	4646	0.716896
RPL14	7914.4	11068	0.71507
RPS15A	5674.5	7954	0.713415
RPS8	9860.8	14014	0.703639
RPS30	4825.1	6935	0.695761
RPS17	7394	10763	0.686983
RPS6	12985.5	18949	0.685287
RPS26	6749.2	9914	0.680775
RPS19	5905.4	8697	0.679016
RPL4	16939	25586	0.662042
RPL36A	6363.9	9857	0.645622
RPL3	15811.5	24535	0.644447
RPL28	6158.6	9570	0.643532
RPL29	5429.2	8629	0.629181
RPS18	6613.9	10645	0.621315
RPL27	5386	8774	0.613859
RPL7	9442.2	15504	0.609017
RPL34	5886.6	9937	0.592392
RPL26	6014.5	10159	0.592037
RPL23	4316.1	7373	0.585393
RPS13	6466.3	11077	0.583759
RPS23	5918.6	10171	0.581909
RPL13	10826.5	19559	0.55353
RPL21	7710.5	14192	0.543299
RPL18	7404.6	13843	0.534899
RPL39	2913.3	5522	0.527581
RPL13A	7612.9	14453	0.526735
RPL41	1730.8	3313	0.522427
RPS14	4691.5	9166	0.511837
RPL37	4266.5	9000	0.474056
RPL27A	5659.1	12075	0.468663
RPL8	7483.6	16657	0.449277
RPL15	4960.8	14289	0.347176

## Sheet: Fig3e
Figure 3e
Genotype	Stage	Posterior trunk length
Wildtype	E8.5	1.02911
Wildtype	E8.5	1.00376
Wildtype	E8.5	1.21737
Wildtype	E8.5	0.971366
Wildtype	E8.5	0.947691
LOF/+	E8.5	1.10088
LOF/+	E8.5	1.15504
LOF/+	E8.5	0.973496
LOF/+	E8.5	1.10893
LOF/+	E8.5	1.15647
LOF/+	E8.5	1.06519
LOF/+	E8.5	1.15367
LOF/LOF	E8.5	0.988466
LOF/LOF	E8.5	1.17731
LOF/LOF	E8.5	0.738797
LOF/LOF	E8.5	1.01342
LOF/LOF	E8.5	1.03428
LOF/LOF	E8.5	0.910256
LOF/LOF	E8.5	0.974851
LOF/LOF	E8.5	1.17431
Wildtype	E9.5	0.994109
Wildtype	E9.5	0.984936
Wildtype	E9.5	0.86612
Wildtype	E9.5	0.99542
Wildtype	E9.5	1.02022
Wildtype	E9.5	0.920185
Wildtype	E9.5	0.930389
Wildtype	E9.5	1.03652
Wildtype	E9.5	1.13635
Wildtype	E9.5	0.998103
Wildtype	E9.5	1.07181
Wildtype	E9.5	1.0865
Wildtype	E9.5	0.959342
LOF/+	E9.5	1.15491
LOF/+	E9.5	1.11802
LOF/+	E9.5	1.2039
LOF/+	E9.5	1.05576
LOF/+	E9.5	0.913105
LOF/+	E9.5	1.07808
LOF/+	E9.5	1.1193
LOF/+	E9.5	1.00221
LOF/+	E9.5	1.22952
LOF/+	E9.5	0.884827
LOF/+	E9.5	1.07548
LOF/LOF	E9.5	0.668712
LOF/LOF	E9.5	0.812243
LOF/LOF	E9.5	0.755347
LOF/LOF	E9.5	0.821849
LOF/LOF	E9.5	0.946299
LOF/LOF	E9.5	0.823929
LOF/LOF	E9.5	0.869503
LOF/LOF	E9.5	0.7766
LOF/LOF	E9.5	0.7962
LOF/LOF	E9.5	0.876054
LOF/LOF	E9.5	0.851387
LOF/LOF	E9.5	0.873727
LOF/LOF	E9.5	0.912026
LOF/LOF	E9.5	0.892371
LOF/LOF	E9.5	0.661289
LOF/LOF	E9.5	0.751769
LOF/LOF	E9.5	0.793395
LOF/LOF	E9.5	0.698098
LOF/LOF	E9.5	0.804719
LOF/LOF	E9.5	0.893879
LOF/LOF	E9.5	0.876295
LOF/LOF	E9.5	0.902013
LOF/LOF	E9.5	0.881518
LOF/LOF	E9.5	0.749271
LOF/LOF	E9.5	0.899221
Wildtype	E10.5	0.743494
Wildtype	E10.5	0.93201
Wildtype	E10.5	0.995246
Wildtype	E10.5	0.732676
Wildtype	E10.5	0.714595
Wildtype	E10.5	1.16367
Wildtype	E10.5	1.37197
Wildtype	E10.5	0.986266
Wildtype	E10.5	1.20084
Wildtype	E10.5	1.15923
LOF/+	E10.5	0.927436
LOF/+	E10.5	1.11302
LOF/+	E10.5	1.0706
LOF/+	E10.5	1.13022
LOF/+	E10.5	1.00558
LOF/+	E10.5	0.902992
LOF/+	E10.5	1.25793
LOF/+	E10.5	0.847534
LOF/LOF	E10.5	0.363707
LOF/LOF	E10.5	0.443128
LOF/LOF	E10.5	0.37717
LOF/LOF	E10.5	0.386463
LOF/LOF	E10.5	0.464431
LOF/LOF	E10.5	0.470823
LOF/LOF	E10.5	0.656971
LOF/LOF	E10.5	0.477631
LOF/LOF	E10.5	0.484865
LOF/LOF	E10.5	0.487995
LOF/LOF	E10.5	0.472373
LOF/LOF	E10.5	0.481946
LOF/LOF	E10.5	0.396053
LOF/LOF	E10.5	0.664376
LOF/LOF	E10.5	0.586448
Wildtype	E12.5	0.89146
Wildtype	E12.5	1.11555
Wildtype	E12.5	0.648499
Wildtype	E12.5	1.0741
Wildtype	E12.5	0.764029
Wildtype	E12.5	1.21615
Wildtype	E12.5	0.988452
Wildtype	E12.5	1.30175
LOF/+	E12.5	0.815156
LOF/+	E12.5	0.914522
LOF/+	E12.5	1.01661
LOF/+	E12.5	0.702509
LOF/+	E12.5	0.847913
LOF/+	E12.5	1.10264
LOF/+	E12.5	1.07315
LOF/+	E12.5	0.82648
LOF/+	E12.5	0.759484
LOF/+	E12.5	0.695727
LOF/+	E12.5	0.910871
LOF/+	E12.5	0.967488
LOF/+	E12.5	1.22391
LOF/LOF	E12.5	0.189036
LOF/LOF	E12.5	0.160143
LOF/LOF	E12.5	0.114673
LOF/LOF	E12.5	0.281204
LOF/LOF	E12.5	0.181942
LOF/LOF	E12.5	0.268987
LOF/LOF	E12.5	0.141486
LOF/LOF	E12.5	0.241535
LOF/LOF	E12.5	0.133725
LOF/LOF	E12.5	0.249235
LOF/LOF	E12.5	0.136644
LOF/LOF	E12.5	0.0545573
LOF/LOF	E12.5	0.306841
LOF/LOF	E12.5	0.276556
LOF/LOF	E12.5	0.145875
LOF/LOF	E12.5	0.209552
LOF/LOF	E12.5	0.201505
LOF/LOF	E12.5	0.0964065
LOF/LOF	E12.5	0.147821

## Sheet: Fig4a
Figure 4a

## Sheet: Fig4b
Figure 4b
hESC Rpl10a genotype	Viability (Cell Titer Glo)
Wildtype	1.03539
Wildtype	0.96742
Wildtype	1.0462
Wildtype	0.947667
Wildtype	1.00332
Wildtype	1.033
Wildtype	1.0033
Wildtype	1.07124
Wildtype	0.905178
Wildtype	0.987276
Wildtype	1.21555
Wildtype	0.582391
Wildtype	1.17704
Wildtype	1.02502
Wildtype	1.03854
Wildtype	0.986569
Wildtype	0.921011
Wildtype	0.988967
Wildtype	1.06492
Wildtype	0.909042
Wildtype	1.07623
Wildtype	0.830556
Wildtype	1.03242
Wildtype	1.15176
Wildtype	1.00702
Wildtype	1.0255
Wildtype	0.939174
Wildtype	1.04129
Wildtype	0.987016
Wildtype	1.07713
Wildtype	1.0326
Wildtype	1.00991
Wildtype	0.970425
Wildtype	0.909931
Wildtype	1.01463
Wildtype	0.953168
Wildtype	1.02974
Wildtype	1.05796
Wildtype	0.944503
Wildtype	0.955679
Wildtype	1.03924
Wildtype	0.950215
Wildtype	0.924986
Wildtype	1.12988
LOF/+	0.928844
LOF/+	0.959983
LOF/+	0.994841
LOF/+	1.04724
LOF/+	0.923731
LOF/+	1.23848
LOF/+	1.21158
LOF/+	1.14831
LOF/+	1.08247
LOF/+	0.82425
LOF/+	2.165
LOF/+	2.13232
LOF/+	2.10752
LOF/+	1.85776
LOF/+	1.00496
LOF/+	1.13927
LOF/+	1.10889
LOF/+	1.10969
LOF/+	1.03454
LOF/+	0.592947
LOF/+	0.62332
LOF/+	0.621439
LOF/+	0.675734
LOF/+	1.55628
LOF/+	0.966897
LOF/+	1.02398
LOF/+	0.972745
LOF/+	0.941163
LOF/+	1.1282
LOF/+	0.984708
LOF/+	0.865401
LOF/+	0.967905
LOF/+	1.01412
LOF/+	1.11242
LOF/+	0.737949
LOF/+	0.774625
LOF/+	0.789537
LOF/+	0.796691
LOF/+	0.776741
LOF/+	0.758501
LOF/+	0.672848
LOF/+	0.81121
LOF/+	0.739056
LOF/+	0.82262
LOF/LOF	1.05631
LOF/LOF	1.06944
LOF/LOF	1.14694
LOF/LOF	1.04608
LOF/LOF	1.12474
LOF/LOF	1.14539
LOF/LOF	1.1917
LOF/LOF	1.21041
LOF/LOF	1.18702
LOF/LOF	0.994995
LOF/LOF	1.72996
LOF/LOF	2.0197
LOF/LOF	1.33927
LOF/LOF	1.6328
LOF/LOF	1.02414
LOF/LOF	1.05453
LOF/LOF	1.04813
LOF/LOF	1.0937
LOF/LOF	1.0993
LOF/LOF	0.826255
LOF/LOF	0.848565
LOF/LOF	0.81416
LOF/LOF	1.03833
LOF/LOF	1.61354
LOF/LOF	1.01474
LOF/LOF	1.00585
LOF/LOF	0.945842
LOF/LOF	0.936484
LOF/LOF	0.992982
LOF/LOF	1.07125
LOF/LOF	1.05949
LOF/LOF	1.01496
LOF/LOF	1.04016
LOF/LOF	1.00571
LOF/LOF	0.757093
LOF/LOF	0.911353
LOF/LOF	0.759814
LOF/LOF	0.819362
LOF/LOF	0.903998
LOF/LOF	0.792248
LOF/LOF	0.845921
LOF/LOF	0.809121
LOF/LOF	0.9192
LOF/LOF	1.00276

## Sheet: Fig4c
Figure 4c
Rpl10a Genotype	Cell type	Viability (Cell Titer Glo)
LOF/+	APS	0.983361
LOF/+	APS	0.994372
LOF/+	APS	1.22713
LOF/+	APS	1.01601
LOF/+	APS	1.00698
LOF/+	APS	1.04557
LOF/+	APS	0.764502
LOF/+	APS	0.973609
LOF/+	APS	1.05807
LOF/+	APS	1.03464
LOF/+	APS	0.941323
LOF/+	APS	0.954428
LOF/LOF	APS	1.14262
LOF/LOF	APS	1.13681
LOF/LOF	APS	1.00244
LOF/LOF	APS	0.865287
LOF/LOF	APS	1.13687
LOF/LOF	APS	1.05681
LOF/LOF	APS	0.592287
LOF/LOF	APS	0.912963
LOF/LOF	APS	1.00138
LOF/LOF	APS	1.07355
LOF/LOF	APS	0.97827
LOF/LOF	APS	0.91169
LOF/+	PXM	0.97001
LOF/+	PXM	1.0555
LOF/+	PXM	1.04694
LOF/+	PXM	1.01608
LOF/+	PXM	1.00045
LOF/+	PXM	0.911544
LOF/+	PXM	1.11969
LOF/+	PXM	0.938636
LOF/+	PXM	0.986223
LOF/+	PXM	0.954931
LOF/LOF	PXM	0.944868
LOF/LOF	PXM	1.02603
LOF/LOF	PXM	0.96716
LOF/LOF	PXM	0.984484
LOF/LOF	PXM	0.962844
LOF/LOF	PXM	0.688049
LOF/LOF	PXM	0.780935
LOF/LOF	PXM	1.01339
LOF/LOF	PXM	0.857492
LOF/LOF	PXM	0.86143
LOF/+	Esom	0.559714
LOF/+	Esom	1.08632
LOF/+	Esom	1.14218
LOF/+	Esom	1.09451
LOF/+	Esom	1.11727
LOF/LOF	Esom	0.504045
LOF/LOF	Esom	0.645333
LOF/LOF	Esom	0.712727
LOF/LOF	Esom	0.669062
LOF/+	Scler	0.895665
LOF/+	Scler	0.978481
LOF/+	Scler	1.0787
LOF/+	Scler	1.00581
LOF/+	Scler	1.04134
LOF/LOF	Scler	0.652309
LOF/LOF	Scler	0.781255
LOF/LOF	Scler	0.814901
LOF/LOF	Scler	0.861118
LOF/LOF	Scler	0.833203

## Sheet: Fig5b
Figure 5b
Rpl10a Genotype	Probe	Stage	Area
control	T	E9.5	1.37067
control	T	E9.5	0.741559
control	T	E9.5	0.887767
LOF/LOF	T	E9.5	0.113118
LOF/LOF	T	E9.5	0.31436
LOF/LOF	T	E9.5	0.487953
LOF/LOF	T	E9.5	0.170724
control	T	E10.5	1.13069
control	T	E10.5	0.97881
control	T	E10.5	0.890496
LOF/LOF	T	E10.5	0.658991
LOF/LOF	T	E10.5	0.761487
LOF/LOF	T	E10.5	0.668857
control	Msgn1	E9.5	1.30862
control	Msgn1	E9.5	1.2671
control	Msgn1	E9.5	0.424283
LOF/LOF	Msgn1	E9.5	0
LOF/LOF	Msgn1	E9.5	0.38681
LOF/LOF	Msgn1	E9.5	0.209142
control	Msgn1	E10.5	1.04396
control	Msgn1	E10.5	1.22719
control	Msgn1	E10.5	0.728846
LOF/LOF	Msgn1	E10.5	0.152845
LOF/LOF	Msgn1	E10.5	0.642554
LOF/LOF	Msgn1	E10.5	0.454826
control	Tbx6	E9.5	1.02938
control	Tbx6	E9.5	1.15834
control	Tbx6	E9.5	0.812284
LOF/LOF	Tbx6	E9.5	0.332803
LOF/LOF	Tbx6	E9.5	0.318363
LOF/LOF	Tbx6	E9.5	0.0483273
control	Tbx6	E10.5	0.728309
control	Tbx6	E10.5	1.16494
control	Tbx6	E10.5	1.10675
LOF/LOF	Tbx6	E10.5	0.514787
LOF/LOF	Tbx6	E10.5	0.0217378
LOF/LOF	Tbx6	E10.5	0.570296
control	Fgf8	E9.5	0.495349
control	Fgf8	E9.5	0.80676
control	Fgf8	E9.5	0.947572
control	Fgf8	E9.5	1.75032
LOF/LOF	Fgf8	E9.5	0.957902
LOF/LOF	Fgf8	E9.5	2.98232
LOF/LOF	Fgf8	E9.5	1.00564
LOF/LOF	Fgf8	E9.5	1.10794

## Sheet: Fig5c
Figure 5c
Rpl10a Genotype	Probe	Stage	Distance
control	Shh	E9.5	0.766531
control	Shh	E9.5	0.863738
control	Shh	E9.5	1.36973
LOF/LOF	Shh	E9.5	1.89023
LOF/LOF	Shh	E9.5	1.85107
LOF/LOF	Shh	E9.5	1.86903

## Sheet: Fig6a
Figure 6a

## Sheet: Fig6b
Figure 6b
TdTomato	OPP
Tom+	1.03947
Tom+	1.3052
Tom+	0.988804
Tom-	0.970248
Tom-	1.33987
Tom-	0.867121

[truncated: 25 more sheets: Fig6f, Fig7b, Fig8b, Fig8c, Fig8d, Fig9c, FigS1a, FigS1b, FigS4a, FigS4c, FigS6b, FigS6e, FigS6f, FigS6g, FigS7, FigS8b, FigS10b, FigS10c, FigS14a, FigS14b …]
